# Supplementary material for: The Interaction Between the Nematode Caenorhabditis elegans and Its Coexisting Fungal Microbiome Member Barnettozyma californica
Source: Environ Microbiol Rep. 2025 Aug 19;17(4):e70177. doi: 10.1111/1758-2229.70177 (PMC12361814; doi:10.1111/1758-2229.70177)
Supplement: Supplementary file 5 — Table S1: Phenotypic raw data. [file EMI4-17-e70177-s003.xlsx]

## Sheet: Overview
Overview
S1A	Raw data of colony forming units (CFU) obtained from worms on E. coli OP50, Barnettozyma californica MYf642 or a combination of both
S1B	Raw data of cell size measurements for E. coli OP50 and Barnettoyma californica MYf642
S1C	Raw data of population growth on E. coli OP50, Barnettozyma californica MYf642, or a combination of both
S1D	Raw data for development on E. coli OP50, Barnettozyma californica MYf642 or a combination of both
S1E	Raw data of lawn leaving experiment
S1F	Raw data of choice experiment

## Sheet: S1A CFU
Table S1A - Raw data for colony forming units (CFU) obtained from worms on E. coli OP50, Barnettozyma californica MYf642 or a combination of both
microbe	treatment	replicate	#worms	CFU supernatant	factor supernatant*	CFU	dilution	factor**	CFU per worm
E. coli OP50	mono-culture	1	48	0	8	52	1	6	7
E. coli OP50	mono-culture	2	47	0	8	47	1	6	6
E. coli OP50	mono-culture	3	55	0	8	92	1	6	10
E. coli OP50	mono-culture	4	45	0	8	62	1	6	8
E. coli OP50	mono-culture	5	57	0	8	44	1	6	5
E. coli OP50	mono-culture	6	37	0	8	6	1	6	1
B. californica MYf642	mono-culture	1	53	0	8	130	100	6	1472
B. californica MYf642	mono-culture	2	57	0	8	126	100	6	1326
B. californica MYf642	mono-culture	3	54	130	8	114	100	6	1247
B. californica MYf642	mono-culture	4	54	0	8	101	100	6	1122
B. californica MYf642	mono-culture	5	50	0	8	77	100	6	924
B. californica MYf642	mono-culture	6	51	0	8	90	100	6	1059
E. coli OP50	co-culture	1	52	0	8	95	1	6	11
E. coli OP50	co-culture	2	54	0	8	153	1	6	17
E. coli OP50	co-culture	3	44	0	8	42	1	6	6
E. coli OP50	co-culture	4	55	0	8	114	1	6	12
E. coli OP50	co-culture	5	48	0	8	70	1	6	9
E. coli OP50	co-culture	6	38	0	8	63	1	6	10
B. californica MYf642	co-culture	1	52	0	8	20	100	6	231
B. californica MYf642	co-culture	2	54	0	8	55	100	6	611
B. californica MYf642	co-culture	3	44	0	8	24	100	6	327
B. californica MYf642	co-culture	4	55	0	8	54	100	6	589
B. californica MYf642	co-culture	5	48	0	8	48	100	6	600
B. californica MYf642	co-culture	6	38	0	8	43	100	6	679
*Extrapolation factor based on total volume of 400 µl, from which 50 µl was plated
**Extrapolation factor based on total volume of 300 µl, from which 50 µl was plated

## Sheet: S1B cell size
Table S1B - Raw data of cell size measurements for E. coli OP50 and Barnettoyma californica MYf642
microbe	image	replicate	measured cell	length	width
B. californica MYf642	D1	1	1	2.876	2.52
B. californica MYf642	D1	1	2	4.869	3.208
B. californica MYf642	D1	1	3	2.653	2.413
B. californica MYf642	D1	1	4	2.901	2.389
B. californica MYf642	D1	1	5	2.827	2.044
B. californica MYf642	D1	1	6	4.032	2.992
B. californica MYf642	D1	1	7	3.626	2.876
B. californica MYf642	D1	1	8	2.93	2.746
B. californica MYf642	D1	1	9	2.882	2.293
B. californica MYf642	D1	1	10	2.501	2.134
B. californica MYf642	D1	1	11	4.128	2.863
B. californica MYf642	D1	1	12	3.169	2.603
B. californica MYf642	D1	1	13	2.994	2.393
B. californica MYf642	D1	1	14	3.033	2.313
B. californica MYf642	D1	1	15	2.938	2.376
B. californica MYf642	D1	1	16	3.23	2.821
B. californica MYf642	D1	1	17	2.709	1.623
B. californica MYf642	D1	1	18	3.323	2.82
B. californica MYf642	D1	1	19	2.831	2.343
B. californica MYf642	D1	1	20	3.018	2.009
B. californica MYf642	F2	2	1	3.23	1.939
B. californica MYf642	F2	2	2	2.652	2.638
B. californica MYf642	F2	2	3	2.74	2.326
B. californica MYf642	F2	2	4	2.927	1.856
B. californica MYf642	F2	2	5	3.125	2.489
B. californica MYf642	F2	2	6	4.118	2.671
B. californica MYf642	F2	2	7	2.383	1.471
B. californica MYf642	F2	2	8	4.006	3.075
B. californica MYf642	F2	2	9	2.381	2.293
B. californica MYf642	F2	2	10	3.218	1.99
B. californica MYf642	F2	2	11	4.866	3.361
B. californica MYf642	F2	2	12	2.776	2.363
B. californica MYf642	F2	2	13	4.003	2.52
B. californica MYf642	F2	2	14	3.691	2.896
B. californica MYf642	F2	2	15	3.049	2.393
B. californica MYf642	F2	2	16	3.164	2.878
B. californica MYf642	F2	2	17	2.714	2.554
B. californica MYf642	F2	2	18	2.887	2.237
B. californica MYf642	F2	2	19	4.353	2.949
B. californica MYf642	F2	2	20	3.042	2.138
B. californica MYf642	E1	3	1	3.169	2.134
B. californica MYf642	E1	3	2	2.751	2.376
B. californica MYf642	E1	3	3	2.566	2.067
B. californica MYf642	E1	3	4	3.069	2.376
B. californica MYf642	E1	3	5	2.802	2.299
B. californica MYf642	E1	3	6	2.887	2.652
B. californica MYf642	E1	3	7	2.7	2.314
B. californica MYf642	E1	3	8	2.76	2.405
B. californica MYf642	E1	3	9	3.493	2.654
B. californica MYf642	E1	3	10	2.943	1.901
B. californica MYf642	E1	3	11	3.635	2.776
B. californica MYf642	E1	3	12	2.824	2.357
B. californica MYf642	E1	3	13	3.521	2.808
B. californica MYf642	E1	3	14	3.971	2.74
B. californica MYf642	E1	3	15	2.671	2.572
B. californica MYf642	E1	3	16	2.57	1.88
B. californica MYf642	E1	3	17	3.23	2.282
B. californica MYf642	E1	3	18	2.955	2.689
B. californica MYf642	E1	3	19	3.079	2.706
B. californica MYf642	E1	3	20	2.885	2.611
E. coli OP50	A1	1	1	2.21	0.732
E. coli OP50	A1	1	2	1.953	0.977
E. coli OP50	A1	1	3	2.192	0.877
E. coli OP50	A1	1	4	1.729	0.815
E. coli OP50	A1	1	5	2.044	0.871
E. coli OP50	A1	1	6	1.769	0.815
E. coli OP50	A1	1	7	1.548	0.85
E. coli OP50	A1	1	8	2.202	0.638
E. coli OP50	A1	1	9	1.701	0.801
E. coli OP50	A1	1	10	1.947	0.85
E. coli OP50	A1	1	11	1.625	0.699
E. coli OP50	A1	1	12	2.001	0.761
E. coli OP50	A1	1	13	2.799	0.813
E. coli OP50	A1	1	14	1.623	0.713
E. coli OP50	A1	1	15	1.947	0.753
E. coli OP50	A1	1	16	1.708	0.839
E. coli OP50	A1	1	17	1.901	0.761
E. coli OP50	A1	1	18	2.041	0.839
E. coli OP50	A1	1	19	1.652	0.625
E. coli OP50	A1	1	20	2.129	0.813
E. coli OP50	B2	2	1	1.978	0.858
E. coli OP50	B2	2	2	1.973	0.842
E. coli OP50	B2	2	3	1.539	0.713
E. coli OP50	B2	2	4	1.717	0.784
E. coli OP50	B2	2	5	1.83	0.688
E. coli OP50	B2	2	6	2.098	0.815
E. coli OP50	B2	2	7	2.368	0.732
E. coli OP50	B2	2	8	1.926	0.644
E. coli OP50	B2	2	9	1.539	0.504
E. coli OP50	B2	2	10	2.059	0.6
E. coli OP50	B2	2	11	2.103	0.686
E. coli OP50	B2	2	12	1.597	0.909
E. coli OP50	B2	2	13	2.29	0.546
E. coli OP50	B2	2	14	1.563	0.656
E. coli OP50	B2	2	15	1.585	0.662
E. coli OP50	B2	2	16	2.036	0.846
E. coli OP50	B2	2	17	1.564	0.751
E. coli OP50	B2	2	18	2.038	0.776
E. coli OP50	B2	2	19	2.014	0.885
E. coli OP50	B2	2	20	1.898	0.773
E. coli OP50	C1	3	1	2.025	0.884
E. coli OP50	C1	3	2	2.432	0.822
E. coli OP50	C1	3	3	1.65	0.801
E. coli OP50	C1	3	4	2.002	0.822
E. coli OP50	C1	3	5	2.177	0.929
E. coli OP50	C1	3	6	1.769	1.04
E. coli OP50	C1	3	7	1.814	0.946
E. coli OP50	C1	3	8	1.68	0.801
E. coli OP50	C1	3	9	1.76	0.673
E. coli OP50	C1	3	10	1.623	0.691
E. coli OP50	C1	3	11	1.77	0.889
E. coli OP50	C1	3	12	2.082	0.625
E. coli OP50	C1	3	13	2.123	0.929
E. coli OP50	C1	3	14	2.029	0.729
E. coli OP50	C1	3	15	1.881	0.673
E. coli OP50	C1	3	16	1.701	0.699
E. coli OP50	C1	3	17	1.901	0.91
E. coli OP50	C1	3	18	2.347	0.973
E. coli OP50	C1	3	19	2.192	0.875
E. coli OP50	C1	3	20	1.941	0.761

## Sheet: S1C pop growth
Table S1C - Raw data for population growth on E. coli OP50, Barnettozyma californica MYf642, or a combination of both
experiment	worm strain	microbe treat	replicate	count rep	total weight (g)	worm count	µl counted	total worms	offspring per worm
1	N2	OP50	1	1	3.8	18	40	1710	570
1	N2	OP50	1	2	3.8	15	40	1425	475
1	N2	OP50	1	3	3.8	20	50	1520	506.667
1	N2	OP50	2	1	3.99	26	10	10374	3458
1	N2	OP50	2	2	3.99	28	10	11172	3724
1	N2	OP50	2	3	3.99	38	10	15162	5054
1	N2	OP50	3	1	3.55	37	10	13135	4378.33
1	N2	OP50	3	2	3.55	48	10	17040	5680
1	N2	OP50	3	3	3.55	42	10	14910	4970
1	N2	OP50	4	1	3.76	32	10	12032	4010.67
1	N2	OP50	4	2	3.76	36	10	13536	4512
1	N2	OP50	4	3	3.76	23	10	8648	2882.67
1	N2	OP50	5	1	3.94	7	10	2758	919.333
1	N2	OP50	5	2	3.94	7	10	2758	919.333
1	N2	OP50	5	3	3.94	6	10	2364	788
1	N2	OP50	6	1	3.4	11	20	1870	623.333
1	N2	OP50	6	2	3.4	9	20	1530	510
1	N2	OP50	6	3	3.4	15	20	2550	850
1	N2	OP50	7	1	4.52	37	10	16724	5574.67
1	N2	OP50	7	2	4.52	42	10	18984	6328
1	N2	OP50	7	3	4.52	64	20	14464	4821.33
1	N2	OP50	8	1	4.21	11	10	4631	1543.67
1	N2	OP50	8	2	4.21	7	10	2947	982.333
1	N2	OP50	8	3	4.21	12	10	5052	1684
1	N2	OP50-Barnett	1	1	4.06	21	20	4263	1421
1	N2	OP50-Barnett	1	2	4.06	7	10	2842	947.333
1	N2	OP50-Barnett	1	3	4.06	12	10	4872	1624
1	N2	OP50-Barnett	2	1	3.95	19	10	7505	2501.67
1	N2	OP50-Barnett	2	2	3.95	29	20	5727.5	1909.17
1	N2	OP50-Barnett	2	3	3.95	27	20	5332.5	1777.5
1	N2	OP50-Barnett	3	1	4.33	43	15	12412.7	4137.56
1	N2	OP50-Barnett	3	2	4.33	49	15	14144.7	4714.89
1	N2	OP50-Barnett	3	3	4.33	35	15	10103.3	3367.78
1	N2	OP50-Barnett	4	1	4.09	11	5	8998	2999.33
1	N2	OP50-Barnett	4	2	4.09	9	5	7362	2454
1	N2	OP50-Barnett	4	3	4.09	13	5	10634	3544.67
1	N2	OP50-Barnett	5	1	4.26	34	20	7242	2414
1	N2	OP50-Barnett	5	2	4.26	30	20	6390	2130
1	N2	OP50-Barnett	5	3	4.26	32	20	6816	2272
1	N2	OP50-Barnett	6	1	3.67	7	5	5138	1712.67
1	N2	OP50-Barnett	6	2	3.67	10	5	7340	2446.67
1	N2	OP50-Barnett	6	3	3.67	6	5	4404	1468
1	N2	OP50-Barnett	7	1	4.18	13	10	5434	1811.33
1	N2	OP50-Barnett	7	2	4.18	7	10	2926	975.333
1	N2	OP50-Barnett	7	3	4.18	7	10	2926	975.333
1	N2	OP50-Barnett	8	1	3.52	20	20	3520	1173.33
1	N2	OP50-Barnett	8	2	3.52	22	20	3872	1290.67
1	N2	OP50-Barnett	8	3	3.52	5	10	1760	586.667
1	N2	Barnett	1	1	4.25	2	100	85	28.3333
1	N2	Barnett	1	2	4.25	3	100	127.5	42.5
1	N2	Barnett	1	3	4.25	3	100	127.5	42.5
1	N2	Barnett	2	1	4.04	4	100	161.6	53.8667
1	N2	Barnett	2	2	4.04	1	100	40.4	13.4667
1	N2	Barnett	2	3	4.04	3	100	121.2	40.4
1	N2	Barnett	3	1	4.39	3	100	131.7	43.9
1	N2	Barnett	3	2	4.39	5	100	219.5	73.1667
1	N2	Barnett	3	3	4.39	6	100	263.4	87.8
1	N2	Barnett	4	1	4.31	0	100	0	0
1	N2	Barnett	4	2	4.31	1	100	43.1	14.3667
1	N2	Barnett	4	3	4.31	1	100	43.1	14.3667
1	N2	Barnett	5	1	4.36	1	100	43.6	14.5333
1	N2	Barnett	5	2	4.36	0	100	0	0
1	N2	Barnett	5	3	4.36	1	100	43.6	14.5333
1	N2	Barnett	6	1	4.11	3	100	123.3	41.1
1	N2	Barnett	6	2	4.11	3	100	123.3	41.1
1	N2	Barnett	6	3	4.11	3	100	123.3	41.1
1	N2	Barnett	7	1	3.9	2	100	78	26
1	N2	Barnett	7	2	3.9	2	100	78	26
1	N2	Barnett	7	3	3.9	1	100	39	13
1	N2	Barnett	8	1	4.04	2	100	80.8	26.9333
1	N2	Barnett	8	2	4.04	1	100	40.4	13.4667
1	N2	Barnett	8	3	4.04	1	100	40.4	13.4667
1	CX11314	OP50	1	1	4.5	58	20	13050	4350
1	CX11314	OP50	1	2	4.5	32	10	14400	4800
1	CX11314	OP50	1	3	4.5	20	10	9000	3000
1	CX11314	OP50	2	1	3.83	15	10	5745	1915
1	CX11314	OP50	2	2	3.83	13	10	4979	1659.67
1	CX11314	OP50	2	3	3.83	8	10	3064	1021.33
1	CX11314	OP50	3	1	3.95	5	5	3950	1316.67
1	CX11314	OP50	3	2	3.95	6	5	4740	1580
1	CX11314	OP50	3	3	3.95	3	5	2370	790
1	CX11314	OP50	4	1	4.55	83	10	37765	12588.3
1	CX11314	OP50	4	2	4.55	113	10	51415	17138.3
1	CX11314	OP50	4	3	4.55	63	10	28665	9555
1	CX11314	OP50	5	1	4.43	12	10	5316	1772
1	CX11314	OP50	5	2	4.43	13	10	5759	1919.67
1	CX11314	OP50	5	3	4.43	16	10	7088	2362.67
1	CX11314	OP50	6	1	4.32	8	5	6912	2304
1	CX11314	OP50	6	2	4.32	5	5	4320	1440
1	CX11314	OP50	6	3	4.32	5	5	4320	1440
1	CX11314	OP50	7	1	4.33	30	20	6495	2165
1	CX11314	OP50	7	2	4.33	18	20	3897	1299
1	CX11314	OP50	7	3	4.33	26	20	5629	1876.33
1	CX11314	OP50	8	1	4.25	11	10	4675	1558.33
1	CX11314	OP50	8	2	4.25	8	10	3400	1133.33
1	CX11314	OP50	8	3	4.25	8	10	3400	1133.33
1	CX11314	OP50-Barnett	1	1	4.21	16	10	6736	2245.33
1	CX11314	OP50-Barnett	1	2	4.21	26	10	10946	3648.67
1	CX11314	OP50-Barnett	1	3	4.21	23	10	9683	3227.67
1	CX11314	OP50-Barnett	2	1	4.43	30	20	6645	2215
1	CX11314	OP50-Barnett	2	2	4.43	11	10	4873	1624.33
1	CX11314	OP50-Barnett	2	3	4.43	16	10	7088	2362.67
1	CX11314	OP50-Barnett	3	1	4.49	52	20	11674	3891.33
1	CX11314	OP50-Barnett	3	2	4.49	44	20	9878	3292.67
1	CX11314	OP50-Barnett	3	3	4.49	50	20	11225	3741.67
1	CX11314	OP50-Barnett	4	1	4.4	23	10	10120	3373.33
1	CX11314	OP50-Barnett	4	2	4.4	22	10	9680	3226.67
1	CX11314	OP50-Barnett	4	3	4.4	29	10	12760	4253.33
1	CX11314	OP50-Barnett	5	1	3.97	23	10	9131	3043.67
1	CX11314	OP50-Barnett	5	2	3.97	33	10	13101	4367
1	CX11314	OP50-Barnett	5	3	3.97	32	10	12704	4234.67
1	CX11314	OP50-Barnett	6	1	4.39	26	10	11414	3804.67
1	CX11314	OP50-Barnett	6	2	4.39	23	10	10097	3365.67
1	CX11314	OP50-Barnett	6	3	4.39	32	10	14048	4682.67
1	CX11314	OP50-Barnett	7	1	4.08	12	10	4896	1632
1	CX11314	OP50-Barnett	7	2	4.08	24	10	9792	3264
1	CX11314	OP50-Barnett	7	3	4.08	19	10	7752	2584
1	CX11314	OP50-Barnett	8	1	4.33	19	10	8227	2742.33
1	CX11314	OP50-Barnett	8	2	4.33	19	10	8227	2742.33
1	CX11314	OP50-Barnett	8	3	4.33	25	10	10825	3608.33
1	CX11314	Barnett	1	1	4.33	4	100	173.2	57.7333
1	CX11314	Barnett	1	2	4.33	2	100	86.6	28.8667
1	CX11314	Barnett	1	3	4.33	5	100	216.5	72.1667
1	CX11314	Barnett	2	1	3.88	6	100	232.8	77.6
1	CX11314	Barnett	2	2	3.88	4	100	155.2	51.7333
1	CX11314	Barnett	2	3	3.88	7	100	271.6	90.5333
1	CX11314	Barnett	3	1	3.81	4	100	152.4	50.8
1	CX11314	Barnett	3	2	3.81	4	100	152.4	50.8
1	CX11314	Barnett	3	3	3.81	5	100	190.5	63.5
1	CX11314	Barnett	4	1	4.05	4	100	162	54
1	CX11314	Barnett	4	2	4.05	3	100	121.5	40.5
1	CX11314	Barnett	4	3	4.05	3	100	121.5	40.5
1	CX11314	Barnett	5	1	4.11	3	100	123.3	41.1
1	CX11314	Barnett	5	2	4.11	2	100	82.2	27.4
1	CX11314	Barnett	5	3	4.11	4	100	164.4	54.8
1	CX11314	Barnett	6	1	4.19	2	100	83.8	27.9333
1	CX11314	Barnett	6	2	4.19	1	100	41.9	13.9667
1	CX11314	Barnett	6	3	4.19	1	100	41.9	13.9667
1	CX11314	Barnett	7	1	3.74	4	100	149.6	49.8667
1	CX11314	Barnett	7	2	3.74	1	100	37.4	12.4667
1	CX11314	Barnett	7	3	3.74	1	100	37.4	12.4667
1	CX11314	Barnett	8	1	4.43	3	100	132.9	44.3
1	CX11314	Barnett	8	2	4.43	3	100	132.9	44.3
1	CX11314	Barnett	8	3	4.33	1	100	43.3	14.4333
1	MY23	OP50	1	1	3.98	8	10	3184	1061.33
1	MY23	OP50	1	2	3.98	15	10	5970	1990
1	MY23	OP50	1	3	3.98	14	10	5572	1857.33
1	MY23	OP50	2	1	3.94	10	10	3940	1313.33
1	MY23	OP50	2	2	3.94	15	10	5910	1970
1	MY23	OP50	2	3	3.94	12	10	4728	1576
1	MY23	OP50	3	1	4.73	32	20	7568	2522.67
1	MY23	OP50	3	2	4.73	40	20	9460	3153.33
1	MY23	OP50	3	3	4.73	33	20	7804.5	2601.5
1	MY23	OP50	4	1	3.94	18	20	3546	1182
1	MY23	OP50	4	2	3.94	24	20	4728	1576
1	MY23	OP50	4	3	3.94	48	40	4728	1576
1	MY23	OP50	5	1	4.27	27	10	11529	3843
1	MY23	OP50	5	2	4.27	33	10	14091	4697
1	MY23	OP50	5	3	4.27	20	10	8540	2846.67
1	MY23	OP50	6	1	3.92	11	5	8624	2874.67
1	MY23	OP50	6	2	3.92	11	5	8624	2874.67
1	MY23	OP50	6	3	3.92	8	5	6272	2090.67
1	MY23	OP50	7	1	3.76	24	10	9024	3008
1	MY23	OP50	7	2	3.76	13	10	4888	1629.33
1	MY23	OP50	7	3	3.76	13	10	4888	1629.33
1	MY23	OP50	8	1	4.33	5	10	2165	721.667
1	MY23	OP50	8	2	4.33	9	10	3897	1299
1	MY23	OP50	8	3	4.33	6	10	2598	866
1	MY23	OP50-Barnett	1	1	4.23	13	10	5499	1833
1	MY23	OP50-Barnett	1	2	4.23	12	10	5076	1692
1	MY23	OP50-Barnett	1	3	4.23	10	10	4230	1410
1	MY23	OP50-Barnett	2	1	4.07	8	10	3256	1085.33
1	MY23	OP50-Barnett	2	2	4.07	6	10	2442	814
1	MY23	OP50-Barnett	2	3	4.07	13	10	5291	1763.67
1	MY23	OP50-Barnett	3	1	4.03	4	5	3224	1074.67
1	MY23	OP50-Barnett	3	2	4.03	6	5	4836	1612
1	MY23	OP50-Barnett	3	3	4.03	8	5	6448	2149.33
1	MY23	OP50-Barnett	4	1	4.84	18	10	8712	2904
1	MY23	OP50-Barnett	4	2	4.84	24	10	11616	3872
1	MY23	OP50-Barnett	4	3	4.84	22	10	10648	3549.33
1	MY23	OP50-Barnett	5	1	4.37	18	10	7866	2622
1	MY23	OP50-Barnett	5	2	4.37	25	10	10925	3641.67
1	MY23	OP50-Barnett	5	3	4.37	26	10	11362	3787.33
1	MY23	OP50-Barnett	6	1	4.52	61	20	13786	4595.33
1	MY23	OP50-Barnett	6	2	4.52	41	20	9266	3088.67
1	MY23	OP50-Barnett	6	3	4.52	55	20	12430	4143.33
1	MY23	OP50-Barnett	7	1	4.42	12	10	5304	1768
1	MY23	OP50-Barnett	7	2	4.42	11	10	4862	1620.67
1	MY23	OP50-Barnett	7	3	4.42	9	10	3978	1326
1	MY23	OP50-Barnett	8	1	4.4	15	10	6600	2200
1	MY23	OP50-Barnett	8	2	4.4	16	10	7040	2346.67
1	MY23	OP50-Barnett	8	3	4.4	17	10	7480	2493.33
1	MY23	Barnett	1	1	3.93	5	100	196.5	65.5
1	MY23	Barnett	1	2	3.93	5	100	196.5	65.5
1	MY23	Barnett	1	3	3.93	6	100	235.8	78.6
1	MY23	Barnett	2	1	4.09	4	100	163.6	54.5333
1	MY23	Barnett	2	2	4.09	3	100	122.7	40.9
1	MY23	Barnett	2	3	4.09	3	100	122.7	40.9
1	MY23	Barnett	3	1	4.44	3	100	133.2	44.4
1	MY23	Barnett	3	2	4.44	2	100	88.8	29.6
1	MY23	Barnett	3	3	4.44	3	100	133.2	44.4
1	MY23	Barnett	4	1	4.16	1	100	41.6	13.8667
1	MY23	Barnett	4	2	4.16	3	100	124.8	41.6
1	MY23	Barnett	4	3	4.16	3	100	124.8	41.6
1	MY23	Barnett	5	1	4.36	5	100	218	72.6667
1	MY23	Barnett	5	2	4.36	4	100	174.4	58.1333
1	MY23	Barnett	5	3	4.36	5	100	218	72.6667
1	MY23	Barnett	6	1	4.47	3	100	134.1	44.7
1	MY23	Barnett	6	2	4.47	2	100	89.4	29.8
1	MY23	Barnett	6	3	4.47	4	100	178.8	59.6
1	MY23	Barnett	7	1	3.54	2	100	70.8	23.6
1	MY23	Barnett	7	2	3.54	2	100	70.8	23.6
1	MY23	Barnett	7	3	3.54	3	100	106.2	35.4
1	MY23	Barnett	8	1	4.01	5	100	200.5	66.8333
1	MY23	Barnett	8	2	4.01	1	100	40.1	13.3667
1	MY23	Barnett	8	3	4.01	5	100	200.5	66.8333
2	JT11398	OP50-Barnett	1	1	2.87	5	10	1435	478.333
2	JT11398	OP50-Barnett	1	2	2.87	9	10	2583	861
2	JT11398	OP50-Barnett	1	3	2.87	4	10	1148	382.667
2	JT11398	OP50-Barnett	2	1	3.6	24	10	8640	2880
2	JT11398	OP50-Barnett	2	2	3.6	23	10	8280	2760
2	JT11398	OP50-Barnett	2	3	3.6	50	10	18000	6000
2	JT11398	OP50-Barnett	3	1	3.62	10	10	3620	1206.67
2	JT11398	OP50-Barnett	3	2	3.62	18	10	6516	2172
2	JT11398	OP50-Barnett	3	3	3.62	12	10	4344	1448
2	JT11398	OP50-Barnett	4	1	3.38	16	10	5408	1802.67
2	JT11398	OP50-Barnett	4	2	3.38	14	10	4732	1577.33
2	JT11398	OP50-Barnett	4	3	3.38	15	10	5070	1690
2	JT11398	OP50-Barnett	5	1	3.39	19	10	6441	2147
2	JT11398	OP50-Barnett	5	2	3.39	28	10	9492	3164
2	JT11398	OP50-Barnett	5	3	3.39	21	10	7119	2373
2	JT11398	OP50-Barnett	6	1	3.45	14	10	4830	1610
2	JT11398	OP50-Barnett	6	2	3.45	13	10	4485	1495
2	JT11398	OP50-Barnett	6	3	3.45	10	10	3450	1150
2	JT11398	OP50-Barnett	7	1	3.88	6	10	2328	776
2	JT11398	OP50-Barnett	7	2	3.88	3	10	1164	388
2	JT11398	OP50-Barnett	7	3	3.88	4	10	1552	517.333
2	JT11398	OP50-Barnett	8	1	3.68	9	10	3312	1104
2	JT11398	OP50-Barnett	8	2	3.68	6	10	2208	736
2	JT11398	OP50-Barnett	8	3	3.68	10	10	3680	1226.67
2	EG4725	OP50-Barnett	1	1	3.3	19	20	3135	1045
2	EG4725	OP50-Barnett	1	2	3.3	63	20	10395	3465
2	EG4725	OP50-Barnett	1	3	3.3	35	20	5775	1925
2	EG4725	OP50-Barnett	2	1	3.59	36	20	6462	2154
2	EG4725	OP50-Barnett	2	2	3.59	35	20	6282.5	2094.17
2	EG4725	OP50-Barnett	2	3	3.59	30	20	5385	1795
2	EG4725	OP50-Barnett	3	1	3.37	15	10	5055	1685
2	EG4725	OP50-Barnett	3	2	3.37	13	10	4381	1460.33
2	EG4725	OP50-Barnett	3	3	3.37	27	10	9099	3033
2	EG4725	OP50-Barnett	4	1	3.56	13	10	4628	1542.67
2	EG4725	OP50-Barnett	4	2	3.56	13	10	4628	1542.67
2	EG4725	OP50-Barnett	4	3	3.56	9	10	3204	1068
2	EG4725	OP50-Barnett	5	1	3.45	24	10	8280	2760
2	EG4725	OP50-Barnett	5	2	3.45	21	10	7245	2415
2	EG4725	OP50-Barnett	5	3	3.45	33	10	11385	3795
2	EG4725	OP50-Barnett	6	1	3.41	11	10	3751	1250.33
2	EG4725	OP50-Barnett	6	2	3.41	28	10	9548	3182.67
2	EG4725	OP50-Barnett	6	3	3.41	19	10	6479	2159.67
2	EG4725	OP50-Barnett	7	1	2.77	15	10	4155	1385
2	EG4725	OP50-Barnett	7	2	2.77	19	10	5263	1754.33
2	EG4725	OP50-Barnett	7	3	2.77	21	10	5817	1939
2	EG4725	OP50-Barnett	8	1	3.87	11	10	4257	1419
2	EG4725	OP50-Barnett	8	2	3.87	10	10	3870	1290
2	EG4725	OP50-Barnett	8	3	3.87	11	10	4257	1419
2	MY16	OP50-Barnett	1	1	3.13	54	10	16902	5634
2	MY16	OP50-Barnett	1	2	3.13	38	10	11894	3964.67
2	MY16	OP50-Barnett	1	3	3.13	31	10	9703	3234.33
2	MY16	OP50-Barnett	2	1	3.95	64	20	12640	4213.33
2	MY16	OP50-Barnett	2	2	3.95	79	20	15602.5	5200.83
2	MY16	OP50-Barnett	2	3	3.95	79	20	15602.5	5200.83
2	MY16	OP50-Barnett	3	1	3.21	5	10	1605	535
2	MY16	OP50-Barnett	3	2	2.21	3	10	663	221
2	MY16	OP50-Barnett	3	3	3.21	3	10	963	321
2	MY16	OP50-Barnett	4	1	3.35	37	10	12395	4131.67
2	MY16	OP50-Barnett	4	2	3.35	42	10	14070	4690
2	MY16	OP50-Barnett	4	3	3.35	59	10	19765	6588.33
2	MY16	OP50-Barnett	5	1	2.5	22	10	5500	1833.33
2	MY16	OP50-Barnett	5	2	2.5	22	10	5500	1833.33
2	MY16	OP50-Barnett	5	3	2.5	65	10	16250	5416.67
2	MY16	OP50-Barnett	6	1	3.72	33	10	12276	4092
2	MY16	OP50-Barnett	6	2	3.72	33	10	12276	4092
2	MY16	OP50-Barnett	6	3	3.72	28	10	10416	3472
2	MY16	OP50-Barnett	7	1	3.22	19	10	6118	2039.33
2	MY16	OP50-Barnett	7	2	3.22	13	10	4186	1395.33
2	MY16	OP50-Barnett	7	3	3.22	13	10	4186	1395.33
2	MY16	OP50-Barnett	8	1	2.98	34	10	10132	3377.33
2	MY16	OP50-Barnett	8	2	2.98	31	10	9238	3079.33
2	MY16	OP50-Barnett	8	3	2.98	28	10	8344	2781.33
2	JT11398	Barnett	1	1	3.54	2	100	70.8	23.6
2	JT11398	Barnett	1	2	3.54	4	100	141.6	47.2
2	JT11398	Barnett	1	3	3.54	1	100	35.4	11.8
2	JT11398	Barnett	2	1	3.63	1	100	36.3	12.1
2	JT11398	Barnett	2	2	3.63	1	100	36.3	12.1
2	JT11398	Barnett	2	3	3.63	3	100	108.9	36.3
2	JT11398	Barnett	3	1	3.23	1	100	32.3	10.7667
2	JT11398	Barnett	3	2	3.23	2	100	64.6	21.5333
2	JT11398	Barnett	3	3	3.23	0	100	0	0
2	JT11398	Barnett	4	1	3.61	3	100	108.3	36.1
2	JT11398	Barnett	4	2	3.61	1	100	36.1	12.0333
2	JT11398	Barnett	4	3	3.61	7	100	252.7	84.2333
2	JT11398	Barnett	5	1	3.77	0	100	0	0
2	JT11398	Barnett	5	2	3.77	1	100	37.7	12.5667
2	JT11398	Barnett	5	3	3.77	0	100	0	0
2	JT11398	Barnett	6	1	3.62	1	100	36.2	12.0667
2	JT11398	Barnett	6	2	3.62	2	100	72.4	24.1333
2	JT11398	Barnett	6	3	3.62	7	100	253.4	84.4667
2	JT11398	Barnett	7	1	3.48	3	100	104.4	34.8
2	JT11398	Barnett	7	2	3.48	2	100	69.6	23.2
2	JT11398	Barnett	7	3	3.48	1	100	34.8	11.6
2	JT11398	Barnett	8	1	2.98	2	100	59.6	19.8667
2	JT11398	Barnett	8	2	2.98	2	100	59.6	19.8667
2	JT11398	Barnett	8	3	2.98	2	100	59.6	19.8667
2	EG4725	Barnett	1	1	3.43	0	100	0	0
2	EG4725	Barnett	1	2	3.43	2	100	68.6	22.8667
2	EG4725	Barnett	1	3	3.43	6	100	205.8	68.6
2	EG4725	Barnett	2	1	3.55	1	100	35.5	11.8333
2	EG4725	Barnett	2	2	3.55	1	100	35.5	11.8333
2	EG4725	Barnett	2	3	3.55	1	100	35.5	11.8333
2	EG4725	Barnett	3	1	4.04	0	100	0	0
2	EG4725	Barnett	3	2	4.04	1	100	40.4	13.4667
2	EG4725	Barnett	3	3	4.04	1	100	40.4	13.4667
2	EG4725	Barnett	4	1	3.21	6	100	192.6	64.2
2	EG4725	Barnett	4	2	3.21	3	100	96.3	32.1
2	EG4725	Barnett	4	3	3.21	5	100	160.5	53.5
2	EG4725	Barnett	5	1	3.25	1	100	32.5	10.8333
2	EG4725	Barnett	5	2	3.25	3	100	97.5	32.5
2	EG4725	Barnett	5	3	3.25	2	100	65	21.6667
2	EG4725	Barnett	6	1	3.85	0	100	0	0
2	EG4725	Barnett	6	2	3.85	1	100	38.5	12.8333
2	EG4725	Barnett	6	3	3.85	0	100	0	0
2	EG4725	Barnett	7	1	3.78	2	100	75.6	25.2
2	EG4725	Barnett	7	2	3.78	0	100	0	0
2	EG4725	Barnett	7	3	3.78	1	100	37.8	12.6
2	EG4725	Barnett	8	1	3.7	2	100	74	24.6667
2	EG4725	Barnett	8	2	3.7	2	100	74	24.6667
2	EG4725	Barnett	8	3	3.7	1	100	37	12.3333
2	MY16	Barnett	1	1	3.74	0	100	0	0
2	MY16	Barnett	1	2	3.74	0	100	0	0
2	MY16	Barnett	1	3	3.74	1	100	37.4	12.4667
2	MY16	Barnett	2	1	3.38	2	100	67.6	22.5333
2	MY16	Barnett	2	2	3.38	3	100	101.4	33.8
2	MY16	Barnett	2	3	3.38	3	100	101.4	33.8
2	MY16	Barnett	3	1	3.36	1	100	33.6	11.2
2	MY16	Barnett	3	2	3.36	3	100	100.8	33.6
2	MY16	Barnett	3	3	3.36	2	100	67.2	22.4
2	MY16	Barnett	4	1	3.23	2	100	64.6	21.5333
2	MY16	Barnett	4	2	3.23	1	100	32.3	10.7667
2	MY16	Barnett	4	3	3.23	7	100	226.1	75.3667
2	MY16	Barnett	5	1	2.87	3	100	86.1	28.7
2	MY16	Barnett	5	2	2.87	7	100	200.9	66.9667
2	MY16	Barnett	5	3	2.87	4	100	114.8	38.2667
2	MY16	Barnett	6	1	3.69	1	100	36.9	12.3
2	MY16	Barnett	6	2	3.69	3	100	110.7	36.9
2	MY16	Barnett	6	3	3.69	6	100	221.4	73.8
2	MY16	Barnett	7	1	3.37	1	100	33.7	11.2333
2	MY16	Barnett	7	2	3.37	2	100	67.4	22.4667
2	MY16	Barnett	7	3	3.37	1	100	33.7	11.2333
2	MY16	Barnett	8	1	2.65	2	100	53	17.6667
2	MY16	Barnett	8	2	2.65	3	100	79.5	26.5
2	MY16	Barnett	8	3	2.65	3	100	79.5	26.5
2	JT11398	OP50	1	1	3.23	37	20	5975.5	1991.83
2	JT11398	OP50	1	2	3.23	21	20	3391.5	1130.5
2	JT11398	OP50	1	3	3.23	22	20	3553	1184.33
2	JT11398	OP50	2	1	3.22	10	10	3220	1073.33
2	JT11398	OP50	2	2	3.22	13	10	4186	1395.33
2	JT11398	OP50	2	3	3.22	18	10	5796	1932
2	JT11398	OP50	3	1	3.42	20	10	6840	2280
2	JT11398	OP50	3	2	3.42	12	10	4104	1368
2	JT11398	OP50	3	3	3.42	16	10	5472	1824
2	JT11398	OP50	4	1	3.3	21	20	3465	1155
2	JT11398	OP50	4	2	3.3	37	20	6105	2035
2	JT11398	OP50	4	3	3.3	26	20	4290	1430
2	JT11398	OP50	5	1	3.17	21	20	3328.5	1109.5
2	JT11398	OP50	5	2	3.17	27	20	4279.5	1426.5
2	JT11398	OP50	5	3	3.17	30	20	4755	1585
2	JT11398	OP50	6	1	3.28	38	10	12464	4154.67
2	JT11398	OP50	6	2	3.28	35	10	11480	3826.67
2	JT11398	OP50	6	3	3.28	37	10	12136	4045.33
2	JT11398	OP50	7	1	3.34	42	10	14028	4676
2	JT11398	OP50	7	2	3.34	22	10	7348	2449.33
2	JT11398	OP50	7	3	3.34	39	15	8684	2894.67
2	JT11398	OP50	8	1	3.38	17	10	5746	1915.33
2	JT11398	OP50	8	2	3.38	14	10	4732	1577.33
2	JT11398	OP50	8	3	3.38	13	10	4394	1464.67
2	EG4725	OP50	1	1	3.38	14	10	4732	1577.33
2	EG4725	OP50	1	2	3.38	5	10	1690	563.333
2	EG4725	OP50	1	3	3.38	9	10	3042	1014
2	EG4725	OP50	2	1	3.26	15	10	4890	1630
2	EG4725	OP50	2	2	3.26	18	10	5868	1956
2	EG4725	OP50	2	3	3.26	9	10	2934	978
2	EG4725	OP50	3	1	3.18	13	10	4134	1378
2	EG4725	OP50	3	2	3.18	6	10	1908	636
2	EG4725	OP50	3	3	3.18	13	10	4134	1378
2	EG4725	OP50	4	1	3.18	8	10	2544	848
2	EG4725	OP50	4	2	3.18	7	10	2226	742
2	EG4725	OP50	4	3	3.18	13	10	4134	1378
2	EG4725	OP50	5	1	3.25	11	10	3575	1191.67
2	EG4725	OP50	5	2	3.25	6	10	1950	650
2	EG4725	OP50	5	3	3.25	7	10	2275	758.333
2	EG4725	OP50	6	1	2.97	9	10	2673	891
2	EG4725	OP50	6	2	2.97	9	10	2673	891
2	EG4725	OP50	6	3	2.97	13	10	3861	1287
2	EG4725	OP50	7	1	3.39	16	10	5424	1808
2	EG4725	OP50	7	2	3.39	15	10	5085	1695
2	EG4725	OP50	7	3	3.39	26	10	8814	2938
2	EG4725	OP50	8	1	3.92	15	10	5880	1960
2	EG4725	OP50	8	2	3.92	19	10	7448	2482.67
2	EG4725	OP50	8	3	3.92	9	10	3528	1176
2	MY16	OP50	1	1	2.98	68	10	20264	6754.67
2	MY16	OP50	1	2	2.98	72	10	21456	7152
2	MY16	OP50	1	3	2.98	70	10	20860	6953.33
2	MY16	OP50	2	1	4.27	19	10	8113	2704.33
2	MY16	OP50	2	2	4.27	21	10	8967	2989
2	MY16	OP50	2	3	4.27	19	10	8113	2704.33
2	MY16	OP50	3	1	3.23	47	20	7590.5	2530.17
2	MY16	OP50	3	2	3.23	44	20	7106	2368.67
2	MY16	OP50	3	3	3.23	55	20	8882.5	2960.83
2	MY16	OP50	4	1	2.74	22	10	6028	2009.33
2	MY16	OP50	4	2	2.74	27	10	7398	2466
2	MY16	OP50	4	3	2.74	22	10	6028	2009.33
2	MY16	OP50	5	1	2.87	36	10	10332	3444
2	MY16	OP50	5	2	2.87	36	10	10332	3444
2	MY16	OP50	5	3	2.87	28	10	8036	2678.67
2	MY16	OP50	6	1	3.52	15	10	5280	1760
2	MY16	OP50	6	2	3.52	7	10	2464	821.333
2	MY16	OP50	6	3	3.52	11	10	3872	1290.67
2	MY16	OP50	7	1	3.81	57	10	21717	7239
2	MY16	OP50	7	2	3.81	61	10	23241	7747
2	MY16	OP50	7	3	3.81	50	10	19050	6350
2	MY16	OP50	8	1	3.46	66	10	22836	7612
2	MY16	OP50	8	2	3.46	70	10	24220	8073.33
2	MY16	OP50	8	3	3.46	69	10	23874	7958
3	DL238	OP50-Barnett	1	1	3.28	13	20	2132	710.667
3	DL238	OP50-Barnett	1	2	3.28	6	20	984	328
3	DL238	OP50-Barnett	1	3	3.28	9	20	1476	492
3	DL238	OP50-Barnett	2	1	3.86	6	10	2316	772
3	DL238	OP50-Barnett	2	2	3.86	12	10	4632	1544
3	DL238	OP50-Barnett	2	3	3.86	5	20	965	321.667
3	DL238	OP50-Barnett	3	1	3.81	13	20	2476.5	825.5
3	DL238	OP50-Barnett	3	2	3.81	15	20	2857.5	952.5
3	DL238	OP50-Barnett	3	3	3.81	11	20	2095.5	698.5
3	DL238	OP50-Barnett	4	1	3.54	0	100	0	0
3	DL238	OP50-Barnett	4	2	3.54	0	100	0	0
3	DL238	OP50-Barnett	4	3	3.54	0	100	0	0
3	DL238	OP50-Barnett	5	1	3.22	0	20	0	0
3	DL238	OP50-Barnett	5	2	3.22	0	20	0	0
3	DL238	OP50-Barnett	5	3	3.22	0	20	0	0
3	DL238	OP50-Barnett	6	1	3.6	0	50	0	0
3	DL238	OP50-Barnett	6	2	3.6	0	50	0	0
3	DL238	OP50-Barnett	6	3	3.6	0	50	0	0
3	DL238	OP50-Barnett	7	1	3.33	17	20	2830.5	943.5
3	DL238	OP50-Barnett	7	2	3.33	15	20	2497.5	832.5
3	DL238	OP50-Barnett	7	3	3.33	23	20	3829.5	1276.5
3	DL238	OP50-Barnett	8	1	4.06	0	20	0	0
3	DL238	OP50-Barnett	8	2	4.06	0	20	0	0
3	DL238	OP50-Barnett	8	3	4.06	0	20	0	0
3	DL238	Barnett	1	1	3.11	6	100	186.6	62.2
3	DL238	Barnett	1	2	3.11	4	100	124.4	41.4667
3	DL238	Barnett	1	3	3.11	10	100	311	103.667
3	DL238	Barnett	2	1	3.76	0	100	0	0
3	DL238	Barnett	2	2	3.76	0	100	0	0
3	DL238	Barnett	2	3	3.76	0	100	0	0
3	DL238	Barnett	3	1	3.72	0	100	0	0
3	DL238	Barnett	3	2	3.72	1	100	37.2	12.4
3	DL238	Barnett	3	3	3.72	0	100	0	0
3	DL238	Barnett	4	1	3.76	0	100	0	0
3	DL238	Barnett	4	2	3.76	0	100	0	0
3	DL238	Barnett	4	3	3.76	0	100	0	0
3	DL238	Barnett	5	1	3.99	2	100	79.8	26.6
3	DL238	Barnett	5	2	3.99	2	100	79.8	26.6
3	DL238	Barnett	5	3	3.99	1	100	39.9	13.3
3	DL238	Barnett	6	1	2.94	11	100	323.4	107.8
3	DL238	Barnett	6	2	2.94	8	100	235.2	78.4
3	DL238	Barnett	6	3	2.94	15	100	441	147
3	DL238	Barnett	7	1	3.59	0	100	0	0
3	DL238	Barnett	7	2	3.59	0	100	0	0
3	DL238	Barnett	7	3	3.59	0	100	0	0
3	DL238	Barnett	8	1	3.94	0	100	0	0
3	DL238	Barnett	8	2	3.94	0	100	0	0
3	DL238	Barnett	8	3	3.94	0	100	0	0
3	DL238	OP50	1	1	4.14	15	5	12420	4140
3	DL238	OP50	1	2	4.14	16	5	13248	4416
3	DL238	OP50	1	3	4.14	16	5	13248	4416
3	DL238	OP50	2	1	3.73	14	5	10444	3481.33
3	DL238	OP50	2	2	3.73	12	5	8952	2984
3	DL238	OP50	2	3	3.73	14	5	10444	3481.33
3	DL238	OP50	3	1	3.99	26	20	5187	1729
3	DL238	OP50	3	2	3.99	34	20	6783	2261
3	DL238	OP50	3	3	3.99	28	20	5586	1862
3	DL238	OP50	4	1	3.54	13	5	9204	3068
3	DL238	OP50	4	2	3.54	16	5	11328	3776
3	DL238	OP50	4	3	3.54	11	5	7788	2596
3	DL238	OP50	5	1	3.39	5	3	5650	1883.33
3	DL238	OP50	5	2	3.39	4	3	4520	1506.67
3	DL238	OP50	5	3	3.39	6	3	6780	2260
3	DL238	OP50	6	1	3.69	0	100	0	0
3	DL238	OP50	6	2	3.69	0	100	0	0
3	DL238	OP50	6	3	3.69	0	100	0	0
3	DL238	OP50	7	1	3.82	39	20	7449	2483
3	DL238	OP50	7	2	3.82	34	20	6494	2164.67
3	DL238	OP50	7	3	3.82	38	20	7258	2419.33
3	DL238	OP50	8	1	3.18	0	100	0	0
3	DL238	OP50	8	2	3.18	2	100	63.6	21.2
3	DL238	OP50	8	3	3.18	0	100	0	0
3	CB4856	OP50-Barnett	1	1	4.43	37	5	32782	10927.3
3	CB4856	OP50-Barnett	1	2	4.43	45	5	39870	13290
3	CB4856	OP50-Barnett	1	3	4.43	39	5	34554	11518
3	CB4856	OP50-Barnett	2	1	3.74	78	15	19448	6482.67
3	CB4856	OP50-Barnett	2	2	3.74	97	15	24185.3	8061.78
3	CB4856	OP50-Barnett	2	3	3.74	74	15	18450.7	6150.22
3	CB4856	OP50-Barnett	3	1	4.19	50	7	29928.6	9976.19
3	CB4856	OP50-Barnett	3	2	4.19	57	7	34118.6	11372.9
3	CB4856	OP50-Barnett	3	3	4.19	49	7	29330	9776.67
3	CB4856	OP50-Barnett	4	1	3.7	19	3	23433.3	7811.11
3	CB4856	OP50-Barnett	4	2	3.7	15	3	18500	6166.67
3	CB4856	OP50-Barnett	4	3	3.7	13	3	16033.3	5344.44
3	CB4856	OP50-Barnett	5	1	3.89	27	3	35010	11670
3	CB4856	OP50-Barnett	5	2	3.89	29	3	37603.3	12534.4
3	CB4856	OP50-Barnett	5	3	3.89	25	3	32416.7	10805.6
3	CB4856	OP50-Barnett	6	1	4.12	31	3	42573.3	14191.1
3	CB4856	OP50-Barnett	6	2	4.12	23	3	31586.7	10528.9
3	CB4856	OP50-Barnett	6	3	4.12	15	3	20600	6866.67
3	CB4856	OP50-Barnett	7	1	3.6	42	5	30240	10080
3	CB4856	OP50-Barnett	7	2	3.6	47	5	33840	11280
3	CB4856	OP50-Barnett	7	3	3.6	61	5	43920	14640
3	CB4856	OP50-Barnett	8	1	4.45	41	5	36490	12163.3
3	CB4856	OP50-Barnett	8	2	4.45	48	5	42720	14240
3	CB4856	OP50-Barnett	8	3	4.45	41	5	36490	12163.3
3	CB4856	Barnett	1	1	3.47	4	100	138.8	46.2667
3	CB4856	Barnett	1	2	3.47	6	100	208.2	69.4
3	CB4856	Barnett	1	3	3.47	7	100	242.9	80.9667
3	CB4856	Barnett	2	1	3.52	11	100	387.2	129.067
3	CB4856	Barnett	2	2	3.52	4	100	140.8	46.9333
3	CB4856	Barnett	2	3	3.52	17	100	598.4	199.467
3	CB4856	Barnett	3	1	3.96	10	100	396	132
3	CB4856	Barnett	3	2	3.96	8	100	316.8	105.6
3	CB4856	Barnett	3	3	3.96	3	100	118.8	39.6
3	CB4856	Barnett	4	1	3.43	2	100	68.6	22.8667
3	CB4856	Barnett	4	2	3.43	3	100	102.9	34.3
3	CB4856	Barnett	4	3	3.43	1	100	34.3	11.4333
3	CB4856	Barnett	5	1	3.51	5	100	175.5	58.5
3	CB4856	Barnett	5	2	3.51	13	100	456.3	152.1
3	CB4856	Barnett	5	3	3.51	8	100	280.8	93.6
3	CB4856	Barnett	6	1	3.91	12	100	469.2	156.4
3	CB4856	Barnett	6	2	3.91	10	100	391	130.333
3	CB4856	Barnett	6	3	3.91	7	100	273.7	91.2333
3	CB4856	Barnett	7	1	3.97	4	100	158.8	52.9333
3	CB4856	Barnett	7	2	3.97	4	100	158.8	52.9333
3	CB4856	Barnett	7	3	3.97	4	100	158.8	52.9333
3	CB4856	Barnett	8	1	3.99	3	100	119.7	39.9
3	CB4856	Barnett	8	2	3.99	2	100	79.8	26.6
3	CB4856	Barnett	8	3	3.99	4	100	159.6	53.2
3	CB4856	OP50	1	1	3.78	64	5	48384	16128
3	CB4856	OP50	1	2	3.78	66	5	49896	16632
3	CB4856	OP50	1	3	3.78	56	5	42336	14112
3	CB4856	OP50	2	1	3.57	92	5	65688	21896
3	CB4856	OP50	2	2	3.57	69	5	49266	16422
3	CB4856	OP50	2	3	3.57	64	5	45696	15232
3	CB4856	OP50	3	1	4.06	37	3	50073.3	16691.1
3	CB4856	OP50	3	2	4.06	64	3	86613.3	28871.1
3	CB4856	OP50	3	3	4.06	49	3	66313.3	22104.4
3	CB4856	OP50	4	1	3.43	88	5	60368	20122.7
3	CB4856	OP50	4	2	3.43	68	5	46648	15549.3
3	CB4856	OP50	4	3	3.43	97	5	66542	22180.7
3	CB4856	OP50	5	1	2.86	40	3	38133.3	12711.1
3	CB4856	OP50	5	2	2.86	44	3	41946.7	13982.2
3	CB4856	OP50	5	3	2.86	44	3	41946.7	13982.2
3	CB4856	OP50	6	1	3.54	83	5	58764	19588
3	CB4856	OP50	6	2	3.54	71	5	50268	16756
3	CB4856	OP50	6	3	3.54	64	5	45312	15104
3	CB4856	OP50	7	1	3.66	42	3	51240	17080
3	CB4856	OP50	7	2	3.66	56	3	68320	22773.3
3	CB4856	OP50	7	3	3.66	33	3	40260	13420
3	CB4856	OP50	8	1	3.2	52	3	55466.7	18488.9
3	CB4856	OP50	8	2	3.2	50	3	53333.3	17777.8
3	CB4856	OP50	8	3	3.2	34	3	36266.7	12088.9
3	LKC34	OP50-Barnett	1	1	3.25	33	5	21450	7150
3	LKC34	OP50-Barnett	1	2	3.25	18	5	11700	3900
3	LKC34	OP50-Barnett	1	3	3.25	21	5	13650	4550
3	LKC34	OP50-Barnett	2	1	3.09	3	3	3090	1030
3	LKC34	OP50-Barnett	2	2	3.09	3	3	3090	1030
3	LKC34	OP50-Barnett	2	3	3.09	4	3	4120	1373.33
3	LKC34	OP50-Barnett	3	1	3.67	30	5	22020	7340
3	LKC34	OP50-Barnett	3	2	3.67	25	5	18350	6116.67
3	LKC34	OP50-Barnett	3	3	3.67	29	5	21286	7095.33
3	LKC34	OP50-Barnett	4	1	2.79	14	3	13020	4340
3	LKC34	OP50-Barnett	4	2	2.79	10	3	9300	3100
3	LKC34	OP50-Barnett	4	3	2.79	7	3	6510	2170
3	LKC34	OP50-Barnett	5	1	3.74	10	3	12466.7	4155.56
3	LKC34	OP50-Barnett	5	2	3.74	14	3	17453.3	5817.78
3	LKC34	OP50-Barnett	5	3	3.74	17	3	21193.3	7064.44
3	LKC34	OP50-Barnett	6	1	4.44	30	3	44400	14800
3	LKC34	OP50-Barnett	6	2	4.44	32	3	47360	15786.7
3	LKC34	OP50-Barnett	6	3	4.44	21	3	31080	10360
3	LKC34	OP50-Barnett	7	1	3.66	77	20	14091	4697
3	LKC34	OP50-Barnett	7	2	3.66	88	20	16104	5368
3	LKC34	OP50-Barnett	7	3	3.66	69	20	12627	4209
3	LKC34	OP50-Barnett	8	1	4.44	101	15	29896	9965.33
3	LKC34	OP50-Barnett	8	2	4.44	112	15	33152	11050.7
3	LKC34	OP50-Barnett	8	3	4.44	90	15	26640	8880
3	LKC34	Barnett	1	1	4.17	4	100	166.8	55.6
3	LKC34	Barnett	1	2	4.17	3	100	125.1	41.7
3	LKC34	Barnett	1	3	4.17	3	100	125.1	41.7
3	LKC34	Barnett	2	1	3.95	4	100	158	52.6667
3	LKC34	Barnett	2	2	3.95	4	100	158	52.6667
3	LKC34	Barnett	2	3	3.95	4	100	158	52.6667
3	LKC34	Barnett	3	1	3.36	7	100	235.2	78.4
3	LKC34	Barnett	3	2	3.36	9	100	302.4	100.8
3	LKC34	Barnett	3	3	3.36	2	100	67.2	22.4
3	LKC34	Barnett	4	1	2.62	12	100	314.4	104.8
3	LKC34	Barnett	4	2	2.62	2	100	52.4	17.4667
3	LKC34	Barnett	4	3	2.62	10	100	262	87.3333
3	LKC34	Barnett	5	1	2.96	5	100	148	49.3333
3	LKC34	Barnett	5	2	2.96	4	100	118.4	39.4667
3	LKC34	Barnett	5	3	2.96	3	100	88.8	29.6
3	LKC34	Barnett	6	1	4.09	10	100	409	136.333
3	LKC34	Barnett	6	2	4.09	11	100	449.9	149.967
3	LKC34	Barnett	6	3	4.09	4	100	163.6	54.5333
3	LKC34	Barnett	7	1	3.59	5	100	179.5	59.8333
3	LKC34	Barnett	7	2	3.59	10	100	359	119.667
3	LKC34	Barnett	7	3	3.59	10	100	359	119.667
3	LKC34	Barnett	8	1	3.89	9	100	350.1	116.7
3	LKC34	Barnett	8	2	3.89	5	100	194.5	64.8333
3	LKC34	Barnett	8	3	3.89	4	100	155.6	51.8667
3	LKC34	OP50	1	1	3.54	54	3	63720	21240
3	LKC34	OP50	1	2	3.54	42	3	49560	16520
3	LKC34	OP50	1	3	3.54	40	3	47200	15733.3
3	LKC34	OP50	2	1	3.44	32	5	22016	7338.67
3	LKC34	OP50	2	2	3.44	41	5	28208	9402.67
3	LKC34	OP50	2	3	3.44	32	5	22016	7338.67
3	LKC34	OP50	3	1	3.69	13	5	9594	3198
3	LKC34	OP50	3	2	3.69	21	5	15498	5166
3	LKC34	OP50	3	3	3.69	20	5	14760	4920
3	LKC34	OP50	4	1	4.14	125	10	51750	17250
3	LKC34	OP50	4	2	4.14	128	10	52992	17664
3	LKC34	OP50	4	3	4.14	103	10	42642	14214
3	LKC34	OP50	5	1	4.17	30	3	41700	13900
3	LKC34	OP50	5	2	4.17	26	3	36140	12046.7
3	LKC34	OP50	5	3	4.17	24	3	33360	11120
3	LKC34	OP50	6	1	3.46	27	3	31140	10380
3	LKC34	OP50	6	2	3.46	33	3	38060	12686.7
3	LKC34	OP50	6	3	3.46	33	3	38060	12686.7
3	LKC34	OP50	7	1	3.22	57	5	36708	12236
3	LKC34	OP50	7	2	3.22	44	5	28336	9445.33
3	LKC34	OP50	7	3	3.22	42	5	27048	9016
3	LKC34	OP50	8	1	3.87	108	10	41796	13932
3	LKC34	OP50	8	2	3.87	122	10	47214	15738
3	LKC34	OP50	8	3	3.87	103	10	39861	13287
5	N2	OP50	1	1	3.9	2	15	520	173.333
5	N2	OP50	1	2	3.9	4	15	1040	346.667
5	N2	OP50	1	3	3.9	5	15	1300	433.333
5	N2	OP50	2	1	4.1	10	15	2733.33	911.111
5	N2	OP50	2	2	4.1	4	15	1093.33	364.444
5	N2	OP50	2	3	4.1	9	15	2460	820
5	N2	OP50	3	1	3.8	29	15	7346.67	2448.89
5	N2	OP50	3	2	3.8	36	15	9120	3040
5	N2	OP50	3	3	3.8	41	15	10386.7	3462.22
5	N2	OP50	4	1	4	33	15	8800	2933.33
5	N2	OP50	4	2	4	25	15	6666.67	2222.22
5	N2	OP50	4	3	4	16	15	4266.67	1422.22
5	N2	OP50	5	1	4.1	23	15	6286.67	2095.56
5	N2	OP50	5	2	4.1	25	15	6833.33	2277.78
5	N2	OP50	5	3	4.1	31	15	8473.33	2824.44
5	N2	OP50	6	1	4.3	20	15	5733.33	1911.11
5	N2	OP50	6	2	4.3	18	15	5160	1720
5	N2	OP50	6	3	4.3	15	15	4300	1433.33
5	N2	OP50	7	1	3.8	16	15	4053.33	1351.11
5	N2	OP50	7	2	3.8	11	15	2786.67	928.889
5	N2	OP50	7	3	3.8	14	15	3546.67	1182.22
5	N2	OP50	8	1	3.6	1	15	240	80
5	N2	OP50	8	2	3.6	1	15	240	80
5	N2	OP50	8	3	3.6	0	15	0	0
5	ED3017	OP50-Barnett	1	1	4	30	15	8000	2666.67
5	ED3017	OP50-Barnett	1	2	4	27	15	7200	2400
5	ED3017	OP50-Barnett	1	3	4	22	15	5866.67	1955.56
5	ED3017	OP50-Barnett	2	1	3.9	34	15	8840	2946.67
5	ED3017	OP50-Barnett	2	2	3.9	47	15	12220	4073.33
5	ED3017	OP50-Barnett	2	3	3.9	33	15	8580	2860
5	ED3017	OP50-Barnett	3	1	3.2	38	15	8106.67	2702.22
5	ED3017	OP50-Barnett	3	2	3.2	53	15	11306.7	3768.89
5	ED3017	OP50-Barnett	3	3	3.2	49	15	10453.3	3484.44
5	ED3017	OP50-Barnett	4	1	3.9	52	15	13520	4506.67
5	ED3017	OP50-Barnett	4	2	3.9	38	15	9880	3293.33
5	ED3017	OP50-Barnett	4	3	3.9	42	15	10920	3640
5	ED3017	OP50-Barnett	5	1	3.6	50	15	12000	4000
5	ED3017	OP50-Barnett	5	2	3.6	44	15	10560	3520
5	ED3017	OP50-Barnett	5	3	3.6	56	15	13440	4480
5	ED3017	OP50-Barnett	6	1	3.8	28	15	7093.33	2364.44
5	ED3017	OP50-Barnett	6	2	3.8	29	15	7346.67	2448.89
5	ED3017	OP50-Barnett	6	3	3.8	28	15	7093.33	2364.44
5	ED3017	OP50-Barnett	7	1	3.8	23	15	5826.67	1942.22
5	ED3017	OP50-Barnett	7	2	3.8	40	15	10133.3	3377.78
5	ED3017	OP50-Barnett	7	3	3.8	32	15	8106.67	2702.22
5	ED3017	OP50-Barnett	8	1	4	18	15	4800	1600
5	ED3017	OP50-Barnett	8	2	4	19	15	5066.67	1688.89
5	ED3017	OP50-Barnett	8	3	4	26	15	6933.33	2311.11
5	JU258	OP50-Barnett	1	1	4	13	15	3466.67	1155.56
5	JU258	OP50-Barnett	1	2	4	10	15	2666.67	888.889
5	JU258	OP50-Barnett	1	3	4	18	15	4800	1600
5	JU258	OP50-Barnett	2	1	4	28	15	7466.67	2488.89
5	JU258	OP50-Barnett	2	2	4	21	15	5600	1866.67
5	JU258	OP50-Barnett	2	3	4	28	15	7466.67	2488.89
5	JU258	OP50-Barnett	3	1	4.2	16	15	4480	1493.33
5	JU258	OP50-Barnett	3	2	4.2	18	15	5040	1680
5	JU258	OP50-Barnett	3	3	4.2	18	15	5040	1680
5	JU258	OP50-Barnett	4	1	4.1	7	15	1913.33	637.778
5	JU258	OP50-Barnett	4	2	4.1	6	15	1640	546.667
5	JU258	OP50-Barnett	4	3	4.1	5	15	1366.67	455.556
5	JU258	OP50-Barnett	5	1	3.9	14	15	3640	1213.33
5	JU258	OP50-Barnett	5	2	3.9	12	15	3120	1040
5	JU258	OP50-Barnett	5	3	3.9	13	15	3380	1126.67
5	JU258	OP50-Barnett	6	1	4.2	13	15	3640	1213.33
5	JU258	OP50-Barnett	6	2	4.2	8	15	2240	746.667
5	JU258	OP50-Barnett	6	3	4.2	9	15	2520	840
5	JU258	OP50-Barnett	7	1	4.1	33	15	9020	3006.67
5	JU258	OP50-Barnett	7	2	4.1	45	15	12300	4100
5	JU258	OP50-Barnett	7	3	4.1	29	15	7926.67	2642.22
5	JU258	OP50-Barnett	8	1	3.9	25	15	6500	2166.67
5	JU258	OP50-Barnett	8	2	3.9	34	15	8840	2946.67
5	JU258	OP50-Barnett	8	3	3.9	34	15	8840	2946.67
5	JU775	Barnett	1	1	3.7	2	100	74	24.6667
5	JU775	Barnett	1	2	3.7	0	100	0	0
5	JU775	Barnett	1	3	3.7	2	100	74	24.6667
5	JU775	Barnett	2	1	3.9	0	100	0	0
5	JU775	Barnett	2	2	3.9	0	100	0	0
5	JU775	Barnett	2	3	3.9	1	100	39	13
5	JU775	Barnett	3	1	3.8	0	100	0	0
5	JU775	Barnett	3	2	3.8	0	100	0	0
5	JU775	Barnett	3	3	3.8	0	100	0	0
5	JU775	Barnett	4	1	3.7	2	100	74	24.6667
5	JU775	Barnett	4	2	3.7	3	100	111	37
5	JU775	Barnett	4	3	3.7	2	100	74	24.6667
5	JU775	Barnett	5	1	3.9	6	100	234	78
5	JU775	Barnett	5	2	3.9	1	100	39	13
5	JU775	Barnett	5	3	3.9	6	100	234	78
5	JU775	Barnett	6	1	3.8	0	100	0	0
5	JU775	Barnett	6	2	3.8	1	100	38	12.6667
5	JU775	Barnett	6	3	3.8	1	100	38	12.6667
5	JU775	Barnett	7	1	3.7	4	100	148	49.3333
5	JU775	Barnett	7	2	3.7	1	100	37	12.3333
5	JU775	Barnett	7	3	3.7	5	100	185	61.6667
5	JU775	Barnett	8	1	3.7	1	100	37	12.3333
5	JU775	Barnett	8	2	3.7	0	100	0	0
5	JU775	Barnett	8	3	3.7	0	100	0	0
5	N2	Barnett	1	1	3.7	2	100	74	24.6667
5	N2	Barnett	1	2	3.7	5	100	185	61.6667
5	N2	Barnett	1	3	3.7	5	100	185	61.6667
5	N2	Barnett	2	1	4	1	100	40	13.3333
5	N2	Barnett	2	2	4	2	100	80	26.6667
5	N2	Barnett	2	3	4	1	100	40	13.3333
5	N2	Barnett	3	1	3.6	3	100	108	36
5	N2	Barnett	3	2	3.6	2	100	72	24
5	N2	Barnett	3	3	3.6	2	100	72	24
5	N2	Barnett	4	1	3.8	1	100	38	12.6667
5	N2	Barnett	4	2	3.8	5	100	190	63.3333
5	N2	Barnett	4	3	3.8	3	100	114	38
5	N2	Barnett	5	1	3.7	2	100	74	24.6667
5	N2	Barnett	5	2	3.7	5	100	185	61.6667
5	N2	Barnett	5	3	3.7	2	100	74	24.6667
5	N2	Barnett	6	1	3.7	0	100	0	0
5	N2	Barnett	6	2	3.7	4	100	148	49.3333
5	N2	Barnett	6	3	3.7	1	100	37	12.3333
5	N2	Barnett	7	1	3.7	1	100	37	12.3333
5	N2	Barnett	7	2	3.7	1	100	37	12.3333
5	N2	Barnett	7	3	3.7	1	100	37	12.3333
5	N2	Barnett	8	1	3.8	3	100	114	38
5	N2	Barnett	8	2	3.8	5	100	190	63.3333
5	N2	Barnett	8	3	3.8	3	100	114	38
5	ED3017	OP50	1	1	4	35	15	9333.33	3111.11
5	ED3017	OP50	1	2	4	32	15	8533.33	2844.44
5	ED3017	OP50	1	3	4	36	15	9600	3200
5	ED3017	OP50	2	1	3.9	34	15	8840	2946.67
5	ED3017	OP50	2	2	3.9	31	15	8060	2686.67
5	ED3017	OP50	2	3	3.9	20	15	5200	1733.33
5	ED3017	OP50	3	1	3.8	44	15	11146.7	3715.56
5	ED3017	OP50	3	2	3.8	42	15	10640	3546.67
5	ED3017	OP50	3	3	3.8	43	15	10893.3	3631.11
5	ED3017	OP50	4	1	4.1	22	15	6013.33	2004.44
5	ED3017	OP50	4	2	4.1	18	15	4920	1640
5	ED3017	OP50	4	3	4.1	26	15	7106.67	2368.89
5	ED3017	OP50	5	1	3.9	56	15	14560	4853.33
5	ED3017	OP50	5	2	3.9	43	15	11180	3726.67
5	ED3017	OP50	5	3	3.9	57	15	14820	4940
5	ED3017	OP50	6	1	3.7	29	15	7153.33	2384.44
5	ED3017	OP50	6	2	3.7	33	15	8140	2713.33
5	ED3017	OP50	6	3	3.7	44	15	10853.3	3617.78
5	ED3017	OP50	7	1	3.8	10	15	2533.33	844.444
5	ED3017	OP50	7	2	3.8	21	15	5320	1773.33
5	ED3017	OP50	7	3	3.8	20	15	5066.67	1688.89
5	ED3017	OP50	8	1	3.9	16	15	4160	1386.67
5	ED3017	OP50	8	2	3.9	18	15	4680	1560
5	ED3017	OP50	8	3	3.9	22	15	5720	1906.67
5	JU775	OP50-Barnett	1	1	3.9	19	15	4940	1646.67
5	JU775	OP50-Barnett	1	2	3.9	16	15	4160	1386.67
5	JU775	OP50-Barnett	1	3	3.9	10	15	2600	866.667
5	JU775	OP50-Barnett	2	1	4	22	15	5866.67	1955.56
5	JU775	OP50-Barnett	2	2	4	17	15	4533.33	1511.11
5	JU775	OP50-Barnett	2	3	4	27	15	7200	2400
5	JU775	OP50-Barnett	3	1	3.7	13	15	3206.67	1068.89
5	JU775	OP50-Barnett	3	2	3.7	8	15	1973.33	657.778
5	JU775	OP50-Barnett	3	3	3.7	15	15	3700	1233.33
5	JU775	OP50-Barnett	4	1	3.9	0	15	0	0
5	JU775	OP50-Barnett	4	2	3.9	0	15	0	0
5	JU775	OP50-Barnett	4	3	3.9	0	15	0	0
5	JU775	OP50-Barnett	5	1	4.1	48	15	13120	4373.33
5	JU775	OP50-Barnett	5	2	4.1	48	15	13120	4373.33
5	JU775	OP50-Barnett	5	3	4.1	43	15	11753.3	3917.78
5	JU775	OP50-Barnett	6	1	3.8	51	15	12920	4306.67
5	JU775	OP50-Barnett	6	2	3.8	51	15	12920	4306.67
5	JU775	OP50-Barnett	6	3	3.8	45	15	11400	3800
5	JU775	OP50-Barnett	7	1	4.1	24	15	6560	2186.67
5	JU775	OP50-Barnett	7	2	4.1	22	15	6013.33	2004.44
5	JU775	OP50-Barnett	7	3	4.1	28	15	7653.33	2551.11
5	JU775	OP50-Barnett	8	1	3.9	17	15	4420	1473.33
5	JU775	OP50-Barnett	8	2	3.9	14	15	3640	1213.33
5	JU775	OP50-Barnett	8	3	3.9	18	15	4680	1560
5	JU775	OP50	1	1	3.9	14	15	3640	1213.33
5	JU775	OP50	1	2	3.9	12	15	3120	1040
5	JU775	OP50	1	3	3.9	10	15	2600	866.667
5	JU775	OP50	2	1	3.5	15	15	3500	1166.67
5	JU775	OP50	2	2	3.5	13	15	3033.33	1011.11
5	JU775	OP50	2	3	3.5	21	15	4900	1633.33
5	JU775	OP50	3	1	3.4	7	15	1586.67	528.889
5	JU775	OP50	3	2	3.4	16	15	3626.67	1208.89
5	JU775	OP50	3	3	3.4	13	15	2946.67	982.222
5	JU775	OP50	4	1	4.1	6	15	1640	546.667
5	JU775	OP50	4	2	4.1	12	15	3280	1093.33
5	JU775	OP50	4	3	4.1	7	15	1913.33	637.778
5	JU775	OP50	5	1	3.9	34	15	8840	2946.67
5	JU775	OP50	5	2	3.9	43	15	11180	3726.67
5	JU775	OP50	5	3	3.9	37	15	9620	3206.67
5	JU775	OP50	6	1	3.9	5	15	1300	433.333
5	JU775	OP50	6	2	3.9	5	15	1300	433.333
5	JU775	OP50	6	3	3.9	5	15	1300	433.333
5	JU775	OP50	7	1	4	35	15	9333.33	3111.11
5	JU775	OP50	7	2	4	31	15	8266.67	2755.56
5	JU775	OP50	7	3	4	23	15	6133.33	2044.44
5	JU775	OP50	8	1	4	24	15	6400	2133.33
5	JU775	OP50	8	2	4	24	15	6400	2133.33
5	JU775	OP50	8	3	4	15	15	4000	1333.33
5	N2_no_chol	Barnett	1	1	3.8	1	100	38	12.6667
5	N2_no_chol	Barnett	1	2	3.8	5	100	190	63.3333
5	N2_no_chol	Barnett	1	3	3.8	2	100	76	25.3333
5	N2_no_chol	Barnett	2	1	4	6	100	240	80
5	N2_no_chol	Barnett	2	2	4	4	100	160	53.3333
5	N2_no_chol	Barnett	2	3	4	3	100	120	40
5	N2_no_chol	Barnett	3	1	4	1	100	40	13.3333
5	N2_no_chol	Barnett	3	2	4	1	100	40	13.3333
5	N2_no_chol	Barnett	3	3	4	2	100	80	26.6667
5	N2_no_chol	Barnett	4	1	3.9	0	100	0	0
5	N2_no_chol	Barnett	4	2	3.9	0	100	0	0
5	N2_no_chol	Barnett	4	3	3.9	0	100	0	0
5	N2_no_chol	Barnett	5	1	3.6	5	100	180	60
5	N2_no_chol	Barnett	5	2	3.6	2	100	72	24
5	N2_no_chol	Barnett	5	3	3.6	3	100	108	36
5	N2_no_chol	Barnett	6	1	3.2	3	100	96	32
5	N2_no_chol	Barnett	6	2	3.2	5	100	160	53.3333
5	N2_no_chol	Barnett	6	3	3.2	0	100	0	0
5	N2_no_chol	Barnett	7	1	4	7	100	280	93.3333
5	N2_no_chol	Barnett	7	2	4	8	100	320	106.667
5	N2_no_chol	Barnett	7	3	4	9	100	360	120
5	N2_no_chol	Barnett	8	1	3.9	5	100	195	65
5	N2_no_chol	Barnett	8	2	3.9	3	100	117	39
5	N2_no_chol	Barnett	8	3	3.9	6	100	234	78
5	N2_no_chol	OP50-Barnett	1	1	3.6	37	15	8880	2960
5	N2_no_chol	OP50-Barnett	1	2	3.6	45	15	10800	3600
5	N2_no_chol	OP50-Barnett	1	3	3.6	38	15	9120	3040
5	N2_no_chol	OP50-Barnett	2	1	3.9	19	15	4940	1646.67
5	N2_no_chol	OP50-Barnett	2	2	3.9	21	15	5460	1820
5	N2_no_chol	OP50-Barnett	2	3	3.9	26	15	6760	2253.33
5	N2_no_chol	OP50-Barnett	3	1	3.8	29	15	7346.67	2448.89
5	N2_no_chol	OP50-Barnett	3	2	3.8	29	15	7346.67	2448.89
5	N2_no_chol	OP50-Barnett	3	3	3.8	29	15	7346.67	2448.89
5	N2_no_chol	OP50-Barnett	4	1	4.1	17	15	4646.67	1548.89
5	N2_no_chol	OP50-Barnett	4	2	4.1	14	15	3826.67	1275.56
5	N2_no_chol	OP50-Barnett	4	3	4.1	18	15	4920	1640
5	N2_no_chol	OP50-Barnett	5	1	3.8	21	10	7980	2660
5	N2_no_chol	OP50-Barnett	5	2	3.8	24	10	9120	3040
5	N2_no_chol	OP50-Barnett	5	3	3.8	20	10	7600	2533.33
5	N2_no_chol	OP50-Barnett	6	1	3.9	21	15	5460	1820
5	N2_no_chol	OP50-Barnett	6	2	3.9	13	15	3380	1126.67
5	N2_no_chol	OP50-Barnett	6	3	3.9	14	15	3640	1213.33
5	N2_no_chol	OP50-Barnett	7	1	4	28	15	7466.67	2488.89
5	N2_no_chol	OP50-Barnett	7	2	4	25	15	6666.67	2222.22
5	N2_no_chol	OP50-Barnett	7	3	4	23	15	6133.33	2044.44
5	N2_no_chol	OP50-Barnett	8	1	3.6	33	15	7920	2640
5	N2_no_chol	OP50-Barnett	8	2	3.6	38	15	9120	3040
5	N2_no_chol	OP50-Barnett	8	3	3.6	43	15	10320	3440
5	N2	OP50-Barnett	1	1	4	12	15	3200	1066.67
5	N2	OP50-Barnett	1	2	4	11	15	2933.33	977.778
5	N2	OP50-Barnett	1	3	4	19	15	5066.67	1688.89
5	N2	OP50-Barnett	2	1	4.1	24	15	6560	2186.67
5	N2	OP50-Barnett	2	2	4.1	24	15	6560	2186.67
5	N2	OP50-Barnett	2	3	4.1	25	15	6833.33	2277.78
5	N2	OP50-Barnett	3	1	3.8	33	15	8360	2786.67
5	N2	OP50-Barnett	3	2	3.8	24	15	6080	2026.67
5	N2	OP50-Barnett	3	3	3.8	33	15	8360	2786.67
5	N2	OP50-Barnett	4	1	3.7	20	15	4933.33	1644.44
5	N2	OP50-Barnett	4	2	3.7	25	15	6166.67	2055.56
5	N2	OP50-Barnett	4	3	3.7	38	15	9373.33	3124.44
5	N2	OP50-Barnett	5	1	4	18	15	4800	1600
5	N2	OP50-Barnett	5	2	4	33	15	8800	2933.33
5	N2	OP50-Barnett	5	3	4	23	15	6133.33	2044.44
5	N2	OP50-Barnett	6	1	2.9	47	15	9086.67	3028.89
5	N2	OP50-Barnett	6	2	2.9	50	15	9666.67	3222.22
5	N2	OP50-Barnett	6	3	2.9	55	15	10633.3	3544.44
5	N2	OP50-Barnett	7	1	3.9	40	15	10400	3466.67
5	N2	OP50-Barnett	7	2	3.9	39	15	10140	3380
5	N2	OP50-Barnett	7	3	3.9	46	15	11960	3986.67
5	N2	OP50-Barnett	8	1	4	35	15	9333.33	3111.11
5	N2	OP50-Barnett	8	2	4	43	15	11466.7	3822.22
5	N2	OP50-Barnett	8	3	4	34	15	9066.67	3022.22
5	JU258	Barnett	1	1	3.8	5	100	190	63.3333
5	JU258	Barnett	1	2	3.8	1	100	38	12.6667
5	JU258	Barnett	1	3	3.8	5	100	190	63.3333
5	JU258	Barnett	2	1	3.9	3	100	117	39
5	JU258	Barnett	2	2	3.9	7	100	273	91
5	JU258	Barnett	2	3	3.9	5	100	195	65
5	JU258	Barnett	3	1	3.9	0	120	0	0
5	JU258	Barnett	3	2	3.9	1	120	32.5	10.8333
5	JU258	Barnett	3	3	3.9	0	120	0	0
5	JU258	Barnett	4	1	3.8	0	100	0	0
5	JU258	Barnett	4	2	3.8	1	100	38	12.6667
5	JU258	Barnett	4	3	3.8	0	100	0	0
5	JU258	Barnett	5	1	3.8	6	100	228	76
5	JU258	Barnett	5	2	3.8	1	100	38	12.6667
5	JU258	Barnett	5	3	3.8	4	100	152	50.6667
5	JU258	Barnett	6	1	3.7	7	150	172.667	57.5556
5	JU258	Barnett	6	2	3.7	2	120	61.6667	20.5556
5	JU258	Barnett	6	3	3.7	4	120	123.333	41.1111
5	JU258	Barnett	7	1	3.8	5	100	190	63.3333
5	JU258	Barnett	7	2	3.8	6	100	228	76
5	JU258	Barnett	7	3	3.8	2	100	76	25.3333
5	JU258	Barnett	8	1	3.7	2	100	74	24.6667
5	JU258	Barnett	8	2	3.7	1	100	37	12.3333
5	JU258	Barnett	8	3	3.7	1	100	37	12.3333
5	N2_no_chol	OP50	1	1	3.8	22	15	5573.33	1857.78
5	N2_no_chol	OP50	1	2	3.8	25	15	6333.33	2111.11
5	N2_no_chol	OP50	1	3	3.8	21	15	5320	1773.33
5	N2_no_chol	OP50	2	1	3.8	13	15	3293.33	1097.78
5	N2_no_chol	OP50	2	2	3.8	16	15	4053.33	1351.11
5	N2_no_chol	OP50	2	3	3.8	12	15	3040	1013.33
5	N2_no_chol	OP50	3	1	3.9	8	15	2080	693.333
5	N2_no_chol	OP50	3	2	3.9	11	15	2860	953.333
5	N2_no_chol	OP50	3	3	3.9	13	15	3380	1126.67
5	N2_no_chol	OP50	4	1	4	16	15	4266.67	1422.22
5	N2_no_chol	OP50	4	2	4	19	15	5066.67	1688.89
5	N2_no_chol	OP50	4	3	4	25	15	6666.67	2222.22
5	N2_no_chol	OP50	5	1	3.6	18	15	4320	1440
5	N2_no_chol	OP50	5	2	3.6	35	15	8400	2800
5	N2_no_chol	OP50	5	3	3.6	25	15	6000	2000
5	N2_no_chol	OP50	6	1	3.9	6	15	1560	520
5	N2_no_chol	OP50	6	2	3.9	1	15	260	86.6667
5	N2_no_chol	OP50	6	3	3.9	6	15	1560	520
5	N2_no_chol	OP50	7	1	3.9	15	15	3900	1300
5	N2_no_chol	OP50	7	2	3.9	18	15	4680	1560
5	N2_no_chol	OP50	7	3	3.9	12	15	3120	1040
5	N2_no_chol	OP50	8	1	3.7	22	15	5426.67	1808.89
5	N2_no_chol	OP50	8	2	3.7	13	15	3206.67	1068.89
5	N2_no_chol	OP50	8	3	3.7	16	15	3946.67	1315.56
5	ED3017	Barnett	1	1	4	2	100	80	26.6667
5	ED3017	Barnett	1	2	4	1	100	40	13.3333
5	ED3017	Barnett	1	3	4	6	100	240	80
5	ED3017	Barnett	2	1	3.9	0	100	0	0
5	ED3017	Barnett	2	2	3.9	2	100	78	26
5	ED3017	Barnett	2	3	3.9	2	100	78	26
5	ED3017	Barnett	3	1	3.9	0	100	0	0
5	ED3017	Barnett	3	2	3.9	0	100	0	0
5	ED3017	Barnett	3	3	3.9	1	100	39	13
5	ED3017	Barnett	4	1	3.7	3	100	111	37
5	ED3017	Barnett	4	2	3.7	4	100	148	49.3333
5	ED3017	Barnett	4	3	3.7	4	100	148	49.3333
5	ED3017	Barnett	5	1	3.9	7	100	273	91
5	ED3017	Barnett	5	2	3.9	5	100	195	65
5	ED3017	Barnett	5	3	3.9	3	100	117	39
5	ED3017	Barnett	6	1	3.6	2	100	72	24
5	ED3017	Barnett	6	2	3.6	3	100	108	36
5	ED3017	Barnett	6	3	3.6	4	100	144	48
5	ED3017	Barnett	7	1	3.8	1	100	38	12.6667
5	ED3017	Barnett	7	2	3.8	1	100	38	12.6667
5	ED3017	Barnett	7	3	3.8	5	100	190	63.3333
5	ED3017	Barnett	8	1	3.7	4	100	148	49.3333
5	ED3017	Barnett	8	2	3.7	5	100	185	61.6667
5	ED3017	Barnett	8	3	3.7	4	100	148	49.3333
5	JU258	OP50	1	1	3.9	12	15	3120	1040
5	JU258	OP50	1	2	3.9	5	15	1300	433.333
5	JU258	OP50	1	3	3.9	2	15	520	173.333
5	JU258	OP50	2	1	3.9	17	15	4420	1473.33
5	JU258	OP50	2	2	3.9	16	15	4160	1386.67
5	JU258	OP50	2	3	3.9	14	15	3640	1213.33
5	JU258	OP50	3	1	3.9	3	15	780	260
5	JU258	OP50	3	2	3.9	3	15	780	260
5	JU258	OP50	3	3	3.9	6	15	1560	520
5	JU258	OP50	4	1	3.7	11	15	2713.33	904.444
5	JU258	OP50	4	2	3.7	9	15	2220	740
5	JU258	OP50	4	3	3.7	12	15	2960	986.667
5	JU258	OP50	5	1	3.9	7	15	1820	606.667
5	JU258	OP50	5	2	3.9	9	15	2340	780
5	JU258	OP50	5	3	3.9	5	15	1300	433.333
5	JU258	OP50	6	1	4.2	2	15	560	186.667
5	JU258	OP50	6	2	4.2	2	15	560	186.667
5	JU258	OP50	6	3	4.2	6	15	1680	560
5	JU258	OP50	7	1	4	0	15	0	0
5	JU258	OP50	7	2	4	2	15	533.333	177.778
5	JU258	OP50	7	3	4	6	15	1600	533.333
5	JU258	OP50	8	1	3.9	13	15	3380	1126.67
5	JU258	OP50	8	2	3.9	13	15	3380	1126.67
5	JU258	OP50	8	3	3.9	13	15	3380	1126.67

## Sheet: S1D development
Table S1D - Raw data for development (starting at L1 stage) on E. coli OP50, Barnettozyma californica MYf642 or a combination of both
			number of stages
treatment	replicate	hours post L1	adults	L1-L4	worms total	proportion adults
OP50	1	72	18	2	20	0.9
OP50	2	72	43	0	43	1
OP50	3	72	24	1	25	0.96
OP50	4	72	73	4	77	0.948052
OP50	5	72	31	0	31	1
OP50	6	72	36	1	37	0.972973
OP50	7	72	41	0	41	1
OP50	8	72	28	0	28	1
Barnett+OP50	1	72	23	1	24	0.958333
Barnett+OP50	2	72	30	2	32	0.9375
Barnett+OP50	3	72	44	3	47	0.93617
Barnett+OP50	4	72	35	1	36	0.972222
Barnett+OP50	5	72	60	0	60	1
Barnett+OP50	6	72	61	0	61	1
Barnett+OP50	7	72	34	0	34	1
Barnett+OP50	8	72	51	3	54	0.944444
Barnett	1	72	0	66	66	0
Barnett	2	72	0	34	34	0
Barnett	3	72	0	40	40	0
Barnett	4	72	0	39	39	0
Barnett	5	72	0	37	37	0
Barnett	6	72	0	29	29	0
Barnett	7	72	0	36	36	0
Barnett	8	72	0	21	21	0

## Sheet: S1E lawn leaving
Table S1E - Raw data of lawn leaving experiment
experiment	worm strain	microbe	replicate	worms on lawn	worms outside lawn	worms total	escape rate	time (h)	remarks
1	CX11314	OP50	1	39	0	39	0	2
1	CX11314	OP50	2	39	1	40	0.025	2
1	CX11314	OP50	3	28	1	29	0.0344828	2
1	CX11314	OP50	4	33	0	33	0	2
1	CX11314	OP50	5	26	1	27	0.037037	2
1	CX11314	OP50	6	32	1	33	0.030303	2
1	CX11314	OP50	7	28	0	28	0	2
1	CX11314	OP50	8	37	0	37	0	2
1	CX11314	OP50-Barnett	1	21	0	21	0	2
1	CX11314	OP50-Barnett	2	31	0	31	0	2
1	CX11314	OP50-Barnett	3	34	1	35	0.0285714	2
1	CX11314	OP50-Barnett	4	37	1	38	0.0263158	2
1	CX11314	OP50-Barnett	6	31	0	31	0	2
1	CX11314	OP50-Barnett	7	29	0	29	0	2
1	CX11314	Barnett	1	53	2	55	0.0363636	2
1	CX11314	Barnett	2	53	1	54	0.0185185	2
1	CX11314	Barnett	3	31	0	31	0	2
1	CX11314	Barnett	4	53	5	58	0.0862069	2
1	CX11314	Barnett	5	27	0	27	0	2
1	CX11314	Barnett	5	44	3	47	0.0638298	2
1	CX11314	Barnett	6	27	0	27	0	2
1	CX11314	Barnett	7	34	0	34	0	2
1	CX11314	Barnett	8	29	0	29	0	2
1	CX11314	Barnett	8	34	0	34	0	2
3	CB4856	OP50-Barnett	1	20	2	22	0.0909091	2	incl. 1 at rim
3	CB4856	OP50-Barnett	2	26	3	29	0.103448	2
3	CB4856	OP50-Barnett	3	26	2	28	0.0714286	2
3	CB4856	OP50-Barnett	4	20	1	21	0.047619	2
3	CB4856	OP50-Barnett	5	30	9	39	0.230769	2
3	CB4856	OP50-Barnett	6	29	2	31	0.0645161	2
3	CB4856	OP50-Barnett	7	20	3	23	0.130435	2
3	CB4856	OP50-Barnett	8	19	2	21	0.0952381	2
3	CB4856	Barnett	1	14	20	34	0.588235	2	incl. 2 at rim
3	CB4856	Barnett	2	9	12	21	0.571429	2	incl. 2 at rim
3	CB4856	Barnett	3	11	26	37	0.702703	2	incl. 1 at rim
3	CB4856	Barnett	4	3	14	17	0.823529	2
3	CB4856	Barnett	5	10	13	23	0.565217	2	incl. 1 at rim
3	CB4856	Barnett	6	8	18	26	0.692308	2	incl. 3 at rim
3	CB4856	Barnett	7	14	31	45	0.688889	2
3	CB4856	Barnett	8	8	11	19	0.578947	2
3	CB4856	OP50	1	27	2	29	0.0689655	2
3	CB4856	OP50	2	17	5	22	0.227273	2
3	CB4856	OP50	3	11	4	15	0.266667	2
3	CB4856	OP50	4	28	6	34	0.176471	2
3	CB4856	OP50	5	28	14	42	0.333333	2
3	CB4856	OP50	6	23	15	38	0.394737	2
3	CB4856	OP50	7	27	5	32	0.15625	2
3	CB4856	OP50	8	21	26	47	0.553191	2
3	DL238	OP50-Barnett	1	36	0	36	0	2
3	DL238	OP50-Barnett	2	38	0	38	0	2
3	DL238	OP50-Barnett	3	36	0	36	0	2
3	DL238	OP50-Barnett	4	27	1	28	0.0357143	2
3	DL238	OP50-Barnett	5	40	0	40	0	2
3	DL238	OP50-Barnett	6	30	0	30	0	2
3	DL238	OP50-Barnett	7	32	1	33	0.030303	2
3	DL238	OP50-Barnett	8	36	1	37	0.027027	2
3	DL238	Barnett	1	28	7	35	0.2	2
3	DL238	Barnett	2	23	5	28	0.178571	2
3	DL238	Barnett	3	47	14	61	0.229508	2
3	DL238	Barnett	4	29	2	31	0.0645161	2
3	DL238	Barnett	5	19	7	26	0.269231	2
3	DL238	Barnett	6	24	1	25	0.04	2
3	DL238	Barnett	7	14	0	14	0	2
3	DL238	Barnett	8	19	7	26	0.269231	2
3	DL238	OP50	1	31	0	31	0	2
3	DL238	OP50	2	28	1	29	0.0344828	2
3	DL238	OP50	3	23	1	24	0.0416667	2
3	DL238	OP50	4	17	0	17	0	2
3	DL238	OP50	5	23	0	23	0	2
3	DL238	OP50	6	18	1	19	0.0526316	2
3	DL238	OP50	7	54	3	57	0.0526316	2
3	DL238	OP50	8	16	0	16	0	2
5	ED3017	OP50-Barnett	4	22	1	23	0.0434783	2
5	ED3017	OP50-Barnett	3	26	0	26	0	2
5	ED3017	OP50-Barnett	2	23	1	24	0.0416667	2
5	ED3017	OP50-Barnett	5	23	0	23	0	2
5	ED3017	OP50-Barnett	8	23	0	23	0	2
5	ED3017	OP50-Barnett	6	32	0	32	0	2
5	ED3017	OP50-Barnett	7	28	0	28	0	2
5	ED3017	OP50-Barnett	1	23	0	23	0	2
5	ED3017	OP50	4	15	13	28	0.464286	2	incl. 6 at rim
5	ED3017	OP50	5	28	1	29	0.0344828	2	incl. 1 at rim
5	ED3017	OP50	8	22	2	24	0.0833333	2	incl. 2 at rim
5	ED3017	OP50	3	14	6	20	0.3	2	incl. 4 at rim
5	ED3017	OP50	2	19	4	23	0.173913	2	incl. 1 at rim
5	ED3017	OP50	1	20	3	23	0.130435	2
5	ED3017	OP50	6	29	0	29	0	2
5	ED3017	OP50	7	27	0	27	0	2
5	ED3017	Barnett	4	17	7	24	0.291667	2	incl. 3 at rim
5	ED3017	Barnett	8	8	20	28	0.714286	2	incl. 16 at rim
5	ED3017	Barnett	6	7	17	24	0.708333	2	incl. 17 at rim
5	ED3017	Barnett	7	10	18	28	0.642857	2	incl. 13 at rim
5	ED3017	Barnett	3	17	7	24	0.291667	2	incl. 7 at rim
5	ED3017	Barnett	5	7	12	19	0.631579	2	incl. 10 at rim
5	ED3017	Barnett	2	11	16	27	0.592593	2	incl. 12 at rim
5	ED3017	Barnett	1	14	9	23	0.391304	2	incl. 5 at rim
2	EG4725	Barnett	1	14	16	30	0.533333	2
2	EG4725	OP50	1	24	11	35	0.314286	2
2	EG4725	OP50-Barnett	1	12	7	19	0.368421	2
2	EG4725	Barnett	2	5	22	27	0.814815	2	incl. 1 at rim
2	EG4725	OP50	2	21	2	23	0.0869565	2
2	EG4725	OP50-Barnett	2	13	14	27	0.518519	2
2	EG4725	Barnett	3	22	10	32	0.3125	2	incl. 1 at rim
2	EG4725	OP50-Barnett	3	19	1	20	0.05	2
2	EG4725	OP50	3	21	12	33	0.363636	2
2	EG4725	Barnett	4	14	10	24	0.416667	2
2	EG4725	OP50	4	23	5	28	0.178571	2
2	EG4725	OP50-Barnett	4	22	5	27	0.185185	2
2	EG4725	Barnett	5	7	12	19	0.631579	2
2	EG4725	OP50	5	20	14	34	0.411765	2
2	EG4725	OP50-Barnett	5	26	2	28	0.0714286	2
2	EG4725	Barnett	6	5	19	24	0.791667	2
2	EG4725	OP50	6	20	20	40	0.5	2
2	EG4725	OP50-Barnett	6	12	10	22	0.454545	2
2	EG4725	Barnett	7	10	28	38	0.736842	2
2	EG4725	OP50	7	14	7	21	0.333333	2
2	EG4725	OP50-Barnett	7	21	3	24	0.125	2
2	EG4725	Barnett	8	18	27	45	0.6	2
2	EG4725	OP50	8	24	9	33	0.272727	2
2	EG4725	OP50-Barnett	8	46	1	47	0.0212766	2
2	JT11398	Barnett	1	11	17	28	0.607143	2	incl. 4 at rim
2	JT11398	OP50	1	25	18	43	0.418605	2
2	JT11398	OP50-Barnett	1	27	4	31	0.129032	2
2	JT11398	Barnett	2	10	11	21	0.52381	2
2	JT11398	OP50	2	19	3	22	0.136364	2
2	JT11398	OP50-Barnett	2	27	5	32	0.15625	2
2	JT11398	Barnett	3	15	14	29	0.482759	2	incl. 1 at rim
2	JT11398	OP50	3	17	14	31	0.451613	2
2	JT11398	OP50-Barnett	3	36	12	48	0.25	2	incl. 1 at rim
2	JT11398	Barnett	4	12	16	28	0.571429	2
2	JT11398	OP50	4	35	8	43	0.186047	2	incl. 1 at rim
2	JT11398	OP50-Barnett	4	22	13	35	0.371429	2
2	JT11398	Barnett	5	14	7	21	0.333333	2
2	JT11398	OP50	5	34	15	49	0.306122	2
2	JT11398	OP50-Barnett	5	36	5	41	0.121951	2
2	JT11398	Barnett	6	18	15	33	0.454545	2
2	JT11398	OP50	6	21	5	26	0.192308	2
2	JT11398	OP50-Barnett	6	27	5	32	0.15625	2
2	JT11398	Barnett	7	25	18	43	0.418605	2	incl. 1 at rim
2	JT11398	OP50	7	30	10	40	0.25	2
2	JT11398	OP50-Barnett	7	41	14	55	0.254545	2
2	JT11398	Barnett	8	22	21	43	0.488372	2	incl. 2 at rim
2	JT11398	OP50	8	25	5	30	0.166667	2
2	JT11398	OP50-Barnett	8	26	13	39	0.333333	2
5	JU258	OP50-Barnett	8	26	1	27	0.037037	2
5	JU258	OP50-Barnett	7	25	0	25	0	2
5	JU258	OP50-Barnett	6	40	4	44	0.0909091	2	incl. 3 at rim
5	JU258	OP50-Barnett	5	46	1	47	0.0212766	2
5	JU258	OP50-Barnett	1	25	1	26	0.0384615	2
5	JU258	OP50-Barnett	2	22	1	23	0.0434783	2	incl. 1 at rim
5	JU258	OP50-Barnett	3	21	3	24	0.125	2
5	JU258	OP50-Barnett	4	20	3	23	0.130435	2
5	JU258	Barnett	7	15	12	27	0.444444	2	incl. 9 at rim
5	JU258	Barnett	8	6	26	32	0.8125	2	incl. 19 at rim
5	JU258	Barnett	1	9	15	24	0.625	2	incl. 6 at rim
5	JU258	Barnett	5	9	21	30	0.7	2	incl. 6 at rim
5	JU258	Barnett	4	5	15	20	0.75	2	incl. 2 at rim
5	JU258	Barnett	2	15	8	23	0.347826	2	incl. 1 at rim
5	JU258	Barnett	3	5	13	18	0.722222	2	incl. 5 at rim
5	JU258	Barnett	6	5	18	23	0.782609	2	incl. 17 at rim
5	JU258	OP50	4	24	3	27	0.111111	2
5	JU258	OP50	8	21	3	24	0.125	2	incl. 1 at rim
5	JU258	OP50	6	29	8	37	0.216216	2	incl. 4 at rim
5	JU258	OP50	5	27	2	29	0.0689655	2	incl. 1 at rim
5	JU258	OP50	2	21	7	28	0.25	2	incl. 4 at rim
5	JU258	OP50	7	19	7	26	0.269231	2	incl. 1 at rim
5	JU258	OP50	1	14	15	29	0.517241	2	incl. 4 at rim
5	JU258	OP50	3	19	7	26	0.269231	2	incl. 2 at rim
5	JU775	Barnett	8	9	12	21	0.571429	2	incl. 5 at rim
5	JU775	Barnett	6	10	23	33	0.69697	2	incl. 18 at rim
5	JU775	Barnett	1	4	23	27	0.851852	2	incl. 19 at rim
5	JU775	Barnett	7	12	19	31	0.612903	2	incl. 2 at rim
5	JU775	Barnett	2	2	18	20	0.9	2	incl. 18 at rim
5	JU775	Barnett	3	7	12	19	0.631579	2	incl. 9 at rim
5	JU775	Barnett	5	9	18	27	0.666667	2	incl. 13 at rim
5	JU775	Barnett	4	5	14	19	0.736842	2	incl. 13 at rim
5	JU775	OP50-Barnett	7	19	1	20	0.05	2	incl. 1 at rim
5	JU775	OP50-Barnett	3	24	0	24	0	2
5	JU775	OP50-Barnett	1	20	3	23	0.130435	2	incl. 3 at rim
5	JU775	OP50-Barnett	5	27	4	31	0.129032	2	incl. 3 at rim
5	JU775	OP50-Barnett	8	27	2	29	0.0689655	2	incl. 2 at rim
5	JU775	OP50-Barnett	4	32	1	33	0.030303	2	incl. 1 at rim
5	JU775	OP50-Barnett	2	19	2	21	0.0952381	2	incl. 2 at rim
5	JU775	OP50-Barnett	6	45	1	46	0.0217391	2
5	JU775	OP50	8	9	7	16	0.4375	2	incl. 7 at rim
5	JU775	OP50	7	19	7	26	0.269231	2	incl. 4 at rim
5	JU775	OP50	6	36	5	41	0.121951	2
5	JU775	OP50	5	34	4	38	0.105263	2	incl. 4 at rim, many dead on lawn (from pipetting)
5	JU775	OP50	4	18	3	21	0.142857	2
5	JU775	OP50	1	20	1	21	0.047619	2
5	JU775	OP50	2	18	5	23	0.217391	2	incl. 4 at rim
5	JU775	OP50	3	15	4	19	0.210526	2	incl. 2 at rim
3	LKC34	OP50-Barnett	2	24	0	24	0	2
3	LKC34	OP50-Barnett	3	40	2	42	0.047619	2
3	LKC34	OP50-Barnett	4	52	4	56	0.0714286	2
3	LKC34	OP50-Barnett	5	27	0	27	0	2
3	LKC34	OP50-Barnett	6	24	0	24	0	2
3	LKC34	OP50-Barnett	7	20	1	21	0.047619	2
3	LKC34	OP50-Barnett	8	28	8	36	0.222222	2
3	LKC34	Barnett	1	13	17	30	0.566667	2	incl. 2 at rim
3	LKC34	Barnett	2	13	21	34	0.617647	2
3	LKC34	Barnett	3	21	36	57	0.631579	2	incl. 10 at rim
3	LKC34	Barnett	4	10	21	31	0.677419	2	incl. 4 at rim
3	LKC34	Barnett	5	7	14	21	0.666667	2	incl. 11 at rim
3	LKC34	Barnett	6	17	13	30	0.433333	2
3	LKC34	Barnett	7	4	24	28	0.857143	2	incl. 17 at rim
3	LKC34	Barnett	8	2	21	23	0.913043	2	incl. 17 at rim
3	LKC34	OP50	1	34	0	34	0	2
3	LKC34	OP50	2	24	2	26	0.0769231	2
3	LKC34	OP50	3	48	10	58	0.172414	2
3	LKC34	OP50	5	32	3	35	0.0857143	2
3	LKC34	OP50	5	33	1	34	0.0294118	2
3	LKC34	OP50	6	32	2	34	0.0588235	2
3	LKC34	OP50	7	41	7	48	0.145833	2
3	LKC34	OP50	8	29	1	30	0.0333333	2
2	MY16	Barnett	1	15	17	32	0.53125	2
2	MY16	OP50	1	14	6	20	0.3	2
2	MY16	OP50-Barnett	1	27	3	30	0.1	2
2	MY16	Barnett	2	13	17	45	0.377778	2	incl. 3 at rim
2	MY16	OP50	2	28	7	35	0.2	2	incl. 1 at rim
2	MY16	OP50-Barnett	2	20	9	29	0.310345	2	incl. 2 at rim
2	MY16	Barnett	3	19	8	27	0.296296	2
2	MY16	OP50	3	29	5	34	0.147059	2
2	MY16	OP50-Barnett	3	31	12	43	0.27907	2
2	MY16	Barnett	4	17	8	25	0.32	2
2	MY16	OP50	4	19	9	28	0.321429	2	incl. 1 at rim
2	MY16	OP50-Barnett	4	26	5	31	0.16129	2
2	MY16	Barnett	5	15	16	31	0.516129	2
2	MY16	OP50-Barnett	5	23	7	30	0.233333	2
2	MY16	OP50	5	26	11	37	0.297297	2
2	MY16	Barnett	6	10	10	20	0.5	2
2	MY16	OP50	6	30	8	38	0.210526	2	incl. 2 at rim
2	MY16	OP50-Barnett	6	30	1	31	0.0322581	2
2	MY16	Barnett	7	13	10	23	0.434783	2	incl. 1 at rim
2	MY16	OP50	7	31	3	34	0.0882353	2
2	MY16	OP50-Barnett	7	24	5	29	0.172414	2
2	MY16	Barnett	8	12	14	26	0.538462	2
2	MY16	OP50	8	28	11	39	0.282051	2
2	MY16	OP50-Barnett	8	29	10	39	0.25641	2
1	MY23	OP50	1	47	0	36	0	2
1	MY23	OP50	2	36	0	32	0	2
1	MY23	OP50	3	32	0	32	0	2
1	MY23	OP50	4	45	0	45	0	2
1	MY23	OP50	5	37	0	37	0	2
1	MY23	OP50	6	19	0	19	0	2
1	MY23	OP50	7	26	0	26	0	2
1	MY23	OP50	8	56	0	56	0	2
1	MY23	OP50-Barnett	1	32	0	32	0	2
1	MY23	OP50-Barnett	2	23	0	23	0	2
1	MY23	OP50-Barnett	3	53	0	53	0	2
1	MY23	OP50-Barnett	4	21	0	21	0	2
1	MY23	OP50-Barnett	5	58	0	58	0	2
1	MY23	OP50-Barnett	6	38	0	44	0	2
1	MY23	OP50-Barnett	7	44	0	44	0	2
1	MY23	OP50-Barnett	8	32	0	32	0	2
1	MY23	Barnett	1	24	4	28	0.142857	2
1	MY23	Barnett	2	45	5	50	0.1	2
1	MY23	Barnett	3	36	2	38	0.0526316	2
1	MY23	Barnett	4	22	1	23	0.0434783	2
1	MY23	Barnett	5	29	0	29	0	2
1	MY23	Barnett	6	41	3	44	0.0681818	2
1	MY23	Barnett	7	18	1	19	0.0526316	2
1	MY23	Barnett	8	27	0	27	0	2
1	N2	Barnett	1	20	12	32	0.375	2
1	N2	Barnett	2	18	16	30	0.533333	2
1	N2	Barnett	3	14	16	30	0.533333	2
1	N2	Barnett	4	23	4	27	0.148148	2
1	N2	Barnett	5	21	14	35	0.4	2
1	N2	Barnett	6	20	9	29	0.310345	2
1	N2	Barnett	7	27	3	30	0.1	2
1	N2	Barnett	8	13	12	25	0.48	2
1	N2	OP50	1	35	0	35	0	2
1	N2	OP50	2	25	2	27	0.0740741	2
1	N2	OP50	3	36	0	36	0	2
1	N2	OP50	4	42	0	42	0	2
1	N2	OP50	5	39	0	39	0	2
1	N2	OP50	6	36	0	36	0	2
1	N2	OP50	7	25	0	25	0	2
1	N2	OP50	8	24	0	24	0	2
1	N2	OP50-Barnett	1	60	1	61	0.0163934	2
1	N2	OP50-Barnett	2	29	0	29	0	2
1	N2	OP50-Barnett	3	45	0	45	0	2
1	N2	OP50-Barnett	4	29	0	29	0	2
1	N2	OP50-Barnett	5	43	0	43	0	2
1	N2	OP50-Barnett	6	46	0	46	0	2
1	N2	OP50-Barnett	7	27	0	27	0	2
1	N2	OP50-Barnett	8	38	1	39	0.025641	2
5	N2	OP50	4	31	1	32	0.03125	2
5	N2	OP50	6	26	3	29	0.103448	2
5	N2	OP50	8	24	0	24	0	2
5	N2	OP50	3	21	2	23	0.0869565	2	incl. 1 at rim
5	N2	OP50	2	31	7	38	0.184211	2	incl. 2 at rim
5	N2	OP50	7	22	1	23	0.0434783	2
5	N2	OP50	1	30	0	30	0	2
5	N2	OP50	5	22	3	25	0.12	2
5	N2	Barnett	2	19	19	38	0.5	2	incl. 5 at rim
5	N2	Barnett	6	12	12	24	0.5	2	incl. 2 at rim
5	N2	Barnett	3	23	15	38	0.394737	2	incl. 3 at rim, agar chunk with many worms
5	N2	Barnett	1	20	8	28	0.285714	2	incl. 2 at rim
5	N2	Barnett	5	17	8	25	0.32	2	incl. 2 at rim
5	N2	Barnett	7	6	13	19	0.684211	2	incl. 5 at rim
5	N2	Barnett	4	19	7	26	0.269231	2	incl. 3 at rim
5	N2	Barnett	8	8	18	26	0.692308	2	incl. 14 at rim
5	N2	OP50-Barnett	4	28	0	28	0	2
5	N2	OP50-Barnett	2	27	0	27	0	2
5	N2	OP50-Barnett	1	23	2	25	0.08	2
5	N2	OP50-Barnett	6	24	0	24	0	2
5	N2	OP50-Barnett	5	24	0	24	0	2
5	N2	OP50-Barnett	3	33	0	33	0	2
5	N2	OP50-Barnett	8	28	0	28	0	2
5	N2	OP50-Barnett	7	27	1	28	0.0357143	2
5	N2_no_chol	Barnett	1	7	13	20	0.65	2
5	N2_no_chol	Barnett	8	14	15	29	0.517241	2
5	N2_no_chol	Barnett	2	15	13	28	0.464286	2
5	N2_no_chol	Barnett	7	10	17	27	0.62963	2
5	N2_no_chol	Barnett	4	12	8	20	0.4	2
5	N2_no_chol	Barnett	3	7	8	15	0.533333	2	incl. 4 at rim
5	N2_no_chol	Barnett	6	13	20	33	0.606061	2
5	N2_no_chol	Barnett	5	5	10	15	0.666667	2
5	N2_no_chol	OP50-Barnett	7	28	0	28	0	2
5	N2_no_chol	OP50-Barnett	6	24	0	24	0	2
5	N2_no_chol	OP50-Barnett	5	52	1	53	0.0188679	2
5	N2_no_chol	OP50-Barnett	4	21	0	21	0	2
5	N2_no_chol	OP50-Barnett	8	25	0	25	0	2
5	N2_no_chol	OP50-Barnett	3	32	0	32	0	2
5	N2_no_chol	OP50-Barnett	2	28	2	30	0.0666667	2
5	N2_no_chol	OP50-Barnett	1	27	0	27	0	2
5	N2_no_chol	OP50	8	29	0	29	0	2
5	N2_no_chol	OP50	6	26	1	27	0.037037	2
5	N2_no_chol	OP50	2	23	0	23	0	2
5	N2_no_chol	OP50	5	19	2	21	0.0952381	2
5	N2_no_chol	OP50	3	24	0	24	0	2
5	N2_no_chol	OP50	4	25	1	26	0.0384615	2
5	N2_no_chol	OP50	7	22	1	23	0.0434783	2
5	N2_no_chol	OP50	1	22	1	23	0.0434783	2
1	CX11314	OP50	1	35	5	40	0.125	24	incl. 1 at rim
1	CX11314	OP50	2	35	0	35	0	24
1	CX11314	OP50	3	27	1	28	0.0357143	24
1	CX11314	OP50	4	31	1	32	0.03125	24
1	CX11314	OP50	5	23	11	34	0.323529	24
1	CX11314	OP50	6	38	6	44	0.136364	24	incl. 2 at rim
1	CX11314	OP50	7	22	6	28	0.214286	24	incl. 4 at rim
1	CX11314	OP50	8	38	0	38	0	24
1	CX11314	OP50-Barnett	1	22	1	23	0.0434783	24	incl. 1 at rim
1	CX11314	OP50-Barnett	2	23	3	26	0.115385	24
1	CX11314	OP50-Barnett	3	35	2	37	0.0540541	24
1	CX11314	OP50-Barnett	4	33	4	37	0.108108	24	incl. 3 at rim
1	CX11314	OP50-Barnett	5	23	19	42	0.452381	24
1	CX11314	OP50-Barnett	6	32	2	34	0.0588235	24
1	CX11314	OP50-Barnett	7	34	3	37	0.0810811	24
1	CX11314	Barnett	1	33	18	51	0.352941	24
1	CX11314	Barnett	2	37	10	47	0.212766	24	incl. 2 at rim
1	CX11314	Barnett	3	13	14	27	0.518519	24	incl. 11 at rim
1	CX11314	Barnett	4	44	17	61	0.278689	24	incl. 1 at rim
1	CX11314	Barnett	5	36	11	47	0.234043	24	incl. 1 at rim
1	CX11314	Barnett	6	25	10	35	0.285714	24	incl. 8 at rim
1	CX11314	Barnett	7	35	3	38	0.0789474	24	incl. 1 at rim
1	CX11314	Barnett	8	37	2	39	0.0512821	24
1	CX11314	Barnett	8	22	5	27	0.185185	24	incl. 3 at rim
3	CB4856	OP50-Barnett	1	18	5	23	0.217391	24	incl. 3 at rim
3	CB4856	OP50-Barnett	2	22	3	25	0.12	24	incl. 1 at rim
3	CB4856	OP50-Barnett	3	17	15	32	0.46875	24	incl. 1 at rim
3	CB4856	OP50-Barnett	4	28	4	32	0.125	24
3	CB4856	OP50-Barnett	5	33	4	37	0.108108	24
3	CB4856	OP50-Barnett	6	30	3	33	0.0909091	24	incl. 2 at rim
3	CB4856	OP50-Barnett	7	23	3	26	0.115385	24	incl. 2 at rim
3	CB4856	OP50-Barnett	8	27	3	30	0.1	24
3	CB4856	Barnett	1	19	19	38	0.5	24
3	CB4856	Barnett	2	14	10	24	0.416667	24	incl. 8 at rim
3	CB4856	Barnett	3	26	13	39	0.333333	24	incl. 4 at rim
3	CB4856	Barnett	4	18	5	23	0.217391	24	incl. 1 at rim
3	CB4856	Barnett	5	6	16	22	0.727273	24	incl. 4 at rim
3	CB4856	Barnett	6	12	17	29	0.586207	24	incl. 13 at rim
3	CB4856	Barnett	7	22	28	50	0.56	24	incl. 6 at rim
3	CB4856	Barnett	8	10	12	22	0.545455	24	incl. 1 at rim
3	CB4856	OP50	1	29	2	31	0.0645161	24	incl. 1 at rim
3	CB4856	OP50	2	24	1	25	0.04	24
3	CB4856	OP50	3	16	0	16	0	24
3	CB4856	OP50	4	33	3	36	0.0833333	24
3	CB4856	OP50	5	35	3	38	0.0789474	24	incl. 1 at rim
3	CB4856	OP50	6	36	0	36	0	24
3	CB4856	OP50	7	34	1	35	0.0285714	24
3	CB4856	OP50	8	46	1	47	0.0212766	24
3	DL238	OP50-Barnett	1	33	6	39	0.153846	24
3	DL238	OP50-Barnett	2	33	13	46	0.282609	24
3	DL238	OP50-Barnett	3	35	3	38	0.0789474	24
3	DL238	OP50-Barnett	4	31	1	32	0.03125	24
3	DL238	OP50-Barnett	5	34	13	47	0.276596	24	incl. 3 at rim
3	DL238	OP50-Barnett	6	30	7	37	0.189189	24	incl. 1 at rim
3	DL238	OP50-Barnett	7	14	22	36	0.611111	24	incl. 1 at rim
3	DL238	OP50-Barnett	8	36	4	40	0.1	24
3	DL238	Barnett	1	17	20	37	0.540541	24	incl. 6 at rim
3	DL238	Barnett	2	21	7	28	0.25	24	incl. 1 at rim
3	DL238	Barnett	3	26	33	59	0.559322	24	incl. 10 at rim
3	DL238	Barnett	4	14	8	22	0.363636	24	incl. 4 at rim
3	DL238	Barnett	5	17	9	26	0.346154	24	incl. 2 at rim
3	DL238	Barnett	6	22	9	31	0.290323	24	incl. 2 at rim
3	DL238	Barnett	7	11	8	19	0.421053	24	incl. 5 at rim
3	DL238	Barnett	8	15	15	30	0.5	24	incl. 3 at rim
3	DL238	OP50	1	30	1	31	0.0322581	24
3	DL238	OP50	2	26	1	27	0.037037	24
3	DL238	OP50	3	23	4	27	0.148148	24
3	DL238	OP50	4	11	7	18	0.388889	24
3	DL238	OP50	5	25	2	27	0.0740741	24
3	DL238	OP50	6	25	2	27	0.0740741	24
3	DL238	OP50	7	43	4	47	0.0851064	24	incl. 1 at rim
3	DL238	OP50	8	15	2	17	0.117647	24
5	ED3017	OP50-Barnett	1	22	0	22	0	24
5	ED3017	OP50-Barnett	4	21	2	23	0.0869565	24	incl. 2 at rim
5	ED3017	OP50-Barnett	7	29	1	30	0.0333333	24	incl. 1 at rim
5	ED3017	OP50-Barnett	6	29	3	32	0.09375	24	incl. 2 at rim
5	ED3017	OP50-Barnett	8	20	3	23	0.130435	24	incl. 1 at rim
5	ED3017	OP50-Barnett	3	22	2	24	0.0833333	24
5	ED3017	OP50-Barnett	5	21	1	22	0.0454545	24
5	ED3017	OP50-Barnett	2	18	5	23	0.217391	24
5	ED3017	OP50	3	17	3	20	0.15	24	incl. 3 at rim
5	ED3017	OP50	4	22	4	26	0.153846	24	incl. 4 at rim
5	ED3017	OP50	5	24	7	31	0.225806	24
5	ED3017	OP50	2	16	8	24	0.333333	24	incl. 2 at rim
5	ED3017	OP50	8	23	3	26	0.115385	24	incl. 1 at rim
5	ED3017	OP50	6	30	1	31	0.0322581	24
5	ED3017	OP50	1	22	0	22	0	24
5	ED3017	OP50	7	26	2	28	0.0714286	24	incl. 2 at rim
5	ED3017	Barnett	5	6	13	19	0.684211	24	incl. 4 at rim
5	ED3017	Barnett	3	8	18	26	0.692308	24	incl. 9 at rim
5	ED3017	Barnett	6	3	19	22	0.863636	24	incl. 14 at rim
5	ED3017	Barnett	8	7	18	25	0.72	24	incl. 10 at rim
5	ED3017	Barnett	4	13	11	24	0.458333	24	incl. 6 at rim
5	ED3017	Barnett	7	16	13	29	0.448276	24	incl. 3 at rim
5	ED3017	Barnett	1	12	11	23	0.478261	24	incl. 3 at rim
5	ED3017	Barnett	2	15	13	28	0.464286	24
2	EG4725	Barnett	1	20	13	33	0.393939	24	incl. 1 at rim
2	EG4725	OP50	1	30	1	31	0.0322581	24
2	EG4725	OP50-Barnett	1	16	3	19	0.894737	24
2	EG4725	Barnett	2	16	17	33	0.515152	24	incl. 4 at rim
2	EG4725	OP50	2	32	3	35	0	24
2	EG4725	OP50-Barnett	2	40	0	40	0	24
2	EG4725	Barnett	3	12	25	37	0.675676	24	incl. 1 at rim
2	EG4725	OP50	3	28	0	28	0	24
2	EG4725	OP50-Barnett	3	27	0	27	0	24
2	EG4725	Barnett	4	9	12	21	0.571429	24	incl. 2 at rim
2	EG4725	OP50	4	27	1	28	0.0357143	24
2	EG4725	OP50-Barnett	4	32	2	34	0.411765	24	incl. 1 at rim
2	EG4725	Barnett	5	6	14	20	0	24	incl. 1 at rim
2	EG4725	OP50	5	36	0	36	0	24
2	EG4725	OP50-Barnett	5	32	2	34	0.0588235	24	incl. 2 at rim
2	EG4725	Barnett	6	7	19	26	0.730769	24
2	EG4725	OP50	6	38	1	39	0.025641	24	incl. 1 at rim
2	EG4725	OP50-Barnett	6	26	4	30	0.133333	24	incl. 3 at rim
2	EG4725	Barnett	7	13	15	28	0.535714	24
2	EG4725	OP50	7	25	1	26	0.0384615	24
2	EG4725	OP50-Barnett	7	28	0	28	0	24
2	EG4725	Barnett	8	8	42	50	0.84	24
2	EG4725	OP50	8	33	0	33	0	24
2	EG4725	OP50-Barnett	8	38	3	41	0.0731707	24
2	JT11398	Barnett	1	5	18	23	0.782609	24
2	JT11398	OP50	1	50	1	51	0.0196078	24
2	JT11398	OP50-Barnett	1	36	0	36	0.388889	24
2	JT11398	Barnett	2	3	14	17	0.823529	24	incl. 1 at rim
2	JT11398	OP50	2	19	3	22	0.0909091	24	drop
2	JT11398	OP50-Barnett	2	32	2	34	0.558824	24	incl. 1 at rim
2	JT11398	Barnett	3	6	19	25	0.76	24	incl. 4 at rim
2	JT11398	OP50	3	34	0	34	0.117647	24
2	JT11398	OP50-Barnett	3	45	4	49	0.0816327	24	incl. 1 at rim
2	JT11398	Barnett	4	3	20	23	0.869565	24
2	JT11398	OP50	4	41	0	41	0	24
2	JT11398	OP50-Barnett	4	35	3	38	0.0789474	24
2	JT11398	Barnett	5	7	9	16	0.5625	24
2	JT11398	OP50	5	54	1	55	0.0181818	24
2	JT11398	OP50-Barnett	5	35	7	42	0.166667	24	incl. 4 at rim
2	JT11398	Barnett	6	5	22	27	0.814815	24	incl. 1 at rim
2	JT11398	OP50-Barnett	6	35	1	36	0.0277778	24
2	JT11398	OP50	6	28	0	28	0	24
2	JT11398	Barnett	7	5	30	35	0.0285714	24	incl. 3 at rim
2	JT11398	OP50	7	42	1	43	0.116279	24
2	JT11398	OP50-Barnett	7	35	5	40	0.125	24	incl. 1 at rim
2	JT11398	Barnett	8	4	33	37	0.891892	24	incl. 9 at rim
2	JT11398	OP50	8	30	0	30	0	24
2	JT11398	OP50-Barnett	8	44	0	44	0	24
5	JU258	OP50-Barnett	8	27	2	29	0.0689655	24
5	JU258	OP50-Barnett	4	22	1	23	0.0434783	24
5	JU258	OP50-Barnett	3	23	1	24	0.0416667	24
5	JU258	OP50-Barnett	2	22	2	24	0.0833333	24	incl. 1 at rim
5	JU258	OP50-Barnett	1	26	0	26	0	24
5	JU258	OP50-Barnett	6	37	6	43	0.139535	24	incl. 1 at rim
5	JU258	OP50-Barnett	7	25	0	25	0	24
5	JU258	OP50-Barnett	5	37	3	40	0.075	24	incl. 1 at rim
5	JU258	Barnett	7	10	16	26	0.615385	24	incl. 16 at rim
5	JU258	Barnett	2	10	22	32	0.6875	24	incl. 18 at rim
5	JU258	Barnett	8	7	24	31	0.774194	24	incl. 6 at rim
5	JU258	Barnett	4	7	10	17	0.588235	24	incl. 1 at rim
5	JU258	Barnett	5	5	19	24	0.791667	24	incl. 2 at rim
5	JU258	Barnett	3	12	10	22	0.454545	24
5	JU258	Barnett	1	10	16	26	0.615385	24	incl. 6 at rim
5	JU258	Barnett	6	5	19	24	0.791667	24	incl. 13 at rim
5	JU258	OP50	4	26	1	27	0.037037	24
5	JU258	OP50	8	21	2	23	0.0869565	24	incl. 1 at rim
5	JU258	OP50	5	17	11	28	0.392857	24	incl. 1 at rim
5	JU258	OP50	6	27	8	35	0.228571	24	incl. 4 at rim
5	JU258	OP50	7	23	3	26	0.115385	24	incl. 2 at rim
5	JU258	OP50	1	21	6	27	0.222222	24	incl. 5 at rim
5	JU258	OP50	2	20	3	23	0.130435	24	incl. 3 at rim
5	JU258	OP50	3	23	2	25	0.08	24	incl. 2 at rim
5	JU775	Barnett	4	6	11	17	0.647059	24	incl. 10 at rim
5	JU775	Barnett	1	10	16	26	0.615385	24	incl. 7 at rim
5	JU775	Barnett	7	13	20	33	0.606061	24	incl. 5 at rim
5	JU775	Barnett	6	12	23	35	0.657143	24	incl. 11 at rim
5	JU775	Barnett	2	2	18	20	0.9	24	incl. 18 at rim
5	JU775	Barnett	5	11	17	28	0.607143	24	incl. 5 at rim
5	JU775	Barnett	8	10	15	25	0.6	24	incl. 10 at rim
5	JU775	Barnett	3	6	15	21	0.714286	24	incl. 7 at rim
5	JU775	OP50-Barnett	7	18	1	19	0.0526316	24
5	JU775	OP50-Barnett	1	19	5	24	0.208333	24	incl. 3 at rim
5	JU775	OP50-Barnett	4	31	2	33	0.0606061	24	incl. 1 at rim
5	JU775	OP50-Barnett	2	17	4	21	0.190476	24	incl. 4 at rim
5	JU775	OP50-Barnett	8	28	1	29	0.0344828	24
5	JU775	OP50-Barnett	5	29	2	31	0.0645161	24	incl. 2 at rim
5	JU775	OP50-Barnett	3	24	0	24	0	24
5	JU775	OP50-Barnett	6	37	9	46	0.195652	24	incl. 4 at rim
5	JU775	OP50	8	20	5	25	0.2	24	incl. 4 at rim
5	JU775	OP50	2	19	6	25	0.24	24	incl. 5 at rim
5	JU775	OP50	3	17	3	20	0.15	24	incl. 3 at rim
5	JU775	OP50	4	18	4	22	0.181818	24	incl. 1 at rim
5	JU775	OP50	5	30	8	38	0.210526	24	incl. 4 at rim
5	JU775	OP50	1	19	2	21	0.0952381	24	incl. 2 at rim
5	JU775	OP50	6	27	11	38	0.289474	24	incl. 2 at rim
5	JU775	OP50	7	18	6	24	0.25	24	incl. 5 at rim
3	LKC34	OP50-Barnett	1	29	2	31	0.0645161	24
3	LKC34	OP50-Barnett	2	21	9	30	0.3	24
3	LKC34	OP50-Barnett	3	42	0	42	0	24
3	LKC34	OP50-Barnett	4	56	1	57	0.0175439	24	incl. 1 at rim
3	LKC34	OP50-Barnett	5	35	4	39	0.102564	24
3	LKC34	OP50-Barnett	6	21	1	22	0.0454545	24
3	LKC34	OP50-Barnett	7	18	3	21	0.142857	24
3	LKC34	OP50-Barnett	8	40	4	44	0.0909091	24	incl. 2 at rim
3	LKC34	Barnett	1	16	17	33	0.515152	24	incl. 3 at rim
3	LKC34	Barnett	2	14	20	34	0.588235	24	incl. 4 at rim
3	LKC34	Barnett	3	32	29	61	0.47541	24	incl. 9 at rim
3	LKC34	Barnett	4	11	17	28	0.607143	24	incl. 10 at rim
3	LKC34	Barnett	5	13	7	20	0.35	24	incl. 2 at rim
3	LKC34	Barnett	6	10	18	28	0.642857	24	incl. 2 at rim
3	LKC34	Barnett	7	13	17	30	0.566667	24	incl. 7 at rim
3	LKC34	Barnett	8	8	13	21	0.619048	24	incl. 6 at rim
3	LKC34	OP50	1	41	2	43	0.0465116	24
3	LKC34	OP50	2	27	0	27	0	24
3	LKC34	OP50	3	56	6	62	0.0967742	24	incl. 1 at rim
3	LKC34	OP50	4	33	5	38	0.131579	24	incl. 1 at rim
3	LKC34	OP50	5	30	7	37	0.189189	24
3	LKC34	OP50	6	36	1	37	0.027027	24
3	LKC34	OP50	7	47	1	48	0.0208333	24
3	LKC34	OP50	8	26	1	27	0.037037	24
2	MY16	Barnett	1	4	19	23	0.826087	24	incl. 3 at rim
2	MY16	OP50	1	19	0	19	0	24
2	MY16	OP50-Barnett	1	26	5	31	0.16129	24	incl. 5 at rim
2	MY16	Barnett	2	2	22	24	0.916667	24	incl. 1 at rim
2	MY16	OP50	2	41	2	43	0.0465116	24
2	MY16	OP50-Barnett	2	31	1	32	0.03125	24
2	MY16	OP50	3	33	1	34	0.176471	24
2	MY16	OP50-Barnett	3	41	6	47	0.12766	24	incl. 4 at rim
2	MY16	Barnett	3	2	16	18	0.888889	24	incl. 3 at rim
2	MY16	OP50	4	34	0	34	0	24
2	MY16	OP50-Barnett	4	40	0	40	0	24
2	MY16	Barnett	4	6	15	21	0.714286	24	incl. 4 at rim
2	MY16	Barnett	5	6	24	30	0.8	24	incl. 6 at rim
2	MY16	OP50	5	37	3	40	0.075	24	incl. 3 at rim
2	MY16	OP50-Barnett	5	30	0	30	0	24
2	MY16	Barnett	6	4	15	19	0.789474	24	incl. 1 at rim
2	MY16	OP50	6	44	3	47	0.0638298	24	incl. 3 at rim
2	MY16	OP50-Barnett	6	32	11	43	0.372093	24	incl. 7 at rim
2	MY16	Barnett	7	4	16	20	0.8	24
2	MY16	OP50	7	40	2	42	0.047619	24
2	MY16	OP50-Barnett	7	29	0	29	0	24
2	MY16	Barnett	8	7	18	25	0.72	24
2	MY16	OP50	8	42	1	43	0.0232558	24	incl. 1 at rim
2	MY16	OP50-Barnett	8	41	1	42	0.0238095	24
1	MY23	OP50	1	47	0	47	0	24
1	MY23	OP50	2	39	0	39	0	24
1	MY23	OP50	3	30	0	30	0	24
1	MY23	OP50	4	44	0	44	0	24
1	MY23	OP50	5	38	0	38	0	24
1	MY23	OP50	6	23	1	24	0.0416667	24	incl. 1 at rim
1	MY23	OP50	7	26	0	26	0	24
1	MY23	OP50	8	55	2	57	0.0350877	24
1	MY23	OP50-Barnett	1	36	0	36	0	24
1	MY23	OP50-Barnett	2	21	0	21	0	24
1	MY23	OP50-Barnett	3	47	0	47	0	24
1	MY23	OP50-Barnett	4	22	1	23	0.0434783	24
1	MY23	OP50-Barnett	5	44	0	44	0	24
1	MY23	OP50-Barnett	6	37	1	38	0.0263158	24
1	MY23	OP50-Barnett	7	42	0	42	0	24
1	MY23	OP50-Barnett	8	32	2	34	0.0588235	24
1	MY23	Barnett	1	13	16	29	0.551724	24	incl. 8 at rim
1	MY23	Barnett	2	23	26	49	0.530612	24	incl. 4 at rim
1	MY23	Barnett	3	22	17	39	0.435897	24
1	MY23	Barnett	4	18	6	24	0.25	24
1	MY23	Barnett	5	15	12	27	0.444444	24	incl. 1 at rim
1	MY23	Barnett	6	22	16	38	0.421053	24	incl. 6 at rim
1	MY23	Barnett	7	17	6	23	0.26087	24
1	MY23	Barnett	8	22	6	28	0.214286	24
1	N2	Barnett	1	14	20	34	0.588235	24	incl. 10 at rim
1	N2	Barnett	2	12	30	42	0.714286	24	incl. 5 at rim
1	N2	Barnett	3	26	18	44	0.409091	24	incl. 4 at rim
1	N2	Barnett	4	15	16	31	0.516129	24	incl. 2 at rim
1	N2	Barnett	5	23	19	42	0.452381	24	incl. 3 at rim
1	N2	Barnett	6	18	16	34	0.470588	24	incl. 10 at rim
1	N2	Barnett	7	24	1	25	0.04	24	incl. 1 at rim
1	N2	Barnett	8	15	8	23	0.347826	24	incl. 1 at rim
1	N2	OP50	1	45	1	46	0.0217391	24
1	N2	OP50	2	28	0	28	0	24
1	N2	OP50	3	34	0	34	0	24
1	N2	OP50	4	42	1	43	0.0232558	24
1	N2	OP50	5	36	1	37	0.027027	24
1	N2	OP50	6	33	3	36	0.0833333	24
1	N2	OP50	7	25	1	26	0.0384615	24	incl. 1 at rim
1	N2	OP50	8	25	3	28	0.107143	24
1	N2	OP50-Barnett	1	51	1	52	0.0192308	24
1	N2	OP50-Barnett	2	26	0	26	0	24
1	N2	OP50-Barnett	3	52	0	52	0	24
1	N2	OP50-Barnett	4	27	1	28	0.0357143	24
1	N2	OP50-Barnett	5	45	0	45	0	24
1	N2	OP50-Barnett	6	38	0	38	0	24
1	N2	OP50-Barnett	7	26	0	26	0	24
1	N2	OP50-Barnett	8	42	1	43	0.0232558	24	incl. 1 at rim
5	N2	OP50	3	23	1	24	0.0416667	24
5	N2	OP50	5	23	2	25	0.08	24
5	N2	OP50	2	38	2	40	0.05	24	incl. 2 at rim
5	N2	OP50	4	30	2	32	0.0625	24
5	N2	OP50	8	20	3	23	0.130435	24
5	N2	OP50	1	28	1	29	0.0344828	24
5	N2	OP50	7	24	1	25	0.04	24
5	N2	OP50	6	25	3	28	0.107143	24
5	N2	Barnett	5	12	14	26	0.538462	24	incl. 4 at rim
5	N2	Barnett	7	6	17	23	0.73913	24	incl. 7 at rim
5	N2	Barnett	4	12	20	32	0.625	24	incl. 3 at rim
5	N2	Barnett	2	15	26	41	0.634146	24	incl. 5 at rim
5	N2	Barnett	8	13	15	28	0.535714	24	incl. 3 at rim
5	N2	Barnett	3	14	18	32	0.5625	24	incl. 1 at rim, agar chunk on lawn
5	N2	Barnett	1	15	17	32	0.53125	24	incl. 1 at rim
5	N2	Barnett	6	13	10	23	0.434783	24	incl. 1 at rim
5	N2	OP50-Barnett	6	23	1	24	0.0416667	24
5	N2	OP50-Barnett	8	27	1	28	0.0357143	24	incl. 1 at rim
5	N2	OP50-Barnett	4	24	4	28	0.142857	24
5	N2	OP50-Barnett	7	24	3	27	0.111111	24
5	N2	OP50-Barnett	5	24	0	24	0	24
5	N2	OP50-Barnett	3	33	0	33	0	24
5	N2	OP50-Barnett	2	27	0	27	0	24
5	N2	OP50-Barnett	1	24	0	24	0	24
5	N2_no_chol	Barnett	1	7	17	24	0.708333	24
5	N2_no_chol	Barnett	8	3	24	27	0.888889	24
5	N2_no_chol	Barnett	6	7	28	35	0.8	24
5	N2_no_chol	Barnett	7	5	23	28	0.821429	24
5	N2_no_chol	Barnett	3	4	17	21	0.809524	24	incl. 3 at rim
5	N2_no_chol	Barnett	4	11	12	23	0.521739	24
5	N2_no_chol	Barnett	5	5	17	22	0.772727	24
5	N2_no_chol	Barnett	2	7	21	28	0.75	24
5	N2_no_chol	OP50-Barnett	1	26	2	28	0.0714286	24
5	N2_no_chol	OP50-Barnett	5	49	2	51	0.0392157	24
5	N2_no_chol	OP50-Barnett	7	24	0	24	0	24
5	N2_no_chol	OP50-Barnett	2	28	2	30	0.0666667	24
5	N2_no_chol	OP50-Barnett	6	24	2	26	0.0769231	24
5	N2_no_chol	OP50-Barnett	4	20	1	21	0.047619	24
5	N2_no_chol	OP50-Barnett	3	30	1	31	0.0322581	24
5	N2_no_chol	OP50-Barnett	8	24	1	25	0.04	24
5	N2_no_chol	OP50	8	17	11	28	0.392857	24
5	N2_no_chol	OP50	6	26	2	28	0.0714286	24
5	N2_no_chol	OP50	3	25	1	26	0.0384615	24
5	N2_no_chol	OP50	5	20	0	20	0	24
5	N2_no_chol	OP50	1	19	3	22	0.136364	24
5	N2_no_chol	OP50	4	22	4	26	0.153846	24
5	N2_no_chol	OP50	2	23	0	23	0	24
5	N2_no_chol	OP50	7	23	0	23	0	24

## Sheet: S1F choice
Table S1F - Raw data of choice experiment
worm strain	replicate	OP50	Barnettozyma-OP50	time	choice index	comments	exclude*
N2	1	12	9	2	-0.142857		no
N2	2	11	8	2	-0.157895	1 in agar (Barn-OP50)	no
N2	3	10	13	2	0.130435		no
N2	4	11	6	2	-0.294118	1 in agar (Barn-OP50)	no
N2	5	19	1	2	-0.9		no
N2	6	20	2	2	-0.818182		no
N2	7	18	1	2	-0.894737		no
N2	8	21	3	2	-0.75	3 in agar (Barn-OP50)	no
N2	9	9	12	2	0.142857		no
N2	10	18	1	2	-0.894737		no
N2	11	18	3	2	-0.714286		no
N2	12	6	18	2	0.5		no
N2	13	12	11	2	-0.0434783		no
N2	14	16	7	2	-0.391304		no
N2	15	17	12	2	-0.172414		no
N2	16	7	11	2	0.222222		no
N2	17	9	8	2	-0.0588235		no
N2	18	5	19	2	0.583333		no
N2	19	5	19	2	0.583333		no
N2	20	24	21	2	-0.0666667		no
N2	21	7	9	2	0.125		no
N2	22	2	21	2	0.826087		no
JU258	1	3	17	2	0.7		no
JU258	2	0	21	2	1	4 in agar (Barn-OP50)	no
JU258	3	3	13	2	0.625		no
JU258	4	8	13	2	0.238095	4 in agar (OP50)	no
JU258	5	5	10	2	0.333333		no
JU258	6	9	17	2	0.307692		no
JU258	7	8	11	2	0.157895	6 in agar (Barn-OP50)	yes
JU258	8	14	5	2	-0.473684		no
JU258	9	4	20	2	0.666667		no
JU258	10	5	12	2	0.411765	5 in agar (Barn-OP50)	no
JU258	11	19	0	2	-1		no
JU258	12	11	9	2	-0.1	5 in agar (OP50)	no
JU258	13	10	9	2	-0.0526316		no
JU258	14	13	7	2	-0.3		no
JU258	15	13	11	2	-0.0833333		no
JU258	16	5	11	2	0.375		no
JU258	17	13	10	2	-0.130435		no
JU258	18	5	17	2	0.545455		no
JU258	19	4	8	2	0.333333	5 in agar (Barn-OP50)	no
JU258	20	20	3	2	-0.73913	2 in agar (OP50)	no
JU258	21	12	6	2	-0.333333		no
JU258	22	15	6	2	-0.428571		no
N2	1	14	9	6	-0.217391	1 in agar (OP50)	no
N2	2	11	8	6	-0.157895		no
N2	3	10	13	6	0.130435		no
N2	4	12	7	6	-0.263158	3 in agar (OP50), 4 agar Barn-OP50	yes
N2	5	19	2	6	-0.809524		no
N2	6	22	1	6	-0.913043		no
N2	7	18	1	6	-0.894737		no
N2	8	19	5	6	-0.583333	1 in agar (Barn-OP50)	no
N2	9	5	12	6	0.411765		no
N2	10	18	1	6	-0.894737	2 in agar (OP50)	no
N2	11	18	5	6	-0.565217	1 in agar (OP50), 2 in agar (Barn-OP50)	no
N2	12	6	17	6	0.478261		no
N2	13	12	11	6	-0.0434783		no
N2	14	16	7	6	-0.391304		no
N2	15	18	12	6	-0.2		no
N2	16	8	11	6	0.157895	2 in agar (OP50)	no
N2	17	9	11	6	0.1		no
N2	18	5	20	6	0.6	2 in agar (Barn-OP50)	no
N2	19	5	20	6	0.6		no
N2	20	25	21	6	-0.0869565		no
N2	21	6	9	6	0.2		no
N2	22	2	21	6	0.826087		no
JU258	1	6	16	6	0.454545	4 in agar (OP50)	no
JU258	2	1	23	6	0.916667	3 in agar (Barn-OP50)	no
JU258	3	3	12	6	0.6		no
JU258	4	4	13	6	0.529412	3 in agar (OP50)	no
JU258	5	6	4	6	-0.2		no
JU258	6	9	16	6	0.28		no
JU258	7	11	10	6	-0.047619	7 in agar (Barn-OP50)	yes
JU258	8	15	5	6	-0.5		no
JU258	9	5	20	6	0.6	4 in agar (OP50), 2 in agar (Barn-OP50)	yes
JU258	10	8	15	6	0.304348	6 in agar (OP50), 11 in agar (Barn-OP50)	yes
JU258	11	18	1	6	-0.894737		no
JU258	12	9	9	6	0	6 in agar (OP50)	yes
JU258	13	14	10	6	-0.166667		no
JU258	14	11	8	6	-0.157895		no
JU258	15	12	12	6	0		no
JU258	16	6	13	6	0.368421		no
JU258	17	14	9	6	-0.217391		no
JU258	18	5	18	6	0.565217	1 in agar (OP50)	no
JU258	19	5	7	6	0.166667	7 in agar (Barn-OP50)	yes
JU258	20	19	3	6	-0.727273	4 in agar (OP50)	no
JU258	21	9	8	6	-0.0588235		no
JU258	22	18	6	6	-0.5	7 in agar (OP50)	yes
N2	1	13	8	24	-0.238095		no
N2	2	11	9	24	-0.1		no
N2	3	9	12	24	0.142857		no
N2	4	12	8	24	-0.2		no
N2	5	18	4	24	-0.636364		no
N2	6	21	3	24	-0.75		no
N2	7	17	1	24	-0.888889		no
N2	8	18	3	24	-0.714286		no
N2	9	9	12	24	0.142857		no
N2	10	11	6	24	-0.294118		no
N2	11	16	4	24	-0.6		no
N2	12	6	16	24	0.454545		no
N2	13	11	11	24	0		no
N2	14	14	6	24	-0.4		no
N2	15	17	10	24	-0.259259		no
N2	16	9	10	24	0.0526316		no
N2	17	10	9	24	-0.0526316		no
N2	18	11	12	24	0.0434783	1 in agar (OP50), 2 in agar (Barn-OP50)	no
N2	19	4	17	24	0.619048		no
N2	20	28	14	24	-0.333333		no
N2	21	9	10	24	0.0526316		no
N2	22	10	12	24	0.0909091		no
JU258	1	5	18	24	0.565217		no
JU258	2	1	22	24	0.913043		no
JU258	3	1	11	24	0.833333		no
JU258	4	6	16	24	0.454545	1 in agar (OP50)	no
JU258	5	7	13	24	0.3	1 in agar (Barn-OP50)	no
JU258	6	8	19	24	0.407407		no
JU258	7	8	13	24	0.238095	3 in agar (Barn-OP50)	no
JU258	8	14	6	24	-0.4		no
JU258	9	10	20	24	0.333333	9 in agar (OP50)	yes
JU258	10	12	13	24	0.04	5 in agar (OP50), 1 in agar (Barn-OP50)	yes
JU258	11	17	4	24	-0.619048	2 in agar (Barn-OP50)	no
JU258	12	8	11	24	0.157895	6 in agar (OP50)	yes
JU258	13	8	11	24	0.157895		no
JU258	14	11	11	24	0		no
JU258	15	10	13	24	0.130435		no
JU258	16	8	11	24	0.157895		no
JU258	17	12	11	24	-0.0434783		no
JU258	18	7	17	24	0.416667		no
JU258	19	8	13	24	0.238095	3 in agar (Barn-OP50)	no
JU258	20	16	9	24	-0.28		no
JU258	21	12	11	24	-0.0434783		no
JU258	22	12	13	24	0.04		no
* replicates with more than 5 worms in agar where excluded from analysis
