# Supplementary material for: The Interaction Between the Nematode Caenorhabditis elegans and Its Coexisting Fungal Microbiome Member Barnettozyma californica
Source: Environ Microbiol Rep. 2025 Aug 19;17(4):e70177. doi: 10.1111/1758-2229.70177 (PMC12361814; doi:10.1111/1758-2229.70177)
Supplement: Supplementary file 6 — Table S2: Statistical analysis of phenotypic data. [file EMI4-17-e70177-s006.xlsx]

## Sheet: Overview
Overview
S2A	Statistics for CFU assay
S2B	Statistics for population growth assay
S2C	Statistics for microbial lawn leaving assay
S2D	Statistics for choice assay

## Sheet: S2A CFU
Table S2A - Statistics for CFU assay, Wilcoxon rank sum test and Wilcoxon rigned rank (FDR-corrected for multiple testing), n = 6
Comparisons using Wilcoxon rank sum test for unpaired data and Wilcoxon signed rank for paired data
comparison	p-value	p-value corrected	asterisks	test
Barnettozyma monoculture vs Barnettozyma coculture	0.002	0.004	**	Wilcoxon rank sum
OP50 monoculture vs OP50 coculture	0.065	0.065	ns	Wilcoxon rank sum
Barnettozyma monoculture vs OP50 monoculture	0.002	0.004	**	Wilcoxon rank sum
Barnettozyma coculture vs OP50 coculture	0.031	0.042	*	Wilcoxon signed rank

## Sheet: S2B pop growth
Table S2B - Statistics for population growth assay, Wilcoxon rank sum test (with Holm correction for multiple testing), n = 8
group1	group2	p-value	p-value corrected	p-category	strain
OP50	OP50-Barnettozyma	0.0001554	0.00031	***	CB4856
OP50	Barnettozyma	0.0001554	0.00031	***	CB4856
OP50	OP50-Barnettozyma	0.104895	0.1	ns	CX11314
OP50	Barnettozyma	0.0001554	0.00031	***	CX11314
OP50	OP50-Barnettozyma	0.021911	0.033	*	DL238
OP50	Barnettozyma	0.016462	0.033	*	DL238
OP50	OP50-Barnettozyma	0.573737	0.57	ns	ED3017
OP50	Barnettozyma	0.0001554	0.00031	***	ED3017
OP50	OP50-Barnettozyma	0.0281274	0.028	*	EG4725
OP50	Barnettozyma	0.0001554	0.00031	***	EG4725
OP50	OP50-Barnettozyma	0.382284	0.38	ns	JT11398
OP50	Barnettozyma	0.0001554	0.00031	***	JT11398
OP50	OP50-Barnettozyma	0.0207687	0.021	*	JU258
OP50	Barnettozyma	0.0001554	0.00031	***	JU258
OP50	OP50-Barnettozyma	0.382284	0.38	ns	JU775
OP50	Barnettozyma	0.0001554	0.00031	***	JU775
OP50	OP50-Barnettozyma	0.0281274	0.028	*	LKC34
OP50	Barnettozyma	0.0001554	0.00031	***	LKC34
OP50	OP50-Barnettozyma	0.798446	0.8	ns	MY16
OP50	Barnettozyma	0.0001554	0.00031	***	MY16
OP50	OP50-Barnettozyma	0.720901	0.72	ns	MY23
OP50	Barnettozyma	0.0001554	0.00031	***	MY23
OP50	OP50-Barnettozyma	0.878477	0.88	ns	N2
OP50	Barnettozyma	0.0001554	0.00031	***	N2

## Sheet: S2C lawn leaving
Table S2C - Statistics for microbial lawn leaving assay, Wilcoxon rank sum test (with Holm correction for multiple testing), n = 8
time	group1	group2	p-value	p-value corrected	p-category	strain
24 h	OP50	OP50-Barnettozyma	0.685177	0.69	ns	CX11314
24 h	OP50	Barnettozyma	0.0484018	0.097	*	CX11314
24 h	OP50	OP50-Barnettozyma	0.000930972	0.0019	***	CB4856
24 h	OP50	Barnettozyma	0.000930972	0.0019	***	CB4856
24 h	OP50	OP50-Barnettozyma	0.188937	0.19	ns	DL238
24 h	OP50	Barnettozyma	0.00384992	0.0077	**	DL238
24 h	OP50	OP50-Barnettozyma	0.400468	0.4	ns	ED3017
24 h	OP50	Barnettozyma	0.0001554	0.00031	***	ED3017
24 h	OP50	OP50-Barnettozyma	0.138864	0.14	ns	EG4725
24 h	OP50	Barnettozyma	0.00656165	0.013	**	EG4725
24 h	OP50	OP50-Barnettozyma	0.0904879	0.09	ns	JT11398
24 h	OP50	Barnettozyma	0.00268264	0.0054	**	JT11398
24 h	OP50	OP50-Barnettozyma	0.0311998	0.031	*	JU258
24 h	OP50	Barnettozyma	0.000922886	0.0018	***	JU258
24 h	OP50	OP50-Barnettozyma	0.0206682	0.021	*	JU775
24 h	OP50	Barnettozyma	0.0001554	0.00031	***	JU775
24 h	OP50	OP50-Barnettozyma	0.674198	0.67	ns	LKC34
24 h	OP50	Barnettozyma	0.0001554	0.00031	***	LKC34
24 h	OP50	OP50-Barnettozyma	0.957493	0.96	ns	MY16
24 h	OP50	Barnettozyma	0.000922886	0.0018	***	MY16
24 h	OP50	OP50-Barnettozyma	0.565563	0.57	ns	MY23
24 h	OP50	Barnettozyma	0.000681956	0.0014	***	MY23
24 h	OP50	OP50-Barnettozyma	0.0791698	0.079	ns	N2
24 h	OP50	Barnettozyma	0.00193259	0.0039	**	N2
time	group1	group2	p-value	p-value corrected	p.category	strain
2 h	OP50	OP50-Barnettozyma	0.43	0.86	ns	CX11314
2 h	OP50	Barnettozyma	0.96	0.96	ns	CX11314
2 h	OP50	OP50-Barnettozyma	0.01476	0.015	*	CB4856
2 h	OP50	Barnettozyma	0.00016	0.00031	***	CB4856
2 h	OP50	OP50-Barnettozyma	0.325	0.32	ns	DL238
2 h	OP50	Barnettozyma	0.016	0.033	*	DL238
2 h	OP50	OP50-Barnettozyma	0.0287	0.029	*	ED3017
2 h	OP50	Barnettozyma	0.0053	0.011	**	ED3017
2 h	OP50	OP50-Barnettozyma	0.4418	0.44	ns	EG4725
2 h	OP50	Barnettozyma	0.0047	0.0093	**	EG4725
2 h	OP50	OP50-Barnettozyma	0.4001	0.4	ns	JT11398
2 h	OP50	Barnettozyma	0.0033	0.0065	**	JT11398
2 h	OP50	OP50-Barnettozyma	0.0086	0.0086	**	JU258
2 h	OP50	Barnettozyma	0.0019	0.0039	**	JU258
2 h	OP50	OP50-Barnettozyma	0.01476	0.015	*	JU775
2 h	OP50	Barnettozyma	0.00016	0.00031	***	JU775
2 h	OP50	OP50-Barnettozyma	0.34976	0.35	ns	LKC34
2 h	OP50	Barnettozyma	0.00016	0.00031	***	LKC34
2 h	OP50	OP50-Barnettozyma	0.4418	0.44	ns	MY16
2 h	OP50	Barnettozyma	0.0019	0.0037	**	MY16
2 h	OP50	OP50-Barnettozyma	na	na	na	MY23
2 h	OP50	Barnettozyma	0.0045	0.0045	**	MY23
2 h	OP50	OP50-Barnettozyma	0.70013	0.7	ns	N2
2 h	OP50	Barnettozyma	0.00055	0.0011	***	N2

## Sheet: S2D choice behavior
Table S2D - Statistics for choice assay - Wilcoxon signed rank test (FDR-corrected for multiple testing), n = 22
Comparison against choice index of 0
worm strain	time	p-value	p-value corrected
N2	2 h	0.199616	0.399232
N2	6 h	0.423903	0.508684
N2	24 h	0.0515151	0.165753
JU258	2 h	0.413864	0.508684
JU258	6 h	0.629261	0.629261
JU258	24 h	0.055251	0.165753
Comparison of choice behaviour of C. elegans N2 and JU258
time	p-value	p-value corrected
2 h	0.1624	0.2435
6 h	0.4251	0.4251
24 h	0.006	0.0181
