# Supplementary material for: The Interaction Between the Nematode Caenorhabditis elegans and Its Coexisting Fungal Microbiome Member Barnettozyma californica
Source: Environ Microbiol Rep. 2025 Aug 19;17(4):e70177. doi: 10.1111/1758-2229.70177 (PMC12361814; doi:10.1111/1758-2229.70177)
Supplement: Supplementary file 7 — Table S3: Overview of B. californica MYf642 genome assembly and characteristics. [file EMI4-17-e70177-s010.xlsx]

## Sheet: S3 Assembly statistics
Table S3: Overview of B. californica MYf642 genome assembly and characteristics
contig	type	length	#startTelomeres	#endTelomeres	#genes	#genes with with Introns	covered by genes [bp]	covered by genes [% of total]	#transposable & repetetive elements (TE & RE)	covered by TE & RE	covered by TE & RE [% of total]
TIG00000001		2830059	0	47	1427	235	2065430	0.729819	48	29039	0.0102609
TIG00000009		2160724	66	1	1025	139	1557447	0.720799	100	47526	0.0219954
TIG00000010		1780685	2	45	854	123	1260285	0.707753	47	46330	0.0260181
TIG00000015		1713361	51	1	830	110	1222647	0.713596	39	27266	0.0159138
TIG00000016		1570132	0	48	741	110	1051356	0.669597	122	41473	0.0264137
TIG00000018		1332582	48	64	648	96	935358	0.701914	25	21845	0.016393
TIG00000019		679765	49	56	318	44	446840	0.657345	36	36511	0.0537112
TIG00000020	mitochondrion	48643	-	-	50				11	1002	0.0205991
å		12115951			5893	857	8539363	0.704803	428	250992	0.0207158
