# Supplementary material for: The Interaction Between the Nematode Caenorhabditis elegans and Its Coexisting Fungal Microbiome Member Barnettozyma californica
Source: Environ Microbiol Rep. 2025 Aug 19;17(4):e70177. doi: 10.1111/1758-2229.70177 (PMC12361814; doi:10.1111/1758-2229.70177)
Supplement: Supplementary file 8 — Table S4: Comparison of the functional annotations of the genomes used for the phylogenetic analysis. [file EMI4-17-e70177-s013.xlsx]

## Sheet: S4 Functional annotations
Table S4: Comparison of the functional annotations of the genomes used for the phylogenetic analysis
																		#tRNA specific for
Accession	Species name	Genus	#Genes	#Transcripts	#SecretedProteins	#Effector_candidates	#Proteases	#Cazymes	#SecMetabolitesCluster	#Tes & RE	TE & RE [% of genome]	medianRSCU	#tRNA	BUSCO%	Assembly Size (bp)	#Contigs	N50 [bp]	Ala	Arg	Asn	Asp	Cys	Gln	Glu	Gly	His	Ile	iMet	Leu	Lys	Met	Phe	Pro	Ser	Thr	Trp	Tyr	Val
GCA_001708105.1	K. pastoris	Komagataella	5183	5421	275	69	189	112	2	122	0.0166	1.0386	122	95.3	9597535	11	2687137	7	8	4	6	2	5	9	9	3	6	2	9	8	2	5	7	9	7	3	4	7
GCA_001599195.1	C. fabianii	Cyberlindnera	5969	6197	345	88	214	160	1	211	0.0083	1.1794	153	97.4	12303847	12	1964508	10	11	5	8	2	7	10	11	3	8	3	14	10	3	5	6	10	9	4	4	10
GCA_001245095.1	C. jadinii	Cyberlindnera	6040	6304	343	79	209	153	1	461	0.0156	1.0824	157	95.3	12707304	7	2123196	9	12	6	7	3	7	10	11	4	8	2	12	10	3	7	7	11	9	4	4	11
GCA_000146045.2	S. cerevisiae	Saccharomyces	5618	5761	309	98	233	131	2	787	0.0552	1.1774	275	97.3	12071326	16	924431	16	19	10	16	4	10	16	21	7	15	5	21	21	5	10	12	19	16	6	8	18
GCA_000313485.1	W. ciferrii	Wickerhamomyces	7089	7274	482	248	226	153	1	303	0.0076	1.7892	166	98.4	15901152	364	98237	10	11	6	8	2	5	12	10	4	8	3	15	11	6	7	6	12	9	4	5	11
BAR	B. californica	Barnettozyma	5843	5956	312	78	191	143	1	428	0.0207	1.0236	209	95.8	12143747	8	1780685	14	15	7	9	2	7	16	14	6	11	3	17	15	7	8	8	13	13	4	5	14
GCA_003706665.2	B. hawaiiensis	Barnettozyma	5573	5633	281	76	175	128	1	112	0.0057	1.0813	175	95.4	10557228	122	233890	13	12	6	8	2	7	13	11	4	10	3	15	13	3	7	7	12	9	4	5	11
GCA_003706705.3	B. populi	Barnettozyma	5738	5815	299	84	196	140	1	132	0.0047	1.0516	176	95.4	11406038	121	390696	12	12	6	8	2	7	12	11	4	10	3	16	12	3	7	8	12	10	4	5	12
GCA_003706445.3	C. mrakii	Cyberlindnera	6050	6167	312	81	201	139	1	1118	0.0418	1.0335	162	96.1	12420201	294	280725	10	12	5	8	2	7	11	11	4	8	1	15	11	3	6	7	11	10	4	4	12
GCA_003706615.3	Ca. montana	[Candida]	6119	6224	343	97	188	136	1	823	0.0263	1.3467	130	95	12493498	60	704842	8	9	5	5	2	5	8	9	3	8	2	11	9	3	5	5	9	8	3	4	8
GCA_003706765.3	W. hampshirensis	Wickerhamomyces	5852	5927	301	86	204	152	1	109	0.0069	1.3394	142	96	11524912	86	1185655	9	8	5	7	2	6	8	11	3	8	2	13	10	2	5	5	12	10	3	4	8
GCA_003707195.2	P. antillensis	Phaffomyces	5823	5906	297	124	190	133	1	799	0.0162	1.5166	152	94.8	11905687	318	217185	9	10	6	7	2	6	9	11	4	8	3	13	10	2	6	7	13	9	3	5	9
GCA_003707165.2	P. opuntiae	Phaffomyces	6120	6206	304	109	184	136	1	1180	0.0263	1.5178	155	94.8	13092236	354	114155	9	10	6	8	2	6	9	10	4	8	3	12	11	2	6	7	13	9	4	5	11
GCA_003707745.2	C. misumaiensis	Cyberlindnera	5797	5893	279	62	194	129	1	447	0.0148	1.0918	141	97.4	10458685	198	153383	9	11	5	7	2	6	9	11	3	6	2	14	9	2	5	6	9	9	4	4	8
GCA_003707865.2	B. pratensis	Barnettozyma	6077	6157	294	98	191	143	1	384	0.0107	1.2023	179	95.6	12547507	217	264426	10	12	7	8	2	6	9	12	5	11	3	14	14	5	7	7	14	11	4	5	11
GCA_003707945.3	W. bovis	Wickerhamomyces	5865	5941	294	108	202	134	1	285	0.0094	1.1462	163	97.6	11602064	174	279838	11	9	6	8	2	7	10	11	4	9	3	15	12	2	6	6	12	10	4	5	10
GCA_003708145.3	Ca. orba	[Candida]	5691	5787	283	108	178	122	1	367	0.0082	1.5814	151	94.9	11345090	149	313077	10	10	6	6	2	6	9	9	4	8	3	13	11	2	6	6	13	10	4	5	8
GCA_003708225.3	C. suaveolens	Cyberlindnera	6074	6153	305	84	204	140	1	830	0.0323	1.0707	166	98.1	12242399	321	175457	10	12	6	8	2	7	11	12	4	9	2	15	11	3	6	7	11	10	4	4	12
GCA_003708285.2	C. xylosilytica	Cyberlindnera	6514	6623	416	98	223	167	1	339	0.0078	1.2826	139	97.7	13305220	185	174336	9	9	5	6	2	6	9	11	4	6	2	14	9	3	5	5	9	9	3	4	9
GCA_003708295.3	C. mycetangii	Cyberlindnera	5972	6067	370	97	213	163	1	348	0.0178	1.1305	139	97.5	12102564	77	935990	8	10	5	7	2	6	9	10	3	7	2	14	8	3	4	5	10	9	3	4	10
GCA_003708355.3	C. maclurae	Cyberlindnera	5707	5809	276	58	189	132	1	984	0.0305	1.0532	141	97	10445071	374	117157	9	11	5	7	1	6	8	11	3	7	2	14	9	2	5	6	9	8	4	4	10
GCA_003708795.3	C. americana	Cyberlindnera	5907	6007	326	87	203	146	1	159	0.0093	1.1059	161	97.3	11527319	94	523989	9	11	5	8	2	7	11	12	3	8	2	17	11	3	5	6	12	9	3	5	12
GCA_003709245.3	C. saturnus	Cyberlindnera	6200	6298	306	88	202	143	1	1065	0.0334	1.0723	164	98.1	12741642	224	300147	10	12	6	8	2	7	11	11	4	8	2	15	11	3	6	7	11	10	4	4	12
GCA_020995425.1	C. sargentensis	Cyberlindnera	5789	5922	288	58	196	130	1	182	0.0148	1.1008	205	97.1	11378532	8	1739817	12	16	8	10	2	7	14	14	6	10	2	19	14	7	8	7	13	12	4	4	14
GCA_019321675.1	W. anomalus	Wickerhamomyces	6600	6977	374	141	233	161	1	361	0.0145	1.5648	146	95.9	13671194	9	2075596	9	9	6	7	2	6	9	10	3	8	3	12	10	3	5	5	12	10	3	4	9
GCA_023627795.1	B. californica	Barnettozyma	5864	5939	310	82	193	140	1	204	0.0061	1.0259	199	95.8	11788834	79	604440	14	14	7	9	2	7	15	14	5	11	3	16	14	5	8	8	13	11	4	5	13
GCA_030556625.1	C. euphorbiiphila	Cyberlindnera	6046	6150	354	79	195	145	1	872	0.0304	1.1601	125	95.7	12483953	274	312092	9	7	5	6	2	6	8	9	3	7	2	10	6	3	4	5	9	8	3	4	9
GCA_030557155.1	C. amylophila	Cyberlindnera	6016	6125	334	90	200	147	1	329	0.0137	1.1373	154	91.3	11780923	401	341722	9	10	6	8	3	5	11	9	3	9	3	13	10	5	5	5	9	10	3	5	12
GCA_030557175.1	C. japonica	Cyberlindnera	5893	6012	305	76	204	152	1	76	0.0043	1.0517	140	96.4	11777606	296	94044	9	10	5	7	2	6	8	10	3	6	2	14	9	3	5	5	10	9	3	4	10
GCA_030558145.1	B. sucrosica	Barnettozyma	5711	5776	298	88	190	140	1	225	0.0085	1.0516	187	95.8	11484303	435	388249	14	13	6	9	2	7	15	12	4	10	3	17	12	5	7	8	12	10	4	5	12
GCA_030557345.1	C. maritima	Cyberlindnera	6789	6900	422	100	218	171	1	316	0.0091	1.225	146	97	14459815	567	238056	8	10	5	6	2	7	10	11	3	7	2	15	9	3	5	6	10	9	3	5	10
GCA_030563005.1	Ca. qinlingensis	[Candida]	5947	6029	302	99	197	138	1	599	0.0128	1.1998	166	95.5	12386733	357	113385	9	11	6	8	2	6	9	12	4	10	3	14	13	3	6	7	13	10	4	5	10
GCA_030563065.1	C. veronae	Cyberlindnera	6360	6450	378	76	207	165	1	734	0.0228	1.2744	138	97	13568115	317	222304	8	9	5	7	2	7	9	10	3	6	2	13	9	3	5	5	9	9	3	5	9
GCA_030565205.1	C. galapagoensis	Cyberlindnera	5996	6066	310	82	190	143	1	275	0.0062	1.0703	161	96.8	12080365	197	158406	10	11	6	9	2	6	9	11	4	9	3	16	12	3	6	6	11	10	3	4	10
GCA_030566875.1	W. chaumierensis	Wickerhamomyces	5817	5891	298	97	187	147	1	827	0.0149	1.2225	420	91.1	13343686	475	53697	28	29	16	28	5	16	25	30	8	22	6	42	29	9	14	16	28	22	10	11	25
GCA_030567115.1	C. euphorbiae	Cyberlindnera	6295	6595	348	93	215	170	1	246	0.0095	1.2292	219	83.3	12335963	246	204109	13	15	8	10	3	8	14	14	5	11	4	20	15	6	8	8	14	15	5	6	15
GCA_030567455.1	Ca. norvegica	[Candida]	5654	5717	266	81	182	128	1	462	0.014	1.0488	147	95.9	11475802	222	182914	10	9	5	7	2	6	9	9	3	9	3	13	10	3	6	6	11	9	3	4	9
GCA_030567175.1	C. lachancei	Cyberlindnera	6425	6526	297	105	211	146	1	1261	0.0389	1.1202	190	96	14696561	713	75663	11	12	7	9	2	6	13	12	4	9	4	22	12	4	8	6	15	12	3	4	15
GCA_030569715.1	C. samutprakarnensis	Cyberlindnera	5904	6051	325	83	202	143	1	576	0.0184	1.0474	194	97.9	12594174	254	213644	11	16	8	10	2	7	12	11	6	9	2	18	12	8	8	7	14	11	4	4	13
GCA_030569745.1	C. bimundalis	Cyberlindnera	6029	6134	320	79	197	148	1	243	0.0209	1.1371	147	97.7	12122576	164	285903	9	10	5	7	2	7	9	11	3	8	2	14	10	3	5	5	10	9	3	5	10
GCA_030569515.1	B. vustinii	Barnettozyma	6023	6104	314	98	194	144	1	682	0.0243	1.0954	197	95.6	12370972	342	112289	14	14	7	9	2	7	15	12	5	11	3	16	14	5	8	8	13	11	4	5	13
GCA_030570795.1	W. silvicola	Wickerhamomyces	5634	5738	271	92	177	130	1	309	0.0165	1.4678	166	90.1	10680244	121	453735	10	11	7	8	2	6	10	8	5	9	2	14	12	6	7	5	13	10	3	4	11
GCA_030572875.1	W. kurtzmanii	Wickerhamomyces	6198	6294	257	93	203	142	1	24	0.003	1.3521	158	93.9	12010865	943	32227	9	10	8	8	3	5	9	7	4	7	3	14	12	3	7	7	13	10	3	5	10
GCA_030574135.1	C. petersonii	Cyberlindnera	5685	5762	309	82	200	136	1	132	0.0067	1.1219	139	94.1	11269824	190	429373	7	10	5	8	2	7	8	11	3	6	2	14	7	3	5	6	10	9	3	4	9
GCA_030573755.1	S. amethionina	Starmera	5572	5632	268	94	195	131	1	654	0.0156	1.6291	143	92.1	11229917	343	125714	8	11	6	6	2	5	9	12	4	7	2	13	8	3	6	4	12	9	3	3	9
GCA_030574175.1	C. subsufficiens	Cyberlindnera	6101	6198	305	78	196	139	1	562	0.0199	1.0354	164	98	12447908	317	199085	10	12	6	8	2	7	11	12	4	8	2	15	11	3	6	6	11	10	4	4	12
GCA_030574695.1	W. bisporus	Wickerhamomyces	5976	6061	282	83	200	154	1	74	0.002	1.325	166	97.2	11839490	266	192243	10	10	7	8	2	7	10	12	3	9	3	16	11	3	6	7	13	10	4	5	10
GCA_030574715.1	W. strasburgensis	Wickerhamomyces	6258	6340	335	96	209	151	1	420	0.0186	1.1328	184	95.1	12685219	526	131181	13	18	8	8	2	5	10	11	6	8	2	13	13	4	8	7	16	8	3	5	14
GCA_030574595.1	W. chambardii	Wickerhamomyces	7162	7256	352	140	219	168	1	106	0.0042	1.6411	175	88.2	15431025	947	35160	9	8	7	10	2	7	11	11	4	10	2	16	12	4	8	6	14	10	4	8	10
GCA_030574855.1	W. rabaulensis	Wickerhamomyces	6680	6786	396	124	229	154	1	76	0.0025	1.2091	185	97.1	13849349	303	214770	12	13	7	10	2	7	11	11	5	10	3	15	14	5	7	6	14	11	4	5	11
GCA_030574735.1	W. sydowiorum	Wickerhamomyces	6464	6578	360	134	216	154	1	371	0.0188	1.3322	172	96.4	13776063	574	66843	11	13	7	7	2	6	10	11	3	8	3	17	13	6	6	5	13	11	3	5	10
GCA_030579035.1	B. siamensis	Barnettozyma	5633	5714	287	91	184	134	1	253	0.0094	1.2025	131	95.7	11173463	167	233170	9	9	5	3	2	5	8	9	3	7	2	11	9	1	5	6	10	7	4	4	9
GCA_030574915.1	B. wickerhamii	Barnettozyma	6244	6308	343	89	199	144	1	185	0.0128	1.1284	177	94.6	12334113	278	203814	12	12	7	7	2	7	13	10	5	9	3	15	12	5	7	6	13	10	4	5	11
GCA_030579675.1	S. quercuum	Starmera	6233	6299	310	94	214	139	1	99	0.0066	1.1082	133	97.4	11919389	874	178566	9	8	5	6	2	6	9	8	3	6	2	12	10	2	5	6	11	7	3	5	8
GCA_030579655.1	S. dryadoides	Starmera	6097	6164	368	133	206	136	1	360	0.0092	1.8248	233	97.5	12543925	352	110958	14	13	8	11	4	9	14	18	6	13	4	23	14	5	9	10	18	13	6	7	13
GCA_030580055.1	S. stellimalicola	Starmera	5370	5470	267	74	194	136	1	129	0.0086	1.0266	130	94.2	10811251	96	680297	7	9	5	6	2	5	8	10	3	7	2	12	10	2	5	4	11	8	3	3	8
GCA_030580455.1	B.sp. UFMG-CM-Y5996	Barnettozyma	5457	5541	259	74	183	131	2	126	0.0077	1.0474	153	94.9	10663855	267	679471	10	11	6	6	2	7	9	8	3	8	3	13	10	3	6	8	12	10	3	5	10
GCA_030581495.1	W. xylosica	Wickerhamomyces	6017	6094	276	82	190	142	1	1827	0.0362	1.2021	373	92.3	13736429	411	175427	26	24	14	19	5	16	21	27	8	20	6	34	26	6	14	15	28	18	9	12	25
GCA_030581415.1	W. mucosus	Wickerhamomyces	5672	5735	239	93	195	132	1	446	0.0122	1.584	192	95.4	12660143	274	186298	12	13	8	10	3	8	13	13	4	10	3	18	11	3	8	7	14	11	4	6	13
GCA_030585085.1	C. xishuangbannaensis	Cyberlindnera	5858	5935	320	82	199	154	1	287	0.0108	1.0385	141	96.7	13477069	259	213516	10	10	5	7	2	6	9	10	3	7	2	14	8	3	5	5	11	8	3	4	9
GCA_030582255.1	W. subpelliculosus	Wickerhamomyces	6181	6309	315	136	206	152	1	170	0.0044	1.7091	164	97.4	13551935	761	73187	10	11	7	7	2	7	10	10	3	8	3	13	11	6	6	5	14	11	3	5	10
GCA_030674255.1	W. queroliae	Wickerhamomyces	6578	6687	420	125	222	154	1	1009	0.0323	1.1092	187	98.3	14673777	545	110640	13	11	6	10	3	7	12	14	4	11	3	17	15	3	6	7	12	11	4	5	12
GCA_003707015.3	W. canadensis	Wickerhamomyces	6039	6123	298	79	201	146	1	ND	0.0104	1.2078	155	97.4	12395788	121	307170	9	11	6	8	2	5	9	12	3	9	2	13	10	3	6	7	11	9	4	5	11
GCA_003707215.2	P. thermotolerans	Phaffomyces	5676	5781	263	108	186	127	1	ND	0.0223	1.5837	144	94.9	11206541	200	278406	8	10	6	6	1	6	9	9	4	8	3	13	10	2	6	6	11	10	4	4	8
GCA_003707885.2	B. salicaria	Barnettozyma	5130	5205	255	90	176	117	1	ND	0.0093	1.1597	136	91.6	9911153	71	647458	9	8	6	6	2	5	9	7	4	7	3	12	9	3	5	7	10	8	3	5	7
GCA_020280145.1	B. botsteinii	Barnettozyma	5523	5641	276	92	191	128	2	ND	0.0159	1.3593	177	95.7	10981827	36	1262629	10	14	8	7	2	6	9	9	6	9	2	16	11	8	6	6	14	12	4	5	10
GCA_030564005.1	W. tratensis	Wickerhamomyces	6166	6276	277	132	192	133	1	ND	0.0736	1.8319	162	89.8	12263439	1108	35702	8	10	8	9	2	5	10	9	5	9	2	12	12	6	7	5	12	10	3	4	10
GCA_030566895.1	Ca. coquimbonensis	[Candida]	6032	6151	294	112	188	138	1	ND	0.0206	1.5167	149	94.1	12863174	894	146669	9	10	6	7	2	6	9	10	4	8	3	11	10	2	6	6	13	9	4	5	9
GCA_030569275.1	Ca. sanyiensis	[Candida]	5689	5760	332	87	187	137	1	ND	0.0149	1.2142	200	94.7	10992937	290	124349	14	14	7	9	2	8	14	12	5	10	3	19	13	5	7	9	13	13	4	5	13
GCA_030569395.1	C. rhodanensis	Cyberlindnera	6858	6989	446	112	214	172	1	ND	0.0101	1.3033	181	96.7	13910146	664	71588	11	11	6	10	3	6	13	11	4	10	2	18	10	6	6	7	13	12	5	4	12
GCA_030570475.1	Ca. dendrica	[Candida]	6625	6798	345	91	223	137	1	ND	0.044	1.1121	238	90.8	12587133	1648	14069	14	16	8	12	2	10	13	19	6	12	4	20	15	6	16	10	17	9	6	7	16
GCA_030581715.1	C. mississippiensis	Cyberlindnera	5839	5932	320	93	196	151	1	ND	0.0096	1.1661	140	94.5	11757156	524	123371	10	9	6	6	2	7	11	11	1	4	3	13	8	3	6	4	10	10	2	5	9
GCA_030582435.1	W. onychis	Wickerhamomyces	6084	6193	287	101	205	136	1	ND	0.0095	1.1765	153	96.3	12330267	1235	34299	12	9	6	8	2	6	7	10	7	10	3	17	9	4	5	4	11	6	3	5	7
GCA_030462915.1	C. meyerae	Cyberlindnera	6392	6816	357	98	214	165	1	ND	0.0119	1.2195	206	85.9	13629110	1012	41193	17	15	6	9	3	11	11	12	6	11	3	16	12	5	7	9	13	14	4	5	15
GCA_030564525.1	Ca. berthetii	[Candida]	7425	7560	442	119	238	152	1	ND	0.0258	1.1917	298	94.2	15581100	1290	34596	19	22	13	14	4	12	19	18	7	13	3	29	23	11	11	11	21	16	5	8	16
GCA_030582275.1	W. pijperi	Wickerhamomyces	7298	7434	344	120	211	164	1	ND	0.0149	1.2226	415	91.5	15037388	1309	38104	22	27	12	22	6	20	25	31	9	24	7	31	30	7	19	21	32	19	9	13	29
