# Supplementary material for: The Interaction Between the Nematode Caenorhabditis elegans and Its Coexisting Fungal Microbiome Member Barnettozyma californica
Source: Environ Microbiol Rep. 2025 Aug 19;17(4):e70177. doi: 10.1111/1758-2229.70177 (PMC12361814; doi:10.1111/1758-2229.70177)
Supplement: Supplementary file 9 — Table S5: Overview of the transposable elements (TE) and repeat elements (RE) in the B. californica MYf642 assembly. [file EMI4-17-e70177-s004.xlsx]

## Sheet: S5 TEs
Table S5: Overview of the transposable elements (TE) and repeat elements (RE) in the B. californica MYf642 assembly
type	family	count	total length [bp]	percentage of total genome [%]
DNA transposon		8	4671	0.0004
LTR	Gypsy	1	716	0.0001
TIR	CACTA	4	300	0
TIR	Mutator	1	112	0
TIR	hAT	66	51066	0.0042
non TIR	helitron	4	6760	0.0006
dispersed repeat regions		344	187367	0.0154
total	interspersed	428	250992	0.0207
