# Supplementary material for: The Interaction Between the Nematode Caenorhabditis elegans and Its Coexisting Fungal Microbiome Member Barnettozyma californica
Source: Environ Microbiol Rep. 2025 Aug 19;17(4):e70177. doi: 10.1111/1758-2229.70177 (PMC12361814; doi:10.1111/1758-2229.70177)
Supplement: Supplementary file 10 — Table S6: Functional annotation of proteins encoded by B. californica MYf642. [file EMI4-17-e70177-s001.xlsx]

## Sheet: S6 Genome annotation
Table S6: Functional annotation of proteins encoded by B. californica MYf642
SeqName	Description	Length	#Hits	e-Value	sim mean	#GO	GO IDs	GO Names	Enzyme Codes	Enzyme Names	InterPro IDs	SignalPResult	EffectorPResult
g1.t1	---NA---	108									no IPS match	OTHER
g1.t2	---NA---	83									ANF00005 (ANTIFAM); mobidb-lite (MOBIDB_LITE)	OTHER
g10.t1	RecName: Full=Uncharacterized membrane protein YDL218W	250	2	1.25061e-14	49.49	9	P:GO:0008150; P:GO:0015031; P:GO:0070941; P:GO:0072659; F:GO:0003674; C:GO:0005737; C:GO:0005886; C:GO:0016020; C:GO:0071944	P:biological_process; P:protein transport; P:eisosome assembly; P:protein localization to plasma membrane; F:molecular_function; C:cytoplasm; C:plasma membrane; C:membrane; C:cell periphery			IPR008253 (PFAM); mobidb-lite (MOBIDB_LITE); mobidb-lite (MOBIDB_LITE); PTHR37451 (PANTHER); IPR008253 (PROSITE_PROFILES)	OTHER
g100.t1	RecName: Full=Dolichyl-diphosphooligosaccharide--protein glycosyltransferase 48 kDa subunit; Short=DDOST 48 kDa subunit; Short=Oligosaccharyl transferase 48 kDa subunit; Flags: Precursor	423	18	7.26951e-110	46.72	5	P:GO:0006487; F:GO:0004576; F:GO:0005515; C:GO:0005635; C:GO:0008250	P:protein N-linked glycosylation; F:oligosaccharyl transferase activity; F:protein binding; C:nuclear envelope; C:oligosaccharyltransferase complex	EC:2.4.1	Glycosyltransferases	IPR005013 (PFAM); IPR005013 (PANTHER)	SP(Sec/SPI)	Non-effector
g1000.t1	RecName: Full=Ethanol acetyltransferase 1; AltName: Full=Acetyl-CoA hydrolase; AltName: Full=Acetyl-CoA thioesterase; AltName: Full=Alcohol acetyltransferase; Short=AAT; AltName: Full=Ethyl acetate esterase; Flags: Precursor	335	20	3.79156e-178	64.39	5	P:GO:0044255; F:GO:0003986; F:GO:0016740; F:GO:0052689; C:GO:0005739	P:cellular lipid metabolic process; F:acetyl-CoA hydrolase activity; F:transferase activity; F:carboxylic ester hydrolase activity; C:mitochondrion	EC:2; EC:3.1.2.1; EC:3.1.1	Transferases; Acetyl-CoA hydrolase; Acting on ester bonds	IPR029058 (G3DSA:3.40.50.GENE3D); IPR000073 (PFAM); PTHR46118 (PANTHER); IPR029058 (SUPERFAMILY)	OTHER
g1001.t1	RecName: Full=Elongator complex protein 4	442	8	1.45991e-129	44.29	7	P:GO:0002098; P:GO:0006357; F:GO:0000049; F:GO:0042802; C:GO:0005654; C:GO:0005737; C:GO:0033588	P:tRNA wobble uridine modification; P:regulation of transcription by RNA polymerase II; F:tRNA binding; F:identical protein binding; C:nucleoplasm; C:cytoplasm; C:elongator holoenzyme complex			IPR027417 (G3DSA:3.40.50.GENE3D); IPR008728 (PFAM); IPR008728 (PANTHER); cd19494 (CDD)	OTHER
g1002.t1	RecName: Full=Mitofusin FZO1; AltName: Full=Transmembrane GTPase FZO1	844	8	1.1267e-178	46.71	5	P:GO:0032501; P:GO:0065007; P:GO:1990627; F:GO:0005488; C:GO:0031966	P:multicellular organismal process; P:biological regulation; P:mitochondrial inner membrane fusion; F:binding; C:mitochondrial membrane			G3DSA:3.40.50.300:FF:000638 (FUNFAM); IPR045063 (PFAM); IPR027417 (G3DSA:3.40.50.GENE3D); PIRSR006230-1 (PIRSR); mobidb-lite (MOBIDB_LITE); IPR027094 (PANTHER); IPR030381 (PROSITE_PROFILES); IPR027417 (SUPERFAMILY)	OTHER
g1003.t1	RecName: Full=WD repeat-containing protein 5B	306	20	6.81192e-85	63.67	33	P:GO:0000122; P:GO:0000723; P:GO:0001501; P:GO:0001654; P:GO:0007017; P:GO:0007482; P:GO:0007507; P:GO:0008340; P:GO:0010228; P:GO:0012501; P:GO:0031175; P:GO:0031509; P:GO:0032436; P:GO:0045722; P:GO:0045815; P:GO:0045893; P:GO:0045995; P:GO:0046907; P:GO:0051302; P:GO:0051656; P:GO:0060290; P:GO:0090043; P:GO:1903341; F:GO:0035064; F:GO:0042800; F:GO:0061629; C:GO:0005737; C:GO:0044545; C:GO:00…	P:negative regulation of transcription by RNA polymerase II; P:telomere maintenance; P:skeletal system development; P:eye development; P:microtubule-based process; P:haltere development; P:heart development; P:determination of adult lifespan; P:vegetative to reproductive phase transition of meristem; P:programmed cell death; P:neuron projection development; P:subtelomeric heterochromatin formatio…	EC:2.1.1	Transferring one-carbon groups	IPR020472 (PRINTS); IPR001680 (SMART); IPR015943 (G3DSA:2.130.10.GENE3D); IPR001680 (PFAM); PTHR19879 (PANTHER); IPR019775 (PROSITE_PATTERNS); IPR019775 (PROSITE_PATTERNS); IPR001680 (PROSITE_PROFILES); IPR001680 (PROSITE_PROFILES); IPR001680 (PROSITE_PROFILES); IPR001680 (PROSITE_PROFILES); PS50294 (PROSITE_PROFILES); PS50294 (PROSITE_PROFILES); PS50294 (PROSITE_PROFILES); IPR001680 (PROSITE_PRO…	OTHER
g1004.t1	RecName: Full=Proteasome maturation protein; AltName: Full=Proteassemblin	144	5	6.69494e-40	55.57	5	P:GO:0006511; P:GO:0006974; P:GO:0090363; C:GO:0005634; C:GO:0005737	P:ubiquitin-dependent protein catabolic process; P:DNA damage response; P:regulation of proteasome core complex assembly; C:nucleus; C:cytoplasm			PF05348 (PFAM); mobidb-lite (MOBIDB_LITE); IPR008012 (PANTHER)	OTHER
g1005.t1	RecName: Full=GRB10-interacting GYF protein 2; AltName: Full=PERQ amino acid-rich with GYF domain-containing protein 2; AltName: Full=Trinucleotide repeat-containing gene 15 protein	804	11	3.65637e-25	61.75	7	P:GO:0006357; P:GO:0010506; P:GO:0046716; P:GO:0070050; F:GO:0000900; F:GO:0005515; C:GO:0016281	P:regulation of transcription by RNA polymerase II; P:regulation of autophagy; P:muscle cell cellular homeostasis; P:neuron cellular homeostasis; F:mRNA regulatory element binding translation repressor activity; F:protein binding; C:eukaryotic translation initiation factor 4F complex			Coil (COILS); Coil (COILS); IPR003169 (SMART); IPR035445 (G3DSA:3.30.1490.GENE3D); IPR003169 (PFAM); mobidb-lite (MOBIDB_LITE); mobidb-lite (MOBIDB_LITE); mobidb-lite (MOBIDB_LITE); mobidb-lite (MOBIDB_LITE); mobidb-lite (MOBIDB_LITE); mobidb-lite (MOBIDB_LITE); mobidb-lite (MOBIDB_LITE); mobidb-lite (MOBIDB_LITE); mobidb-lite (MOBIDB_LITE); mobidb-lite (MOBIDB_LITE); mobidb-lite (MOBIDB_LITE); I…	OTHER
g1006.t1	RecName: Full=Trans-enoyl reductase TOXD; AltName: Full=TOX2 HC-toxin biosynthesis cluster protein TOXD	370	20	4.72417e-45	48.8	2	P:GO:0042221; F:GO:0016491	P:response to chemical; F:oxidoreductase activity	EC:1	Oxidoreductases	IPR020843 (SMART); IPR013149 (PFAM); G3DSA:3.40.50.720 (GENE3D); IPR013154 (PFAM); G3DSA:3.90.180.10 (GENE3D); IPR047122 (PANTHER); IPR047122 (CDD); IPR036291 (SUPERFAMILY); IPR011032 (SUPERFAMILY)	OTHER
g1007.t1	RecName: Full=Translocation protein SEC66; AltName: Full=Protein HSS1; AltName: Full=Sec62/63 complex 31.5 kDa subunit	237	2	1.60886e-51	58.86	3	P:GO:0015031; F:GO:0008320; C:GO:0005789	P:protein transport; F:protein transmembrane transporter activity; C:endoplasmic reticulum membrane			IPR018624 (PFAM); IPR018624 (PANTHER)	OTHER
g1008.t1	RecName: Full=Nuclear protein localization protein 4	565	20	0	63.39	8	P:GO:0033554; P:GO:0043161; P:GO:0072344; P:GO:0099638; F:GO:0043130; C:GO:0005634; C:GO:0005789; C:GO:0098796	P:cellular response to stress; P:proteasome-mediated ubiquitin-dependent protein catabolic process; P:rescue of stalled ribosome; P:endosome to plasma membrane protein transport; F:ubiquitin binding; C:nucleus; C:endoplasmic reticulum membrane; C:membrane protein complex			IPR007716 (PFAM); IPR016563 (PIRSF); IPR007717 (PFAM); IPR016563 (PANTHER); IPR037518 (PROSITE_PROFILES); IPR007717 (CDD)	OTHER
g1008.t2	RecName: Full=Nuclear protein localization protein 4	578	20	0	63.48	8	P:GO:0033554; P:GO:0043161; P:GO:0072344; P:GO:0099638; F:GO:0043130; C:GO:0005634; C:GO:0005789; C:GO:0098796	P:cellular response to stress; P:proteasome-mediated ubiquitin-dependent protein catabolic process; P:rescue of stalled ribosome; P:endosome to plasma membrane protein transport; F:ubiquitin binding; C:nucleus; C:endoplasmic reticulum membrane; C:membrane protein complex			IPR007717 (PFAM); IPR016563 (PIRSF); IPR007716 (PFAM); IPR016563 (PANTHER); IPR037518 (PROSITE_PROFILES); IPR007717 (CDD)	OTHER
g1009.t1	RecName: Full=Heat shock protein homolog SSE1	690	20	0	62.66	21	P:GO:0002694; P:GO:0010499; P:GO:0010556; P:GO:0010605; P:GO:0031324; P:GO:0042026; P:GO:0043066; P:GO:0043161; P:GO:0048583; P:GO:0051240; P:GO:1904378; F:GO:0000774; F:GO:0005515; F:GO:0005524; F:GO:0016887; F:GO:0042277; C:GO:0005576; C:GO:0005634; C:GO:0005829; C:GO:0043232; C:GO:0062040	P:regulation of leukocyte activation; P:proteasomal ubiquitin-independent protein catabolic process; P:regulation of macromolecule biosynthetic process; P:negative regulation of macromolecule metabolic process; P:negative regulation of cellular metabolic process; P:protein refolding; P:negative regulation of apoptotic process; P:proteasome-mediated ubiquitin-dependent protein catabolic process; P…	EC:3.6.1.15	Nucleoside-triphosphate phosphatase	Coil (COILS); PR00301 (PRINTS); G3DSA:3.90.640.10:FF:000004 (FUNFAM); G3DSA:3.30.420.40:FF:000171 (FUNFAM); G3DSA:3.30.420.40:FF:000171 (FUNFAM); G3DSA:1.20.1270.10:FF:000002 (FUNFAM); G3DSA:3.30.30.30:FF:000002 (FUNFAM); IPR029048 (G3DSA:1.20.1270.GENE3D); G3DSA:3.30.30.30 (GENE3D); G3DSA:3.30.420.40 (GENE3D); G3DSA:3.90.640.10 (GENE3D); IPR029047 (G3DSA:2.60.34.GENE3D); G3DSA:3.30.420.40 (GENE3…	OTHER
g101.t1	RecName: Full=Prefoldin subunit 2	110	11	6.24198e-30	58.4	15	P:GO:0006457; P:GO:0007021; P:GO:0045196; P:GO:0050896; P:GO:0051495; P:GO:1905907; F:GO:0001540; F:GO:0015631; F:GO:0044183; F:GO:0051082; C:GO:0005634; C:GO:0005739; C:GO:0005829; C:GO:0016272; C:GO:1990062	P:protein folding; P:tubulin complex assembly; P:establishment or maintenance of neuroblast polarity; P:response to stimulus; P:positive regulation of cytoskeleton organization; P:negative regulation of amyloid fibril formation; F:amyloid-beta binding; F:tubulin binding; F:protein folding chaperone; F:unfolded protein binding; C:nucleus; C:mitochondrion; C:cytosol; C:prefoldin complex; C:RPAP3/R2…			Coil (COILS); Coil (COILS); IPR002777 (PFAM); IPR009053 (G3DSA:1.10.287.GENE3D); IPR027235 (PANTHER); SSF46579 (SUPERFAMILY)	OTHER
g1010.t1	RecName: Full=Pre-rRNA-processing protein TSR1 homolog	767	13	0	50.36	8	P:GO:0000461; F:GO:0003924; F:GO:0005525; F:GO:0034511; F:GO:0043021; C:GO:0005730; C:GO:0005737; C:GO:0030688	P:endonucleolytic cleavage to generate mature 3'-end of SSU-rRNA from (SSU-rRNA, 5.8S rRNA, LSU-rRNA); F:GTPase activity; F:GTP binding; F:U3 snoRNA binding; F:ribonucleoprotein complex binding; C:nucleolus; C:cytoplasm; C:preribosome, small subunit precursor	EC:3.6.1.15	Nucleoside-triphosphate phosphatase	IPR012948 (SMART); IPR007034 (SMART); IPR012948 (PFAM); PF22298 (PFAM); IPR007034 (PFAM); mobidb-lite (MOBIDB_LITE); mobidb-lite (MOBIDB_LITE); mobidb-lite (MOBIDB_LITE); mobidb-lite (MOBIDB_LITE); IPR039761 (PANTHER); IPR030387 (PROSITE_PROFILES)	OTHER
g1011.t1	---NA---	204									mobidb-lite (MOBIDB_LITE); mobidb-lite (MOBIDB_LITE)	OTHER
g1012.t1	RecName: Full=Poly [ADP-ribose] polymerase 1; Short=PARP-1; AltName: Full=NAD(+) ADP-ribosyltransferase 1; Short=ADPRT-1; AltName: Full=Poly[ADP-ribose] synthase 1; AltName: Full=Protein ADP-ribosyltransferase PARP1	431	20	1.18879e-18	43.75	27	P:GO:0002831; P:GO:0006282; P:GO:0006355; P:GO:0006979; P:GO:0006996; P:GO:0009628; P:GO:0009725; P:GO:0009967; P:GO:0010558; P:GO:0031347; P:GO:0032101; P:GO:0036211; P:GO:0045934; P:GO:0050776; P:GO:0050793; P:GO:0051054; P:GO:0051128; P:GO:0051239; P:GO:0070887; P:GO:0071495; P:GO:1901700; P:GO:1902531; F:GO:0019899; F:GO:0097159; F:GO:1990404; C:GO:0005654; C:GO:0005694	P:regulation of response to biotic stimulus; P:regulation of DNA repair; P:regulation of DNA-templated transcription; P:response to oxidative stress; P:organelle organization; P:response to abiotic stimulus; P:response to hormone; P:positive regulation of signal transduction; P:negative regulation of macromolecule biosynthetic process; P:regulation of defense response; P:regulation of response to…	EC:2.4.2	Glycosyltransferases	Coil (COILS); G3DSA:3.90.228.10 (GENE3D); IPR004102 (PFAM); IPR008893 (PFAM); IPR012317 (PFAM); G3DSA:2.20.140.10 (GENE3D); IPR036616 (G3DSA:1.20.142.GENE3D); IPR050800 (PANTHER); IPR004102 (PROSITE_PROFILES); IPR012317 (PROSITE_PROFILES); IPR049809 (CDD); IPR036930 (SUPERFAMILY); IPR036616 (SUPERFAMILY); SSF56399 (SUPERFAMILY)	OTHER
g1013.t1	RecName: Full=SRSF protein kinase 1; AltName: Full=SFRS protein kinase 1; AltName: Full=Serine/arginine-rich protein-specific kinase 1; Short=SR-protein-specific kinase 1	554	20	5.71523e-160	65.75	36	P:GO:0001525; P:GO:0006376; P:GO:0007059; P:GO:0007088; P:GO:0007519; P:GO:0008284; P:GO:0009410; P:GO:0009792; P:GO:0018105; P:GO:0030003; P:GO:0030218; P:GO:0035063; P:GO:0035617; P:GO:0042307; P:GO:0043066; P:GO:0043518; P:GO:0043525; P:GO:0045070; P:GO:0045071; P:GO:0045087; P:GO:0045787; P:GO:0062176; P:GO:1905746; F:GO:0000287; F:GO:0004674; F:GO:0005524; F:GO:0071889; F:GO:0106310; C:GO:00…	P:angiogenesis; P:mRNA splice site recognition; P:chromosome segregation; P:regulation of mitotic nuclear division; P:skeletal muscle tissue development; P:positive regulation of cell population proliferation; P:response to xenobiotic stimulus; P:embryo development ending in birth or egg hatching; P:peptidyl-serine phosphorylation; P:intracellular monoatomic cation homeostasis; P:erythrocyte diff…	EC:2.7.11.1	Non-specific serine/threonine protein kinase	Coil (COILS); G3DSA:3.30.200.20:FF:000770 (FUNFAM); IPR000719 (SMART); G3DSA:1.10.510.10 (GENE3D); IPR000719 (PFAM); G3DSA:3.30.200.20 (GENE3D); PIRSR637770-2 (PIRSR); PIRSR630616-1 (PIRSR); PIRSR628788-2 (PIRSR); PIRSR037281-1 (PIRSR); PIRSR000660-2 (PIRSR); PIRSR038172-1 (PIRSR); PIRSR000554-2 (PIRSR); PIRSR037014-2 (PIRSR); PIRSR000660-1 (PIRSR); PIRSR037993-1 (PIRSR); PIRSR630616-3 (PIRSR); P…	OTHER
g1014.t1	RecName: Full=GTPase-GDP dissociation stimulator BEM4; AltName: Full=Bud emergence protein 4	539	1	6.80868e-12	42	10	P:GO:0007266; P:GO:0019236; P:GO:0030010; P:GO:1903338; F:GO:0003674; F:GO:0005085; F:GO:0005515; C:GO:0005634; C:GO:0005737; C:GO:0005829	P:Rho protein signal transduction; P:response to pheromone; P:establishment of cell polarity; P:regulation of cell wall organization or biogenesis; F:molecular_function; F:guanyl-nucleotide exchange factor activity; F:protein binding; C:nucleus; C:cytoplasm; C:cytosol			no IPS match	OTHER
g1015.t1	---NA---	530									IPR032675 (G3DSA:3.80.10.GENE3D); SSF52047 (SUPERFAMILY)	OTHER
g1016.t1	---NA---	529									IPR032675 (G3DSA:3.80.10.GENE3D)	OTHER
g1017.t1	RecName: Full=SRP-independent targeting protein 3; AltName: Full=Inorganic phosphate transport protein PHO88; AltName: Full=Phosphate metabolism protein PHO88	191	3	5.21143e-84	69.3	6	P:GO:0045047; P:GO:0051604; F:GO:0005515; C:GO:0005739; C:GO:0005783; C:GO:0016020	P:protein targeting to ER; P:protein maturation; F:protein binding; C:mitochondrion; C:endoplasmic reticulum; C:membrane			IPR012098 (PFAM); IPR012098 (PIRSF); mobidb-lite (MOBIDB_LITE); IPR012098 (PANTHER)	OTHER
g1018.t1	RecName: Full=Dilute domain-containing protein YPR089W	772	3	6.99148e-117	45.06	9	P:GO:0008150; F:GO:0003674; F:GO:0051020; C:GO:0005575; C:GO:0005576; C:GO:0005737; C:GO:0005794; C:GO:0005796; C:GO:0005886	P:biological_process; F:molecular_function; F:GTPase binding; C:cellular_component; C:extracellular region; C:cytoplasm; C:Golgi apparatus; C:Golgi lumen; C:plasma membrane			IPR002710 (SMART); IPR002710 (PFAM); mobidb-lite (MOBIDB_LITE); mobidb-lite (MOBIDB_LITE); mobidb-lite (MOBIDB_LITE); mobidb-lite (MOBIDB_LITE); mobidb-lite (MOBIDB_LITE); IPR052072 (PANTHER); IPR002710 (PROSITE_PROFILES); IPR037986 (CDD)	OTHER
g1019.t1	---NA---	840									mobidb-lite (MOBIDB_LITE); mobidb-lite (MOBIDB_LITE); mobidb-lite (MOBIDB_LITE); mobidb-lite (MOBIDB_LITE); mobidb-lite (MOBIDB_LITE); mobidb-lite (MOBIDB_LITE); mobidb-lite (MOBIDB_LITE); mobidb-lite (MOBIDB_LITE)	OTHER
g1019.t2	---NA---	1033									mobidb-lite (MOBIDB_LITE); mobidb-lite (MOBIDB_LITE); mobidb-lite (MOBIDB_LITE); mobidb-lite (MOBIDB_LITE); mobidb-lite (MOBIDB_LITE); mobidb-lite (MOBIDB_LITE); mobidb-lite (MOBIDB_LITE)	OTHER
g102.t1	RecName: Full=Acireductone dioxygenase; AltName: Full=Acireductone dioxygenase (Fe(2+)-requiring); Short=ARD'; Short=Fe-ARD; AltName: Full=Acireductone dioxygenase (Ni(2+)-requiring); Short=ARD; Short=Ni-ARD	173	20	1.39953e-73	68.12	4	P:GO:0019509; F:GO:0010309; F:GO:0046914; C:GO:0005622	P:L-methionine salvage from methylthioadenosine; F:acireductone dioxygenase [iron(II)-requiring] activity; F:transition metal ion binding; C:intracellular anatomical structure	EC:1.13.11.54	Acireductone dioxygenase (Fe(2+)-requiring)	G3DSA:2.60.120.10:FF:000099 (FUNFAM); IPR004313 (PFAM); IPR014710 (G3DSA:2.60.120.GENE3D); IPR004313 (PANTHER); IPR027496 (HAMAP); IPR004313 (CDD); IPR011051 (SUPERFAMILY)	OTHER
g1020.t1	RecName: Full=Elongation factor 1-alpha; Short=EF-1-alpha	736	20	0	93.99	25	P:GO:0002182; P:GO:0006409; P:GO:0006417; P:GO:0006469; P:GO:0006790; P:GO:0034198; P:GO:0051017; P:GO:0051701; F:GO:0003746; F:GO:0003924; F:GO:0005516; F:GO:0005525; F:GO:0019003; F:GO:0019901; F:GO:0043022; F:GO:0051015; F:GO:1904408; C:GO:0000329; C:GO:0005739; C:GO:0005840; C:GO:0005853; C:GO:0005856; C:GO:0009986; C:GO:0030445; C:GO:0030446	P:cytoplasmic translational elongation; P:tRNA export from nucleus; P:regulation of translation; P:negative regulation of protein kinase activity; P:sulfur compound metabolic process; P:cellular response to amino acid starvation; P:actin filament bundle assembly; P:biological process involved in interaction with host; F:translation elongation factor activity; F:GTPase activity; F:calmodulin bindi…	EC:3.6.1.15	Nucleoside-triphosphate phosphatase	IPR000795 (PRINTS); G3DSA:2.40.30.10:FF:000005 (FUNFAM); G3DSA:3.40.50.300:FF:000211 (FUNFAM); G3DSA:2.40.30.10:FF:000003 (FUNFAM); SM01404 (SMART); IPR009011 (G3DSA:2.70.130.GENE3D); PF22594 (PFAM); IPR027417 (G3DSA:3.40.50.GENE3D); IPR028927 (PFAM); G3DSA:2.40.30.10 (GENE3D); IPR004539 (NCBIFAM); IPR000795 (PFAM); IPR004161 (PFAM); G3DSA:2.40.30.10 (GENE3D); IPR050100 (PANTHER); IPR031157 (PROS…	SP(Sec/SPI)	Non-effector
g1021.t1	RecName: Full=Protein STB3; AltName: Full=SIN3-binding protein 3	384	3	5.81286e-33	65.57	6	P:GO:0000432; P:GO:0071333; F:GO:0000976; F:GO:0001228; C:GO:0005634; C:GO:0005737	P:positive regulation of transcription from RNA polymerase II promoter by glucose; P:cellular response to glucose stimulus; F:transcription cis-regulatory region binding; F:DNA-binding transcription activator activity, RNA polymerase II-specific; C:nucleus; C:cytoplasm			IPR018818 (PFAM); mobidb-lite (MOBIDB_LITE); mobidb-lite (MOBIDB_LITE); mobidb-lite (MOBIDB_LITE); mobidb-lite (MOBIDB_LITE); IPR018818 (PANTHER)	OTHER
g1022.t1	RecName: Full=Heme-responsive zinc finger transcription factor HAP1; AltName: Full=CYP1 activatory protein; AltName: Full=Heme activator protein 1	567	20	1.6075e-06	55.89	33	P:GO:0000122; P:GO:0000436; P:GO:0006351; P:GO:0006355; P:GO:0006357; P:GO:0006631; P:GO:0007031; P:GO:0030435; P:GO:0032000; P:GO:0034599; P:GO:0043457; P:GO:0045892; P:GO:0045944; P:GO:0061429; P:GO:0070482; P:GO:0071169; P:GO:0071400; P:GO:0071456; F:GO:0000978; F:GO:0000981; F:GO:0001228; F:GO:0003677; F:GO:0005515; F:GO:0008270; F:GO:0043565; F:GO:0046872; C:GO:0005634; C:GO:0005667; C:GO:00…	P:negative regulation of transcription by RNA polymerase II; P:carbon catabolite activation of transcription from RNA polymerase II promoter; P:DNA-templated transcription; P:regulation of DNA-templated transcription; P:regulation of transcription by RNA polymerase II; P:fatty acid metabolic process; P:peroxisome organization; P:sporulation resulting in formation of a cellular spore; P:positive r…			Coil (COILS); Coil (COILS); IPR001138 (SMART); IPR036864 (G3DSA:4.10.240.GENE3D); IPR001138 (PFAM); IPR051127 (PANTHER); IPR001138 (PROSITE_PATTERNS); IPR001138 (PROSITE_PROFILES); IPR001138 (CDD); IPR036864 (SUPERFAMILY)	OTHER
g1023.t1	---NA---	204									IPR010482 (PFAM)	OTHER
g1024.t1	RecName: Full=Suppressor protein STM1; AltName: Full=3BP1; AltName: Full=GU4 nucleic-binding protein 2; Short=G4p2 protein; AltName: Full=POP2 multicopy suppressor protein 4; AltName: Full=Ribosomal subunits association factor; Short=AF; AltName: Full=TOM1 suppressor protein 1; AltName: Full=Triplex-binding protein 1	257	3	3.70946e-45	53.83	4	P:GO:0031929; P:GO:0043558; F:GO:0003677; F:GO:0030371	P:TOR signaling; P:regulation of translational initiation in response to stress; F:DNA binding; F:translation repressor activity			G3DSA:6.10.140.1040 (GENE3D); IPR019084 (PFAM); mobidb-lite (MOBIDB_LITE); mobidb-lite (MOBIDB_LITE); mobidb-lite (MOBIDB_LITE); mobidb-lite (MOBIDB_LITE); mobidb-lite (MOBIDB_LITE)	OTHER
g1025.t1	RecName: Full=Brefeldin A-inhibited guanine nucleotide-exchange protein 2; Short=Brefeldin A-inhibited GEP 2; AltName: Full=ADP-ribosylation factor guanine nucleotide-exchange factor 2	1816	20	0	49.96	36	P:GO:0000045; P:GO:0006888; P:GO:0006891; P:GO:0006892; P:GO:0007030; P:GO:0009058; P:GO:0009653; P:GO:0009790; P:GO:0009791; P:GO:0009888; P:GO:0015031; P:GO:0016050; P:GO:0032879; P:GO:0033043; P:GO:0048468; P:GO:0048519; P:GO:0048522; P:GO:0048584; P:GO:0048731; P:GO:0065008; P:GO:0120036; P:GO:0140455; P:GO:1902531; F:GO:0005085; F:GO:0005515; C:GO:0000137; C:GO:0000138; C:GO:0005770; C:GO:00…	P:autophagosome assembly; P:endoplasmic reticulum to Golgi vesicle-mediated transport; P:intra-Golgi vesicle-mediated transport; P:post-Golgi vesicle-mediated transport; P:Golgi organization; P:biosynthetic process; P:anatomical structure morphogenesis; P:embryo development; P:post-embryonic development; P:tissue development; P:protein transport; P:vesicle organization; P:regulation of localizati…			Coil (COILS); G3DSA:1.10.1000.11:FF:000003 (FUNFAM); G3DSA:1.10.220.20:FF:000002 (FUNFAM); IPR000904 (SMART); IPR015403 (PFAM); IPR000904 (PFAM); G3DSA:1.10.220.20 (GENE3D); IPR046455 (PFAM); IPR032691 (PFAM); IPR032629 (PFAM); IPR023394 (G3DSA:1.10.1000.GENE3D); mobidb-lite (MOBIDB_LITE); mobidb-lite (MOBIDB_LITE); mobidb-lite (MOBIDB_LITE); mobidb-lite (MOBIDB_LITE); mobidb-lite (MOBIDB_LITE); …	OTHER
g1026.t1	RecName: Full=Uncharacterized Nudix hydrolase NudL	313	13	1.25299e-73	47.65	10	P:GO:0006281; P:GO:0006637; P:GO:0015936; P:GO:0044273; P:GO:0072523; P:GO:1901292; F:GO:0008413; F:GO:0010945; F:GO:0016788; C:GO:0005777	P:DNA repair; P:acyl-CoA metabolic process; P:coenzyme A metabolic process; P:sulfur compound catabolic process; P:purine-containing compound catabolic process; P:nucleoside phosphate catabolic process; F:8-oxo-7,8-dihydroguanosine triphosphate pyrophosphatase activity; F:coenzyme A diphosphatase activity; F:hydrolase activity, acting on ester bonds; C:peroxisome	EC:3.6.1.69; EC:3.1; EC:3.6.1.9	8-oxo-(d)GTP phosphatase; Acting on ester bonds; Nucleotide diphosphatase	IPR000086 (PFAM); G3DSA:3.90.79.10 (GENE3D); PIRSR603561-2 (PIRSR); PIRSR603561-1 (PIRSR); IPR045121 (PANTHER); IPR000086 (PROSITE_PROFILES); IPR045121 (CDD); IPR015797 (SUPERFAMILY)	OTHER
g1027.t1	RecName: Full=Uncharacterized protein YbiU	479	1	2.45833e-56	50.41						IPR027443 (G3DSA:2.60.120.GENE3D); IPR010856 (PFAM); IPR010856 (PANTHER); SSF51197 (SUPERFAMILY)	OTHER
g1028.t1	RecName: Full=Store-operated calcium entry regulator STIMATE; AltName: Full=STIM-activating enhancer encoded by TMEM110; AltName: Full=Transmembrane protein 110	215	4	1.27073e-38	55.06	3	P:GO:0048522; C:GO:0031090; C:GO:0098827	P:positive regulation of cellular process; C:organelle membrane; C:endoplasmic reticulum subcompartment			IPR022127 (PFAM); IPR022127 (PANTHER)	OTHER
g1029.t1	RecName: Full=Transcriptional activator HAA1	287	2	4.01718e-05	56.15	18	P:GO:0006355; P:GO:0006878; P:GO:0006879; P:GO:0045732; P:GO:0045944; P:GO:0071468; F:GO:0000978; F:GO:0000981; F:GO:0000987; F:GO:0001228; F:GO:0003677; F:GO:0003700; F:GO:0005507; F:GO:0005515; F:GO:0008270; F:GO:0046872; C:GO:0005634; C:GO:0005737	P:regulation of DNA-templated transcription; P:intracellular copper ion homeostasis; P:intracellular iron ion homeostasis; P:positive regulation of protein catabolic process; P:positive regulation of transcription by RNA polymerase II; P:cellular response to acidic pH; F:RNA polymerase II cis-regulatory region sequence-specific DNA binding; F:DNA-binding transcription factor activity, RNA polymer…			IPR001083 (SMART); IPR001083 (SMART); IPR036395 (G3DSA:3.90.430.GENE3D); IPR001083 (PFAM); IPR001083 (PROSITE_PROFILES); IPR036395 (SUPERFAMILY)	OTHER
g103.t1	RecName: Full=Solute carrier family 25 member 32; AltName: Full=Mitochondrial FAD transporter	380	20	6.38506e-117	49.57	9	P:GO:0006850; P:GO:0007005; P:GO:0035352; P:GO:0050794; P:GO:0051716; F:GO:0051724; C:GO:0005739; C:GO:0009941; C:GO:0031090	P:mitochondrial pyruvate transmembrane transport; P:mitochondrion organization; P:NAD transmembrane transport; P:regulation of cellular process; P:cellular response to stimulus; F:NAD transmembrane transporter activity; C:mitochondrion; C:chloroplast envelope; C:organelle membrane			IPR002067 (PRINTS); G3DSA:1.50.40.10:FF:000075 (FUNFAM); IPR023395 (G3DSA:1.50.40.GENE3D); IPR023395 (G3DSA:1.50.40.GENE3D); IPR018108 (PFAM); IPR044712 (PANTHER); IPR018108 (PROSITE_PROFILES); IPR018108 (PROSITE_PROFILES); IPR018108 (PROSITE_PROFILES); IPR023395 (SUPERFAMILY)	OTHER
g1030.t1	RecName: Full=Ubiquitin-conjugating enzyme E2 G2; AltName: Full=E2 ubiquitin-conjugating enzyme G2; AltName: Full=Ubiquitin carrier protein G2; AltName: Full=Ubiquitin-protein ligase G2	168	20	1.67599e-93	70.56	24	P:GO:0006281; P:GO:0006325; P:GO:0006513; P:GO:0031505; P:GO:0035458; P:GO:0043161; P:GO:0043951; P:GO:0046686; P:GO:0048522; P:GO:0070534; P:GO:0070936; P:GO:0141187; P:GO:1903047; P:GO:1904153; F:GO:0005524; F:GO:0031625; F:GO:0061631; C:GO:0000785; C:GO:0000837; C:GO:0000839; C:GO:0005811; C:GO:0005829; C:GO:0016607; C:GO:1990389	P:DNA repair; P:chromatin organization; P:protein monoubiquitination; P:fungal-type cell wall organization; P:cellular response to interferon-beta; P:proteasome-mediated ubiquitin-dependent protein catabolic process; P:negative regulation of cAMP-mediated signaling; P:response to cadmium ion; P:positive regulation of cellular process; P:protein K63-linked ubiquitination; P:protein K48-linked ubiq…	EC:2.3.2.23	E2 ubiquitin-conjugating enzyme	G3DSA:3.10.110.10:FF:000008 (FUNFAM); SM00212 (SMART); IPR016135 (G3DSA:3.10.110.GENE3D); IPR000608 (PFAM); IPR050113 (PANTHER); IPR023313 (PROSITE_PATTERNS); IPR000608 (PROSITE_PROFILES); IPR000608 (CDD); IPR016135 (SUPERFAMILY)	OTHER
g1031.t1	RecName: Full=Clustered mitochondria protein homolog; AltName: Full=Protein TIF31 homolog	1258	20	0	49.43	11	P:GO:0006996; P:GO:0007005; P:GO:0008150; P:GO:0048312; P:GO:0051640; F:GO:0003674; F:GO:0003723; F:GO:0003729; C:GO:0005575; C:GO:0005737; C:GO:0010494	P:organelle organization; P:mitochondrion organization; P:biological_process; P:intracellular distribution of mitochondria; P:organelle localization; F:molecular_function; F:RNA binding; F:mRNA binding; C:cellular_component; C:cytoplasm; C:cytoplasmic stress granule			Coil (COILS); IPR025697 (PFAM); PF13374 (PFAM); IPR011990 (G3DSA:1.25.40.GENE3D); IPR033646 (PFAM); IPR028275 (PFAM); IPR023231 (G3DSA:3.30.2280.GENE3D); mobidb-lite (MOBIDB_LITE); mobidb-lite (MOBIDB_LITE); mobidb-lite (MOBIDB_LITE); mobidb-lite (MOBIDB_LITE); IPR027523 (PANTHER); IPR025697 (PROSITE_PROFILES); IPR033646 (CDD); IPR023231 (SUPERFAMILY); IPR011990 (SUPERFAMILY)	OTHER
g1032.t1	RecName: Full=Staphylococcal nuclease domain-containing protein 1; AltName: Full=100 kDa coactivator; AltName: Full=p100 co-activator	522	10	7.94483e-69	51.13	7	P:GO:0006401; P:GO:0010468; P:GO:0050896; F:GO:0003723; F:GO:0004519; C:GO:0005634; C:GO:0005737	P:RNA catabolic process; P:regulation of gene expression; P:response to stimulus; F:RNA binding; F:endonuclease activity; C:nucleus; C:cytoplasm	EC:3.1	Acting on ester bonds	IPR016071 (SMART); IPR035437 (G3DSA:2.40.50.GENE3D); IPR035437 (G3DSA:2.40.50.GENE3D); IPR035437 (G3DSA:2.40.50.GENE3D); IPR016071 (PFAM); PTHR12302 (PANTHER); IPR016071 (PROSITE_PROFILES); IPR016071 (PROSITE_PROFILES); IPR016071 (PROSITE_PROFILES); IPR035437 (SUPERFAMILY); IPR035437 (SUPERFAMILY); IPR035437 (SUPERFAMILY)	OTHER
g1033.t1	---NA---	183									no IPS match	SP(Sec/SPI)	Cytoplasmic effector
g1033.t2	---NA---	228									no IPS match	SP(Sec/SPI)	Cytoplasmic effector
g1034.t1	RecName: Full=Serine/threonine-protein phosphatase 2A 65 kDa regulatory subunit A beta isoform; AltName: Full=PP2A subunit A isoform PR65-beta; AltName: Full=PP2A subunit A isoform R1-beta	608	20	0	60.26	48	P:GO:0006417; P:GO:0006914; P:GO:0007052; P:GO:0007094; P:GO:0007099; P:GO:0007143; P:GO:0007168; P:GO:0009792; P:GO:0031034; P:GO:0035331; P:GO:0043029; P:GO:0045752; P:GO:0045879; P:GO:0046627; P:GO:0050793; P:GO:0051225; P:GO:0051232; P:GO:0051754; P:GO:0051898; P:GO:0060561; P:GO:0061509; P:GO:1903538; P:GO:2001241; F:GO:0005198; F:GO:0017018; F:GO:0017151; F:GO:0019888; F:GO:0046982; F:GO:19…	P:regulation of translation; P:autophagy; P:mitotic spindle organization; P:mitotic spindle assembly checkpoint signaling; P:centriole replication; P:female meiotic nuclear division; P:receptor guanylyl cyclase signaling pathway; P:embryo development ending in birth or egg hatching; P:myosin filament assembly; P:negative regulation of hippo signaling; P:T cell homeostasis; P:positive regulation o…	EC:3.1.3.16	Protein-serine/threonine phosphatase	G3DSA:1.25.10.10:FF:000062 (FUNFAM); IPR000357 (PFAM); PF22646 (PFAM); IPR011989 (G3DSA:1.25.10.GENE3D); IPR051023 (PANTHER); IPR021133 (PROSITE_PROFILES); IPR021133 (PROSITE_PROFILES); IPR021133 (PROSITE_PROFILES); IPR021133 (PROSITE_PROFILES); IPR021133 (PROSITE_PROFILES); IPR021133 (PROSITE_PROFILES); IPR021133 (PROSITE_PROFILES); IPR021133 (PROSITE_PROFILES); IPR021133 (PROSITE_PROFILES); IPR…	OTHER
g1035.t1	---NA---	373									Coil (COILS)	OTHER
g1036.t1	RecName: Full=Acetylornithine aminotransferase, mitochondrial; Short=ACOAT; Flags: Precursor	442	20	5.73756e-178	65.36	9	P:GO:0006526; P:GO:0006592; P:GO:0042742; P:GO:0048364; P:GO:1901606; F:GO:0003992; F:GO:0030170; F:GO:0042802; C:GO:0005759	P:L-arginine biosynthetic process; P:ornithine biosynthetic process; P:defense response to bacterium; P:root development; P:alpha-amino acid catabolic process; F:N2-acetyl-L-ornithine:2-oxoglutarate 5-aminotransferase activity; F:pyridoxal phosphate binding; F:identical protein binding; C:mitochondrial matrix	EC:2.6.1.11	Acetylornithine transaminase	Coil (COILS); G3DSA:3.40.640.10:FF:000004 (FUNFAM); IPR015421 (G3DSA:3.40.640.GENE3D); IPR004636 (NCBIFAM); IPR005814 (PFAM); IPR005814 (PIRSF); IPR015422 (G3DSA:3.90.1150.GENE3D); IPR050103 (PANTHER); IPR049704 (PROSITE_PATTERNS); IPR004636 (HAMAP); IPR005814 (CDD); IPR015424 (SUPERFAMILY)	OTHER
g1037.t1	RecName: Full=Large ribosomal subunit protein mL59; AltName: Full=54S ribosomal protein L25, mitochondrial; AltName: Full=YmL25	175	3	1.38071e-43	55.73	4	P:GO:0032543; F:GO:0003735; C:GO:0005743; C:GO:0005762	P:mitochondrial translation; F:structural constituent of ribosome; C:mitochondrial inner membrane; C:mitochondrial large ribosomal subunit			IPR040922 (PFAM); IPR037507 (PANTHER)	OTHER
g1038.t1	RecName: Full=Probable cinnamyl alcohol dehydrogenase; Short=CAD	385	20	2.33596e-108	53.36	8	P:GO:0006066; P:GO:0033859; F:GO:0005515; F:GO:0008106; F:GO:0033833; F:GO:0033845; F:GO:0046872; C:GO:0110165	P:alcohol metabolic process; P:furaldehyde metabolic process; F:protein binding; F:alcohol dehydrogenase (NADP+) activity; F:hydroxymethylfurfural reductase (NADH) activity; F:hydroxymethylfurfural reductase (NADPH) activity; F:metal ion binding; C:cellular anatomical entity	EC:1.1.1.2	Alcohol dehydrogenase (NADP(+))	G3DSA:3.40.50.720:FF:000022 (FUNFAM); IPR020843 (SMART); G3DSA:3.90.180.10 (GENE3D); IPR013149 (PFAM); G3DSA:3.40.50.720 (GENE3D); IPR013154 (PFAM); IPR047109 (PANTHER); IPR002328 (PROSITE_PATTERNS); IPR029752 (PROSITE_PATTERNS); IPR047109 (CDD); IPR011032 (SUPERFAMILY); IPR036291 (SUPERFAMILY)	OTHER
g1039.t1	RecName: Full=Protein KRE1; Flags: Precursor	248	2	1.3801e-08	61.17	1	C:GO:0071944	C:cell periphery			IPR031452 (PFAM); mobidb-lite (MOBIDB_LITE)	SP(Sec/SPI)	Apoplastic effector
g104.t1	RecName: Full=Glycolipid 2-alpha-mannosyltransferase 2; AltName: Full=Alpha-1,2-mannosyltransferase 2	414	18	1.48176e-180	64.28	23	P:GO:0000032; P:GO:0000463; P:GO:0000472; P:GO:0000480; P:GO:0006487; P:GO:0006491; P:GO:0006493; P:GO:0006506; P:GO:0006696; P:GO:0006888; P:GO:0007160; P:GO:0030682; P:GO:0031505; P:GO:0043710; P:GO:0044845; P:GO:0098609; F:GO:0000026; F:GO:0000031; C:GO:0000139; C:GO:0005576; C:GO:0005783; C:GO:0005797; C:GO:0005886	P:cell wall mannoprotein biosynthetic process; P:maturation of LSU-rRNA from tricistronic rRNA transcript (SSU-rRNA, 5.8S rRNA, LSU-rRNA); P:endonucleolytic cleavage to generate mature 5'-end of SSU-rRNA from (SSU-rRNA, 5.8S rRNA, LSU-rRNA); P:endonucleolytic cleavage in 5'-ETS of tricistronic rRNA transcript (SSU-rRNA, 5.8S rRNA, LSU-rRNA); P:protein N-linked glycosylation; P:N-glycan processing…	EC:2.4.1	Glycosyltransferases	G3DSA:3.90.550.10:FF:000051 (FUNFAM); IPR002685 (PIRSF); IPR002685 (PFAM); IPR029044 (G3DSA:3.90.550.GENE3D); PIRSR018153-1 (PIRSR); IPR002685 (PANTHER); IPR029044 (SUPERFAMILY)	OTHER
g1040.t1	RecName: Full=V-type proton ATPase 16 kDa proteolipid subunit c; Short=V-ATPase 16 kDa proteolipid subunit c; AltName: Full=Vacuolar proton pump 16 kDa proteolipid subunit c	201	20	2.96606e-97	82.65	27	P:GO:0007042; P:GO:0016241; P:GO:0030177; P:GO:0033227; P:GO:0045851; P:GO:0048388; P:GO:0061795; P:GO:0070374; P:GO:0097401; P:GO:0098771; P:GO:1904093; F:GO:0008553; F:GO:0016887; F:GO:0031625; F:GO:0046933; F:GO:0046961; C:GO:0000139; C:GO:0000220; C:GO:0000329; C:GO:0010008; C:GO:0030670; C:GO:0030672; C:GO:0033181; C:GO:0035577; C:GO:0045169; C:GO:0070821; C:GO:0101003	P:lysosomal lumen acidification; P:regulation of macroautophagy; P:positive regulation of Wnt signaling pathway; P:dsRNA transport; P:pH reduction; P:endosomal lumen acidification; P:Golgi lumen acidification; P:positive regulation of ERK1 and ERK2 cascade; P:synaptic vesicle lumen acidification; P:inorganic ion homeostasis; P:negative regulation of autophagic cell death; F:P-type proton-exportin…	EC:7.1.2.2; EC:7.1.2.1; EC:6; EC:7.2.2; EC:3.6.1.15	H(+)-transporting two-sector ATPase; P-type H(+)-exporting transporter; Ligases; Catalysing the translocation of inorganic cations; Nucleoside-triphosphate phosphatase	IPR000245 (PRINTS); G3DSA:1.20.120.610:FF:000003 (FUNFAM); IPR002379 (PFAM); IPR035921 (G3DSA:1.20.120.GENE3D); IPR011555 (NCBIFAM); PTHR10263 (PANTHER); cd18175 (CDD); cd18176 (CDD); IPR035921 (SUPERFAMILY)	OTHER
g1041.t1	RecName: Full=4-amino-5-hydroxymethyl-2-methylpyrimidine phosphate synthase; Short=HMP-P synthase; Short=Hydroxymethylpyrimidine phosphate synthase; AltName: Full=Thiamine biosynthesis protein 5; AltName: Full=Thiamine pyrimidine synthase	341	14	0	72.49	9	P:GO:0008643; P:GO:0009228; P:GO:0009229; F:GO:0005506; F:GO:0005515; F:GO:0070279; F:GO:0106344; C:GO:0005634; C:GO:0005737	P:carbohydrate transport; P:thiamine biosynthetic process; P:thiamine diphosphate biosynthetic process; F:iron ion binding; F:protein binding; F:vitamin B6 binding; F:4-amino-5-hydroxymethyl-2-methylpyrimidine phosphate synthase activity from histidine and PLP; C:nucleus; C:cytoplasm	EC:2	Transferases	G3DSA:3.40.190.10:FF:000187 (FUNFAM); G3DSA:3.40.190.10 (GENE3D); IPR015168 (PFAM); G3DSA:3.40.190.10 (GENE3D); IPR027939 (PANTHER); cd13650 (CDD); SSF53850 (SUPERFAMILY)	OTHER
g1042.t1	RecName: Full=Restriction of telomere capping protein 1	1094	20	1.61774e-78	47.73	5	P:GO:0032008; P:GO:1903432; C:GO:0000323; C:GO:0005774; C:GO:0035859	P:positive regulation of TOR signaling; P:regulation of TORC1 signaling; C:lytic vacuole; C:vacuolar membrane; C:Seh1-associated complex			IPR001680 (SMART); IPR015943 (G3DSA:2.130.10.GENE3D); IPR001680 (PFAM); IPR049566 (PFAM); IPR015943 (G3DSA:2.130.10.GENE3D); mobidb-lite (MOBIDB_LITE); mobidb-lite (MOBIDB_LITE); mobidb-lite (MOBIDB_LITE); mobidb-lite (MOBIDB_LITE); mobidb-lite (MOBIDB_LITE); mobidb-lite (MOBIDB_LITE); mobidb-lite (MOBIDB_LITE); mobidb-lite (MOBIDB_LITE); mobidb-lite (MOBIDB_LITE); mobidb-lite (MOBIDB_LITE); mobi…	OTHER
g1043.t1	RecName: Full=Protein ABHD13; AltName: Full=Alpha/beta hydrolase domain-containing protein 13; Short=Abhydrolase domain-containing protein 13	286	20	2.22378e-84	49.2	8	P:GO:0002084; P:GO:0050794; F:GO:0008474; C:GO:0005768; C:GO:0005886; C:GO:0030659; C:GO:0032839; C:GO:0098794	P:protein depalmitoylation; P:regulation of cellular process; F:palmitoyl-(protein) hydrolase activity; C:endosome; C:plasma membrane; C:cytoplasmic vesicle membrane; C:dendrite cytoplasm; C:postsynapse	EC:3.1.2.22	Palmitoyl-protein hydrolase	IPR022742 (PFAM); IPR029058 (G3DSA:3.40.50.GENE3D); PTHR12277 (PANTHER); IPR029058 (SUPERFAMILY)	OTHER
g1044.t1	RecName: Full=Eukaryotic translation initiation factor 4E; Short=eIF-4E; Short=eIF4E; AltName: Full=eIF-4F 25 kDa subunit; AltName: Full=mRNA cap-binding protein	212	20	6.41977e-88	61.21	16	P:GO:0000184; P:GO:0006413; P:GO:0006417; P:GO:0006972; P:GO:0009723; P:GO:0009751; P:GO:0009753; P:GO:0031047; P:GO:0034059; P:GO:0051607; F:GO:0000340; F:GO:0003743; F:GO:0005515; C:GO:0010494; C:GO:0016281; C:GO:0016604	P:nuclear-transcribed mRNA catabolic process, nonsense-mediated decay; P:translational initiation; P:regulation of translation; P:hyperosmotic response; P:response to ethylene; P:response to salicylic acid; P:response to jasmonic acid; P:regulatory ncRNA-mediated gene silencing; P:response to anoxia; P:defense response to virus; F:RNA 7-methylguanosine cap binding; F:translation initiation factor…			IPR001040 (PFAM); IPR023398 (G3DSA:3.30.760.GENE3D); IPR001040 (PANTHER); IPR019770 (PROSITE_PATTERNS); IPR023398 (SUPERFAMILY)	OTHER
g1045.t1	RecName: Full=Low affinity vacuolar monovalent cation/H(+) antiporter; AltName: Full=Vacuolar Na(+)/H(+) exchanger	939	19	0	46.12	12	P:GO:0006813; P:GO:0006814; P:GO:0030003; P:GO:0070588; P:GO:0098771; P:GO:1902600; F:GO:0015369; F:GO:0015385; F:GO:0015386; C:GO:0000329; C:GO:0005789; C:GO:1990816	P:potassium ion transport; P:sodium ion transport; P:intracellular monoatomic cation homeostasis; P:calcium ion transmembrane transport; P:inorganic ion homeostasis; P:proton transmembrane transport; F:calcium:proton antiporter activity; F:sodium:proton antiporter activity; F:potassium:proton antiporter activity; C:fungal-type vacuole membrane; C:endoplasmic reticulum membrane; C:vacuole-mitochon…			G3DSA:1.20.1420.30:FF:000014 (FUNFAM); IPR004837 (PFAM); IPR005185 (PFAM); IPR044880 (G3DSA:1.20.1420.GENE3D); mobidb-lite (MOBIDB_LITE); mobidb-lite (MOBIDB_LITE); mobidb-lite (MOBIDB_LITE); mobidb-lite (MOBIDB_LITE); IPR004713 (PANTHER)	OTHER
g1046.t1	RecName: Full=RuvB-like helicase 2	465	20	0	86.21	56	P:GO:0000492; P:GO:0003351; P:GO:0006275; P:GO:0006338; P:GO:0006364; P:GO:0006457; P:GO:0032508; P:GO:0034644; P:GO:0042127; P:GO:0042981; P:GO:0044458; P:GO:0045892; P:GO:0045944; P:GO:0045995; P:GO:0048565; P:GO:0050821; P:GO:0051726; P:GO:0060382; P:GO:0060420; P:GO:0070286; P:GO:0071169; P:GO:0071392; P:GO:0090090; P:GO:1904507; P:GO:1905168; F:GO:0000978; F:GO:0000979; F:GO:0001094; F:GO:00…	P:box C/D snoRNP assembly; P:epithelial cilium movement involved in extracellular fluid movement; P:regulation of DNA replication; P:chromatin remodeling; P:rRNA processing; P:protein folding; P:DNA duplex unwinding; P:cellular response to UV; P:regulation of cell population proliferation; P:regulation of apoptotic process; P:motile cilium assembly; P:negative regulation of DNA-templated transcri…	EC:5.6.2.3; EC:5.6.2.4; EC:3.6.1.15	n/a; n/a; Nucleoside-triphosphate phosphatase	G3DSA:3.40.50.300:FF:002221 (FUNFAM); G3DSA:2.40.50.360:FF:000002 (FUNFAM); G3DSA:1.10.8.60:FF:000010 (FUNFAM); G3DSA:3.40.50.300:FF:002221 (FUNFAM); IPR003593 (SMART); IPR027417 (G3DSA:3.40.50.GENE3D); IPR010339 (PFAM); IPR041048 (PFAM); G3DSA:1.10.8.60 (GENE3D); IPR042487 (G3DSA:2.40.50.GENE3D); IPR027238 (PANTHER); IPR027417 (SUPERFAMILY)	OTHER
g1047.t1	RecName: Full=AP2-associated protein kinase 1; AltName: Full=Adaptor-associated kinase 1	367	20	6.81977e-86	49.7	21	P:GO:0006624; P:GO:0030855; P:GO:0032889; P:GO:0044087; P:GO:0045944; P:GO:0046777; P:GO:0048513; P:GO:0051129; P:GO:0051641; P:GO:0071560; P:GO:2000369; F:GO:0000978; F:GO:0004674; F:GO:0005515; C:GO:0005654; C:GO:0005794; C:GO:0005798; C:GO:0005829; C:GO:0005886; C:GO:0042995; C:GO:0045202	P:vacuolar protein processing; P:epithelial cell differentiation; P:regulation of vacuole fusion, non-autophagic; P:regulation of cellular component biogenesis; P:positive regulation of transcription by RNA polymerase II; P:protein autophosphorylation; P:animal organ development; P:negative regulation of cellular component organization; P:cellular localization; P:cellular response to transforming…	EC:2.7.11.1	Non-specific serine/threonine protein kinase	IPR000719 (SMART); G3DSA:1.10.510.10 (GENE3D); IPR000719 (PFAM); G3DSA:1.10.510.10 (GENE3D); PIRSR000559-1 (PIRSR); PIRSR038172-2 (PIRSR); PIRSR037993-1 (PIRSR); PIRSR000556-2 (PIRSR); PIRSR000559-2 (PIRSR); PIRSR038189-1 (PIRSR); PIRSR000554-1 (PIRSR); PIRSR000660-2 (PIRSR); PIRSR000660-1 (PIRSR); PIRSR037568-1 (PIRSR); PIRSR637770-1 (PIRSR); PIRSR037993-2 (PIRSR); PIRSR038172-1 (PIRSR); PIRSR00…	OTHER
g1048.t1	RecName: Full=Alpha1-proteinase inhibitor-degradation deficient protein 37	178	1	1.5388e-09	46.23	3	P:GO:0036503; F:GO:0003674; C:GO:0005737	P:ERAD pathway; F:molecular_function; C:cytoplasm			mobidb-lite (MOBIDB_LITE); mobidb-lite (MOBIDB_LITE)	OTHER
g1049.t1	RecName: Full=Eukaryotic translation initiation factor 2 subunit 2; AltName: Full=Eukaryotic translation initiation factor 2 subunit beta; Short=eIF2-beta	284	20	1.20268e-113	66.87	19	P:GO:0001701; P:GO:0001731; P:GO:0002176; P:GO:0008340; P:GO:0008584; P:GO:0016199; P:GO:0040014; F:GO:0003729; F:GO:0003743; F:GO:0005525; F:GO:0008270; F:GO:0031369; F:GO:1990856; C:GO:0005829; C:GO:0005840; C:GO:0005850; C:GO:0016282; C:GO:0043614; C:GO:0045202	P:in utero embryonic development; P:formation of translation preinitiation complex; P:male germ cell proliferation; P:determination of adult lifespan; P:male gonad development; P:axon midline choice point recognition; P:regulation of multicellular organism growth; F:mRNA binding; F:translation initiation factor activity; F:GTP binding; F:zinc ion binding; F:translation initiation factor binding; …			G3DSA:3.30.30.170:FF:000001 (FUNFAM); IPR002735 (SMART); IPR002735 (PFAM); G3DSA:3.30.30.170 (GENE3D); mobidb-lite (MOBIDB_LITE); mobidb-lite (MOBIDB_LITE); mobidb-lite (MOBIDB_LITE); IPR045196 (PANTHER); IPR016190 (SUPERFAMILY); IPR016189 (SUPERFAMILY)	OTHER
g105.t1	RecName: Full=Global transcription regulator sge1	669	9	2.48392e-44	57.22	13	P:GO:0007155; P:GO:0007165; P:GO:0007618; P:GO:0044182; P:GO:0044406; P:GO:0045944; P:GO:1900231; P:GO:1900241; P:GO:1990277; F:GO:0003700; F:GO:0043565; C:GO:0000785; C:GO:0005634	P:cell adhesion; P:signal transduction; P:mating; P:filamentous growth of a population of unicellular organisms; P:adhesion of symbiont to host; P:positive regulation of transcription by RNA polymerase II; P:regulation of single-species biofilm formation on inanimate substrate; P:positive regulation of phenotypic switching; P:parasexual reproduction with cellular fusion; F:DNA-binding transcripti…			IPR018608 (PFAM); mobidb-lite (MOBIDB_LITE); mobidb-lite (MOBIDB_LITE); mobidb-lite (MOBIDB_LITE); mobidb-lite (MOBIDB_LITE); IPR018608 (PANTHER)	OTHER
g1050.t1	RecName: Full=Protein fem-1 homolog C; Short=FEM1c; AltName: Full=FEM1-gamma	215	20	2.9402e-51	55.73	35	P:GO:0000056; P:GO:0002523; P:GO:0006511; P:GO:0006606; P:GO:0006970; P:GO:0031663; P:GO:0032495; P:GO:0032880; P:GO:0034142; P:GO:0034599; P:GO:0035994; P:GO:0042127; P:GO:0042274; P:GO:0043124; P:GO:0043330; P:GO:0045471; P:GO:0045638; P:GO:0045746; P:GO:0045787; P:GO:0050853; P:GO:0060261; P:GO:0070427; P:GO:0070431; P:GO:0071356; P:GO:0071407; P:GO:0097421; F:GO:0031072; F:GO:0042802; F:GO:00…	P:ribosomal small subunit export from nucleus; P:leukocyte migration involved in inflammatory response; P:ubiquitin-dependent protein catabolic process; P:protein import into nucleus; P:response to osmotic stress; P:lipopolysaccharide-mediated signaling pathway; P:response to muramyl dipeptide; P:regulation of protein localization; P:toll-like receptor 4 signaling pathway; P:cellular response to …			Coil (COILS); IPR002110 (SMART); IPR036770 (G3DSA:1.25.40.GENE3D); IPR002110 (PFAM); IPR050745 (PANTHER); IPR002110 (PROSITE_PROFILES); IPR002110 (PROSITE_PROFILES); PS50297 (PROSITE_PROFILES); PS50297 (PROSITE_PROFILES); IPR036770 (SUPERFAMILY)	OTHER
g1051.t1	RecName: Full=Nuclear fusion protein KAR5; AltName: Full=Karyogamy protein 5; Flags: Precursor	437	11	3.02151e-30	55.83	3	P:GO:0000742; C:GO:0005789; C:GO:0031965	P:karyogamy involved in conjugation with cellular fusion; C:endoplasmic reticulum membrane; C:nuclear membrane			IPR007292 (PFAM); IPR007292 (PANTHER)	SP(Sec/SPI)	Non-effector
g1052.t1	RecName: Full=Acetyl-coenzyme A synthetase 2; AltName: Full=Acetate--CoA ligase 2; AltName: Full=Acyl-activating enzyme 2	683	20	0	78.84	14	P:GO:0006090; P:GO:0008643; P:GO:0015976; P:GO:0019427; P:GO:0045733; P:GO:0051666; F:GO:0003987; F:GO:0005524; F:GO:0016208; F:GO:0016880; C:GO:0005576; C:GO:0005730; C:GO:0005739; C:GO:0005829	P:pyruvate metabolic process; P:carbohydrate transport; P:carbon utilization; P:acetyl-CoA biosynthetic process from acetate; P:acetate catabolic process; P:actin cortical patch localization; F:acetate-CoA ligase activity; F:ATP binding; F:AMP binding; F:acid-ammonia (or amide) ligase activity; C:extracellular region; C:nucleolus; C:mitochondrion; C:cytosol	EC:6.3.1; EC:6.2.1.1	Forming carbon-nitrogen bonds; Acetate--CoA ligase	G3DSA:3.40.50.12780:FF:000001 (FUNFAM); IPR045851 (G3DSA:3.30.300.GENE3D); IPR042099 (G3DSA:3.40.50.GENE3D); IPR025110 (PFAM); IPR000873 (PFAM); IPR011904 (NCBIFAM); IPR032387 (PFAM); PTHR24095 (PANTHER); IPR020845 (PROSITE_PATTERNS); cd05966 (CDD); SSF56801 (SUPERFAMILY)	OTHER
g1053.t1	RecName: Full=Uncharacterized oxidoreductase YKL071W	255	20	7.75436e-64	52.06	3	F:GO:0004029; F:GO:0016616; C:GO:0005737	F:aldehyde dehydrogenase (NAD+) activity; F:oxidoreductase activity, acting on the CH-OH group of donors, NAD or NADP as acceptor; C:cytoplasm	EC:1.1.1; EC:1.2.1.5; EC:1.2.1.3	Acting on the CH-OH group of donors; Aldehyde dehydrogenase (NAD(P)(+)); Aldehyde dehydrogenase (NAD(+))	IPR002347 (PRINTS); IPR002347 (PFAM); G3DSA:3.40.50.720 (GENE3D); PIRSR614007-2 (PIRSR); PIRSR611284-1 (PIRSR); PIRSR000095-1 (PIRSR); PIRSR617711-2 (PIRSR); PIRSR614007-1 (PIRSR); PIRSR611284-2 (PIRSR); PIRSR617711-1 (PIRSR); IPR052184 (PANTHER); cd05325 (CDD); IPR036291 (SUPERFAMILY)	OTHER
g1054.t1	RecName: Full=Versicolorin reductase 1; Short=VER-1; AltName: Full=Dothistromin biosynthesis protein A	255	20	1.46533e-64	53.46	5	P:GO:0044249; P:GO:0044550; F:GO:0004029; F:GO:0016616; C:GO:0005737	P:cellular biosynthetic process; P:secondary metabolite biosynthetic process; F:aldehyde dehydrogenase (NAD+) activity; F:oxidoreductase activity, acting on the CH-OH group of donors, NAD or NADP as acceptor; C:cytoplasm	EC:1.1.1; EC:1.2.1.5; EC:1.2.1.3	Acting on the CH-OH group of donors; Aldehyde dehydrogenase (NAD(P)(+)); Aldehyde dehydrogenase (NAD(+))	IPR002347 (PRINTS); G3DSA:3.40.50.720 (GENE3D); IPR002347 (PFAM); PIRSR000094-3 (PIRSR); PIRSR614007-1 (PIRSR); PIRSR000095-1 (PIRSR); PIRSR611284-1 (PIRSR); PIRSR000094-2 (PIRSR); PIRSR614007-2 (PIRSR); PIRSR611284-2 (PIRSR); IPR052184 (PANTHER); cd05325 (CDD); IPR036291 (SUPERFAMILY)	OTHER
g1055.t1	RecName: Full=Uncharacterized oxidoreductase YKL071W	255	20	5.2442e-58	49.7	5	P:GO:0009058; P:GO:0009987; F:GO:0004029; F:GO:0016616; C:GO:0005622	P:biosynthetic process; P:cellular process; F:aldehyde dehydrogenase (NAD+) activity; F:oxidoreductase activity, acting on the CH-OH group of donors, NAD or NADP as acceptor; C:intracellular anatomical structure	EC:1.1.1; EC:1.2.1.5; EC:1.2.1.3	Acting on the CH-OH group of donors; Aldehyde dehydrogenase (NAD(P)(+)); Aldehyde dehydrogenase (NAD(+))	Coil (COILS); IPR002347 (PRINTS); IPR002347 (PFAM); G3DSA:3.40.50.720 (GENE3D); PIRSR614007-1 (PIRSR); PIRSR000094-3 (PIRSR); PIRSR611284-2 (PIRSR); PIRSR000095-1 (PIRSR); PIRSR614007-2 (PIRSR); PIRSR000094-2 (PIRSR); PIRSR611284-1 (PIRSR); IPR052184 (PANTHER); IPR036291 (SUPERFAMILY)	OTHER
g1056.t1	RecName: Full=Kinetochore-associated protein NSL1	203	2	4.70283e-14	49.15	2	P:GO:0007059; C:GO:0000776	P:chromosome segregation; C:kinetochore			Coil (COILS); Coil (COILS); IPR013950 (PFAM); mobidb-lite (MOBIDB_LITE); mobidb-lite (MOBIDB_LITE); IPR013950 (PANTHER)	OTHER
g1057.t1	RecName: Full=Rhomboid-type serine protease 2; AltName: Full=Rhomboid protein 2	280	20	1.31168e-64	51.27	9	P:GO:0033554; P:GO:0035556; P:GO:0043170; P:GO:0044238; F:GO:0005488; F:GO:0008236; C:GO:0005794; C:GO:0031090; C:GO:0034399	P:cellular response to stress; P:intracellular signal transduction; P:macromolecule metabolic process; P:primary metabolic process; F:binding; F:serine-type peptidase activity; C:Golgi apparatus; C:organelle membrane; C:nuclear periphery	EC:3.4	Acting on peptide bonds (peptidases)	IPR022764 (PFAM); IPR035952 (G3DSA:1.20.1540.GENE3D); PTHR43066 (PANTHER); IPR035952 (SUPERFAMILY)	OTHER
g1058.t1	---NA---	566									IPR012349 (G3DSA:2.30.110.GENE3D); PF13883 (PFAM); mobidb-lite (MOBIDB_LITE); mobidb-lite (MOBIDB_LITE); PTHR37273 (PANTHER); SSF50475 (SUPERFAMILY)	SP(Sec/SPI)	Cytoplasmic effector
g1059.t1	RecName: Full=RNA polymerase II assembly factor RTP1; AltName: Full=Required for nuclear transport of RNA pol II protein 1; AltName: Full=Transport and Golgi organization protein 6 homolog	951	3	2.5697e-117	49.58	1	P:GO:0015031	P:protein transport			Coil (COILS); IPR019451 (PFAM); mobidb-lite (MOBIDB_LITE); mobidb-lite (MOBIDB_LITE); mobidb-lite (MOBIDB_LITE); IPR039600 (PANTHER); IPR016024 (SUPERFAMILY)	OTHER
g106.t1	RecName: Full=Guanine nucleotide-binding protein subunit beta-5; AltName: Full=Gbeta5; AltName: Full=Transducin beta chain 5	388	20	3.4941e-98	47.88	9	P:GO:0007165; P:GO:0042254; F:GO:0005515; C:GO:0005634; C:GO:0005829; C:GO:0005886; C:GO:0015630; C:GO:0032991; C:GO:0045202	P:signal transduction; P:ribosome biogenesis; F:protein binding; C:nucleus; C:cytosol; C:plasma membrane; C:microtubule cytoskeleton; C:protein-containing complex; C:synapse			Coil (COILS); IPR001680 (SMART); IPR015943 (G3DSA:2.130.10.GENE3D); IPR001680 (PFAM); mobidb-lite (MOBIDB_LITE); mobidb-lite (MOBIDB_LITE); mobidb-lite (MOBIDB_LITE); IPR039328 (PANTHER); IPR001680 (PROSITE_PROFILES); IPR001680 (PROSITE_PROFILES); IPR036322 (SUPERFAMILY)	OTHER
g1060.t1	RecName: Full=Small ribosomal subunit protein uS5; AltName: Full=30S ribosomal protein S5	321	20	3.53035e-99	56.46	4	P:GO:0032543; F:GO:0003735; C:GO:0005743; C:GO:0005763	P:mitochondrial translation; F:structural constituent of ribosome; C:mitochondrial inner membrane; C:mitochondrial small ribosomal subunit			G3DSA:3.30.160.20:FF:000022 (FUNFAM); G3DSA:3.30.230.10:FF:000002 (FUNFAM); IPR005324 (PFAM); G3DSA:3.30.160.20 (GENE3D); IPR014721 (G3DSA:3.30.230.GENE3D); IPR013810 (PFAM); IPR000851 (PANTHER); IPR013810 (PROSITE_PROFILES); IPR020568 (SUPERFAMILY); SSF54768 (SUPERFAMILY)	OTHER
g1061.t1	RecName: Full=Glycerophosphocholine acyltransferase 1; Short=GPCAT	482	5	1.03025e-119	53.26	7	P:GO:0036151; P:GO:0090640; F:GO:0106158; C:GO:0005737; C:GO:0012505; C:GO:0016020; C:GO:0043231	P:phosphatidylcholine acyl-chain remodeling; P:phosphatidylcholine biosynthesis from sn-glycero-3-phosphocholine; F:glycero-3-phosphocholine acyltransferase activity; C:cytoplasm; C:endomembrane system; C:membrane; C:intracellular membrane-bounded organelle	EC:2.3.1	Acyltransferases	Coil (COILS); IPR021261 (PFAM); mobidb-lite (MOBIDB_LITE); IPR021261 (PANTHER)	OTHER
g1062.t1	RecName: Full=Protein GVP36; AltName: Full=36 kDa Golgi vesicle protein	328	3	7.931e-43	50.6	3	P:GO:0006996; C:GO:0005794; C:GO:0016020	P:organelle organization; C:Golgi apparatus; C:membrane			Coil (COILS); Coil (COILS); IPR018859 (PFAM); IPR027267 (G3DSA:1.20.1270.GENE3D); mobidb-lite (MOBIDB_LITE); mobidb-lite (MOBIDB_LITE); IPR027267 (SUPERFAMILY)	OTHER
g1063.t1	---NA---	633									Coil (COILS); Coil (COILS); Coil (COILS); Coil (COILS); Coil (COILS); Coil (COILS); Coil (COILS); Coil (COILS); mobidb-lite (MOBIDB_LITE); mobidb-lite (MOBIDB_LITE); mobidb-lite (MOBIDB_LITE); mobidb-lite (MOBIDB_LITE); mobidb-lite (MOBIDB_LITE); mobidb-lite (MOBIDB_LITE); mobidb-lite (MOBIDB_LITE); mobidb-lite (MOBIDB_LITE); mobidb-lite (MOBIDB_LITE); mobidb-lite (MOBIDB_LITE); mobidb-lite (MOBI…	OTHER
g1063.t2	---NA---	221									Coil (COILS); Coil (COILS); Coil (COILS); mobidb-lite (MOBIDB_LITE); mobidb-lite (MOBIDB_LITE)	OTHER
g1064.t1	RecName: Full=Efflux pump FUB11; AltName: Full=Fusaric acid biosynthesis protein 11	611	20	0	59.7	7	P:GO:0000296; P:GO:0008645; F:GO:0000297; F:GO:0005515; F:GO:0015297; C:GO:0000329; C:GO:0005886	P:spermine transport; P:hexose transmembrane transport; F:spermine transmembrane transporter activity; F:protein binding; F:antiporter activity; C:fungal-type vacuole membrane; C:plasma membrane			G3DSA:1.20.1250.20:FF:000011 (FUNFAM); IPR036259 (G3DSA:1.20.1250.GENE3D); IPR011701 (PFAM); mobidb-lite (MOBIDB_LITE); mobidb-lite (MOBIDB_LITE); mobidb-lite (MOBIDB_LITE); mobidb-lite (MOBIDB_LITE); mobidb-lite (MOBIDB_LITE); PTHR23502 (PANTHER); IPR020846 (PROSITE_PROFILES); cd17323 (CDD); IPR036259 (SUPERFAMILY)	OTHER
g1065.t1	RecName: Full=HSP70 co-chaperone SNL1; AltName: Full=Suppressor of NUP116-C lethal	134	1	1.29942e-10	58.1	5	P:GO:0006457; P:GO:0006999; F:GO:0043022; C:GO:0005635; C:GO:0005789	P:protein folding; P:nuclear pore organization; F:ribosome binding; C:nuclear envelope; C:endoplasmic reticulum membrane			Coil (COILS); Coil (COILS); IPR003103 (PFAM); IPR036533 (G3DSA:1.20.58.GENE3D); IPR003103 (PROSITE_PROFILES); SSF63491 (SUPERFAMILY)	OTHER
g1066.t1	RecName: Full=NADPH--cytochrome P450 reductase; Short=CPR; Short=P450R	1061	20	0	51.81	16	P:GO:0000103; P:GO:0006090; P:GO:0019218; P:GO:0032870; P:GO:0044272; P:GO:0045333; P:GO:0048522; F:GO:0004783; F:GO:0005515; F:GO:0016653; F:GO:0050660; F:GO:0050661; C:GO:0005634; C:GO:0005739; C:GO:0009337; C:GO:0016020	P:sulfate assimilation; P:pyruvate metabolic process; P:regulation of steroid metabolic process; P:cellular response to hormone stimulus; P:sulfur compound biosynthetic process; P:cellular respiration; P:positive regulation of cellular process; F:sulfite reductase (NADPH) activity; F:protein binding; F:oxidoreductase activity, acting on NAD(P)H, heme protein as acceptor; F:flavin adenine dinucleo…	EC:1.6.2; EC:1.8.1.2	Acting on NADH or NADPH; Assimilatory sulfite reductase (NADPH)	IPR001709 (PRINTS); G3DSA:1.20.990.10:FF:000010 (FUNFAM); G3DSA:2.40.30.10 (GENE3D); IPR002869 (G3DSA:3.40.920.GENE3D); IPR023173 (G3DSA:1.20.990.GENE3D); IPR003097 (PFAM); IPR001433 (PFAM); IPR039261 (G3DSA:3.40.50.GENE3D); G3DSA:3.40.50.970 (GENE3D); IPR009014 (G3DSA:3.40.50.GENE3D); PIRSR000361-1 (PIRSR); PIRSR000207-1 (PIRSR); PTHR19384 (PANTHER); IPR017927 (PROSITE_PROFILES); cd06207 (CDD); …	OTHER
g1067.t1	RecName: Full=Armadillo repeat-containing protein 8	835	8	1.41637e-17	46.1	3	C:GO:0005737; C:GO:0043231; C:GO:0070013	C:cytoplasm; C:intracellular membrane-bounded organelle; C:intracellular organelle lumen			IPR011989 (G3DSA:1.25.10.GENE3D); IPR011989 (G3DSA:1.25.10.GENE3D); IPR038739 (PANTHER); IPR016024 (SUPERFAMILY)	OTHER
g1068.t1	RecName: Full=Large neutral amino acids transporter small subunit 2; AltName: Full=L-type amino acid transporter 2; AltName: Full=Solute carrier family 7 member 8	578	20	5.31503e-99	45.43	17	P:GO:0001819; P:GO:0015801; P:GO:0015802; P:GO:0015803; P:GO:0015804; P:GO:0048523; P:GO:0050896; P:GO:1902475; P:GO:1903692; F:GO:0005515; F:GO:0015174; F:GO:0015175; F:GO:0015191; F:GO:0015297; C:GO:0005737; C:GO:0043231; C:GO:0098590	P:positive regulation of cytokine production; P:aromatic amino acid transport; P:basic amino acid transport; P:branched-chain amino acid transport; P:neutral amino acid transport; P:negative regulation of cellular process; P:response to stimulus; P:L-alpha-amino acid transmembrane transport; P:methionine import across plasma membrane; F:protein binding; F:basic amino acid transmembrane transporte…			G3DSA:1.20.1740.10 (GENE3D); IPR002293 (PFAM); IPR050598 (PANTHER)	OTHER
g1069.t1	RecName: Full=Chromosome partition protein Smc	1169	20	0	53.95	32	P:GO:0006281; P:GO:0007062; P:GO:0007076; P:GO:0010032; P:GO:0010468; P:GO:0045132; P:GO:0051383; P:GO:0051984; P:GO:0070058; P:GO:0070550; P:GO:1903342; P:GO:1905820; P:GO:1905821; F:GO:0003680; F:GO:0003682; F:GO:0005515; F:GO:0005524; F:GO:0015616; F:GO:0016887; F:GO:0061776; F:GO:0106260; F:GO:1990814; C:GO:0000776; C:GO:0000791; C:GO:0000794; C:GO:0000796; C:GO:0000803; C:GO:0005654; C:GO:00…	P:DNA repair; P:sister chromatid cohesion; P:mitotic chromosome condensation; P:meiotic chromosome condensation; P:regulation of gene expression; P:meiotic chromosome segregation; P:kinetochore organization; P:positive regulation of chromosome segregation; P:tRNA gene clustering; P:rDNA chromatin condensation; P:negative regulation of meiotic DNA double-strand break formation; P:positive regulati…	EC:3.6.1.15	Nucleoside-triphosphate phosphatase	Coil (COILS); Coil (COILS); Coil (COILS); Coil (COILS); Coil (COILS); Coil (COILS); Coil (COILS); Coil (COILS); Coil (COILS); Coil (COILS); G3DSA:3.40.50.300:FF:000385 (FUNFAM); G3DSA:1.20.1060.20:FF:000005 (FUNFAM); G3DSA:3.40.50.300:FF:000278 (FUNFAM); IPR010935 (SMART); IPR024704 (PIRSF); IPR027417 (G3DSA:3.40.50.GENE3D); G3DSA:1.20.1060.20 (GENE3D); IPR027417 (G3DSA:3.40.50.GENE3D); IPR010935…	OTHER
g107.t1	RecName: Full=AP2-associated protein kinase 1; AltName: Full=Adaptor-associated kinase 1	759	20	1.82249e-142	59.26	35	P:GO:0006468; P:GO:0007015; P:GO:0007030; P:GO:0009653; P:GO:0009913; P:GO:0010977; P:GO:0030500; P:GO:0032880; P:GO:0034067; P:GO:0043588; P:GO:0045747; P:GO:0050821; P:GO:0072318; P:GO:0072659; P:GO:0090160; P:GO:0120133; P:GO:0140238; P:GO:1900186; P:GO:1905443; F:GO:0004674; F:GO:0005112; F:GO:0005524; F:GO:0019208; F:GO:0035612; C:GO:0005794; C:GO:0005829; C:GO:0005886; C:GO:0005905; C:GO:00…	P:protein phosphorylation; P:actin filament organization; P:Golgi organization; P:anatomical structure morphogenesis; P:epidermal cell differentiation; P:negative regulation of neuron projection development; P:regulation of bone mineralization; P:regulation of protein localization; P:protein localization to Golgi apparatus; P:skin development; P:positive regulation of Notch signaling pathway; P:p…	EC:2.7.11.1	Non-specific serine/threonine protein kinase	G3DSA:1.10.510.10:FF:000441 (FUNFAM); IPR000719 (SMART); IPR000719 (PFAM); G3DSA:1.10.510.10 (GENE3D); PIRSR000556-1 (PIRSR); PIRSR500947-50 (PIRSR); PIRSR630616-1 (PIRSR); PIRSR637770-1 (PIRSR); PIRSR000660-1 (PIRSR); PIRSR037393-2 (PIRSR); PIRSR000666-1 (PIRSR); PIRSR630616-3 (PIRSR); PIRSR000551-50 (PIRSR); PIRSR038189-1 (PIRSR); PIRSR000604-1 (PIRSR); PIRSR500951-1 (PIRSR); PIRSR000559-1 (PIR…	OTHER
g1070.t1	RecName: Full=Magnetosome protein MamH; AltName: Full=Probable magnetosome permease MamH	506	2	4.91976e-08	47.14	1	C:GO:0110165	C:cellular anatomical entity			Coil (COILS); IPR036259 (G3DSA:1.20.1250.GENE3D); IPR036259 (G3DSA:1.20.1250.GENE3D); IPR011701 (PFAM); mobidb-lite (MOBIDB_LITE); PTHR23524 (PANTHER); IPR020846 (PROSITE_PROFILES); IPR036259 (SUPERFAMILY); IPR036259 (SUPERFAMILY)	OTHER
g1071.t1	RecName: Full=Large ribosomal subunit protein uL2; AltName: Full=60S ribosomal protein L8	254	20	2.21883e-178	86.92	15	P:GO:0002181; P:GO:0042273; P:GO:0140242; P:GO:1990090; P:GO:1990145; F:GO:0003735; F:GO:0005515; F:GO:1990932; C:GO:0000228; C:GO:0005654; C:GO:0005730; C:GO:0014069; C:GO:0022625; C:GO:0031090; C:GO:0098793	P:cytoplasmic translation; P:ribosomal large subunit biogenesis; P:translation at postsynapse; P:cellular response to nerve growth factor stimulus; P:maintenance of translational fidelity; F:structural constituent of ribosome; F:protein binding; F:5.8S rRNA binding; C:nuclear chromosome; C:nucleoplasm; C:nucleolus; C:postsynaptic density; C:cytosolic large ribosomal subunit; C:organelle membrane;…			G3DSA:2.30.30.30:FF:000006 (FUNFAM); G3DSA:2.40.50.140:FF:000020 (FUNFAM); G3DSA:4.10.950.10:FF:000002 (FUNFAM); IPR002171 (SMART); IPR022669 (SMART); IPR002171 (PIRSF); IPR022666 (PFAM); IPR014726 (G3DSA:4.10.950.GENE3D); IPR012340 (G3DSA:2.40.50.GENE3D); IPR022669 (PFAM); IPR014722 (G3DSA:2.30.30.GENE3D); IPR002171 (PANTHER); IPR022671 (PROSITE_PATTERNS); IPR008991 (SUPERFAMILY); IPR012340 (SUP…	OTHER
g1072.t1	RecName: Full=Regulator of rDNA transcription protein 5	349	20	1.09056e-43	53.22	9	P:GO:0000398; P:GO:0010608; P:GO:0050658; P:GO:0050896; P:GO:0070918; F:GO:0000339; C:GO:0005634; C:GO:0005737; C:GO:0032991	P:mRNA splicing, via spliceosome; P:post-transcriptional regulation of gene expression; P:RNA transport; P:response to stimulus; P:regulatory ncRNA processing; F:RNA cap binding; C:nucleus; C:cytoplasm; C:protein-containing complex			Coil (COILS); Coil (COILS); IPR000504 (SMART); IPR012677 (G3DSA:3.30.70.GENE3D); IPR012677 (G3DSA:3.30.70.GENE3D); IPR000504 (PFAM); mobidb-lite (MOBIDB_LITE); mobidb-lite (MOBIDB_LITE); IPR050374 (PANTHER); IPR000504 (PROSITE_PROFILES); IPR000504 (PROSITE_PROFILES); IPR034244 (CDD); IPR035979 (SUPERFAMILY)	OTHER
g1073.t1	RecName: Full=Large ribosomal subunit protein eL29; AltName: Full=60S ribosomal protein L29	85	15	7.31252e-30	82.71	13	P:GO:0002181; P:GO:0007566; P:GO:0031589; P:GO:0035264; P:GO:0048144; P:GO:0140236; P:GO:0140242; F:GO:0003735; F:GO:0008201; C:GO:0022625; C:GO:0098556; C:GO:0098793; C:GO:0098794	P:cytoplasmic translation; P:embryo implantation; P:cell-substrate adhesion; P:multicellular organism growth; P:fibroblast proliferation; P:translation at presynapse; P:translation at postsynapse; F:structural constituent of ribosome; F:heparin binding; C:cytosolic large ribosomal subunit; C:cytoplasmic side of rough endoplasmic reticulum membrane; C:presynapse; C:postsynapse			G3DSA:6.10.140.1730 (GENE3D); IPR002673 (PFAM); mobidb-lite (MOBIDB_LITE); mobidb-lite (MOBIDB_LITE); IPR002673 (PANTHER)	OTHER
g1073.t2	RecName: Full=Large ribosomal subunit protein eL29; AltName: Full=60S ribosomal protein L29	60	15	1.92656e-30	83.48	13	P:GO:0002181; P:GO:0007566; P:GO:0031589; P:GO:0035264; P:GO:0048144; P:GO:0140236; P:GO:0140242; F:GO:0003735; F:GO:0008201; C:GO:0022625; C:GO:0098556; C:GO:0098793; C:GO:0098794	P:cytoplasmic translation; P:embryo implantation; P:cell-substrate adhesion; P:multicellular organism growth; P:fibroblast proliferation; P:translation at presynapse; P:translation at postsynapse; F:structural constituent of ribosome; F:heparin binding; C:cytosolic large ribosomal subunit; C:cytoplasmic side of rough endoplasmic reticulum membrane; C:presynapse; C:postsynapse			IPR002673 (PFAM); G3DSA:6.10.140.1730 (GENE3D); mobidb-lite (MOBIDB_LITE); mobidb-lite (MOBIDB_LITE); IPR002673 (PANTHER)	OTHER
g1074.t1	RecName: Full=Cytochrome b-c1 complex subunit 6, mitochondrial; AltName: Full=Complex III subunit 6	124	4	6.91805e-30	63.88	5	P:GO:0006122; P:GO:0006412; C:GO:0005743; C:GO:0005758; C:GO:0034399	P:mitochondrial electron transport, ubiquinol to cytochrome c; P:translation; C:mitochondrial inner membrane; C:mitochondrial intermembrane space; C:nuclear periphery			Coil (COILS); G3DSA:1.10.287.20:FF:000003 (FUNFAM); IPR036811 (G3DSA:1.10.287.GENE3D); IPR023184 (PFAM); mobidb-lite (MOBIDB_LITE); mobidb-lite (MOBIDB_LITE); IPR003422 (PANTHER); IPR036811 (SUPERFAMILY)	OTHER
g1075.t1	RecName: Full=Large ribosomal subunit protein eL8; AltName: Full=60S ribosomal protein L7a	282	20	4.78961e-150	76.05	11	P:GO:0000470; P:GO:0002181; P:GO:0140236; P:GO:0140242; F:GO:0003729; F:GO:0003735; F:GO:0005516; C:GO:0016020; C:GO:0022625; C:GO:0098793; C:GO:0098794	P:maturation of LSU-rRNA; P:cytoplasmic translation; P:translation at presynapse; P:translation at postsynapse; F:mRNA binding; F:structural constituent of ribosome; F:calmodulin binding; C:membrane; C:cytosolic large ribosomal subunit; C:presynapse; C:postsynapse			IPR018492 (PRINTS); IPR001921 (PRINTS); G3DSA:3.30.1330.30:FF:000003 (FUNFAM); IPR029064 (G3DSA:3.30.1330.GENE3D); IPR004038 (PFAM); IPR050257 (PANTHER); IPR004037 (PROSITE_PATTERNS); IPR029064 (SUPERFAMILY)	OTHER
g1076.t1	RecName: Full=Upstream stimulatory factor 2; AltName: Full=Major late transcription factor 2; AltName: Full=Upstream transcription factor 2	514	9	1.96398e-09	57.06	10	P:GO:0000122; P:GO:0006338; P:GO:0016036; P:GO:0045937; P:GO:0045944; F:GO:0003700; F:GO:0005515; F:GO:0043565; C:GO:0005634; C:GO:0005737	P:negative regulation of transcription by RNA polymerase II; P:chromatin remodeling; P:cellular response to phosphate starvation; P:positive regulation of phosphate metabolic process; P:positive regulation of transcription by RNA polymerase II; F:DNA-binding transcription factor activity; F:protein binding; F:sequence-specific DNA binding; C:nucleus; C:cytoplasm			Coil (COILS); IPR011598 (SMART); IPR011598 (PFAM); IPR036638 (G3DSA:4.10.280.GENE3D); mobidb-lite (MOBIDB_LITE); mobidb-lite (MOBIDB_LITE); mobidb-lite (MOBIDB_LITE); mobidb-lite (MOBIDB_LITE); mobidb-lite (MOBIDB_LITE); mobidb-lite (MOBIDB_LITE); mobidb-lite (MOBIDB_LITE); mobidb-lite (MOBIDB_LITE); IPR011598 (PROSITE_PROFILES); IPR036638 (SUPERFAMILY)	OTHER
g1077.t1	RecName: Full=Protein FAF1; AltName: Full=Forty S assembly factor	322	2	2.73408e-74	54.16	2	P:GO:0000462; C:GO:0005730	P:maturation of SSU-rRNA from tricistronic rRNA transcript (SSU-rRNA, 5.8S rRNA, LSU-rRNA); C:nucleolus			Coil (COILS); mobidb-lite (MOBIDB_LITE); mobidb-lite (MOBIDB_LITE); mobidb-lite (MOBIDB_LITE); mobidb-lite (MOBIDB_LITE); IPR053030 (PANTHER)	OTHER
g1078.t1	RecName: Full=1-(5-phosphoribosyl)-5-[(5-phosphoribosylamino)methylideneamino] imidazole-4-carboxamide isomerase; AltName: Full=Phosphoribosylformimino-5-aminoimidazole carboxamide ribotide isomerase	266	20	3.62851e-115	59.48	6	P:GO:0000105; P:GO:0000162; P:GO:0000462; P:GO:0006412; F:GO:0003949; C:GO:0009507	P:L-histidine biosynthetic process; P:tryptophan biosynthetic process; P:maturation of SSU-rRNA from tricistronic rRNA transcript (SSU-rRNA, 5.8S rRNA, LSU-rRNA); P:translation; F:1-(5-phosphoribosyl)-5-[(5-phosphoribosylamino)methylideneamino]imidazole-4-carboxamide isomerase activity; C:chloroplast	EC:5.3.1.16	1-(5-phosphoribosyl)-5-	G3DSA:3.20.20.70:FF:000110 (FUNFAM); IPR013785 (G3DSA:3.20.20.GENE3D); IPR011858 (NCBIFAM); IPR006062 (PFAM); IPR044524 (PANTHER); cd04723 (CDD); IPR011060 (SUPERFAMILY)	OTHER
g1079.t1	RecName: Full=DNA-directed RNA polymerase subunit Rpo3; AltName: Full=DNA-directed RNA polymerase subunit D	313	20	2.43603e-127	51.22	11	P:GO:0006367; P:GO:0006368; P:GO:0006369; F:GO:0001055; F:GO:0003677; F:GO:0003968; F:GO:0005515; F:GO:0008270; C:GO:0000785; C:GO:0005665; C:GO:0005829	P:transcription initiation at RNA polymerase II promoter; P:transcription elongation by RNA polymerase II; P:termination of RNA polymerase II transcription; F:RNA polymerase II activity; F:DNA binding; F:RNA-dependent RNA polymerase activity; F:protein binding; F:zinc ion binding; C:chromatin; C:RNA polymerase II, core complex; C:cytosol	EC:2.7.7.48; EC:2.7.7.6	RNA-directed RNA polymerase; DNA-directed RNA polymerase	G3DSA:2.170.120.12:FF:000002 (FUNFAM); IPR011263 (SMART); IPR011263 (PFAM); IPR036603 (G3DSA:3.30.1360.GENE3D); IPR036643 (G3DSA:2.170.120.GENE3D); IPR011262 (PFAM); IPR050518 (PANTHER); IPR001514 (PROSITE_PATTERNS); IPR022842 (HAMAP); cd07031 (CDD); IPR036643 (SUPERFAMILY); IPR036603 (SUPERFAMILY)	OTHER
g108.t1	RecName: Full=3-isopropylmalate dehydrogenase; Short=3-IPM-DH; Short=IMDH; AltName: Full=Beta-IPM dehydrogenase	371	20	2.10944e-179	58.29	9	P:GO:0019298; P:GO:0019878; F:GO:0004449; F:GO:0033708; F:GO:0046872; F:GO:0047046; F:GO:0050661; F:GO:0051287; C:GO:0005739	P:coenzyme B biosynthetic process; P:lysine biosynthetic process via aminoadipic acid; F:isocitrate dehydrogenase (NAD+) activity; F:isocitrate-homoisocitrate dehydrogenase activity; F:metal ion binding; F:homoisocitrate dehydrogenase activity; F:NADP binding; F:NAD binding; C:mitochondrion	EC:1.1.1.87; EC:1.1.1.41; EC:1.1.1.286	Homoisocitrate dehydrogenase; Isocitrate dehydrogenase (NAD(+)); Isocitrate--homoisocitrate dehydrogenase	G3DSA:3.40.718.10:FF:000012 (FUNFAM); IPR024084 (SMART); G3DSA:3.40.718.10 (GENE3D); IPR024084 (PFAM); PIRSR604439-4 (PIRSR); PIRSR604439-1 (PIRSR); PIRSR000108-3 (PIRSR); PIRSR604439-3 (PIRSR); PIRSR604439-2 (PIRSR); PIRSR604439-5 (PIRSR); PTHR11835 (PANTHER); IPR019818 (PROSITE_PATTERNS); SSF53659 (SUPERFAMILY)	OTHER
g1080.t1	---NA---	93									IPR013898 (PANTHER)	OTHER
g1081.t1	RecName: Full=Protein LSM14 homolog A; AltName: Full=Protein FAM61A; AltName: Full=RNA-associated protein 55A	288	18	1.89233e-23	60.62	22	P:GO:0010628; P:GO:0017148; P:GO:0031087; P:GO:0033962; P:GO:0039529; P:GO:0051607; P:GO:0060340; F:GO:0000979; F:GO:0003725; F:GO:0003727; F:GO:0003729; F:GO:0017151; F:GO:0030371; F:GO:0042803; F:GO:0170008; C:GO:0000242; C:GO:0000932; C:GO:0005783; C:GO:0010494; C:GO:0043186; C:GO:1990023; C:GO:1990904	P:positive regulation of gene expression; P:negative regulation of translation; P:deadenylation-independent decapping of nuclear-transcribed mRNA; P:P-body assembly; P:RIG-I signaling pathway; P:defense response to virus; P:positive regulation of type I interferon-mediated signaling pathway; F:RNA polymerase II core promoter sequence-specific DNA binding; F:double-stranded RNA binding; F:single-s…			Coil (COILS); IPR019050 (SMART); IPR025609 (SMART); IPR025609 (PFAM); G3DSA:2.30.30.100 (GENE3D); mobidb-lite (MOBIDB_LITE); mobidb-lite (MOBIDB_LITE); mobidb-lite (MOBIDB_LITE); mobidb-lite (MOBIDB_LITE); mobidb-lite (MOBIDB_LITE); mobidb-lite (MOBIDB_LITE); PTHR13586 (PANTHER); IPR025761 (PROSITE_PROFILES); IPR025762 (PROSITE_PROFILES); IPR047575 (PROSITE_PROFILES); IPR025609 (CDD); IPR010920 (…	OTHER
g1082.t1	RecName: Full=N-alpha-acetyltransferase 20; AltName: Full=Methionine N-acetyltransferase; AltName: Full=N-acetyltransferase 5; AltName: Full=N-terminal acetyltransferase B complex catalytic subunit NAA20; AltName: Full=N-terminal acetyltransferase B complex catalytic subunit NAT5; Short=NatB complex subunit NAT5; AltName: Full=NatB catalytic subunit	188	20	3.14629e-75	55.1	13	P:GO:0000001; P:GO:0017190; P:GO:0017192; P:GO:0018002; P:GO:0022414; P:GO:0032956; P:GO:0036503; P:GO:0040024; F:GO:0004596; F:GO:0005515; C:GO:0005634; C:GO:0005829; C:GO:0031416	P:mitochondrion inheritance; P:N-terminal peptidyl-aspartic acid acetylation; P:N-terminal peptidyl-glutamine acetylation; P:N-terminal peptidyl-glutamic acid acetylation; P:reproductive process; P:regulation of actin cytoskeleton organization; P:ERAD pathway; P:dauer larval development; F:peptide alpha-N-acetyltransferase activity; F:protein binding; C:nucleus; C:cytosol; C:NatB complex	EC:2.3.1.255	N-terminal amino-acid N(alpha)-acetyltransferase NatA	IPR000182 (PFAM); G3DSA:3.40.630.30 (GENE3D); IPR051646 (PANTHER); IPR000182 (PROSITE_PROFILES); IPR016181 (SUPERFAMILY)	OTHER
g1083.t1	RecName: Full=Peroxisomal adenine nucleotide transporter 1	316	20	4.76269e-88	48.77	20	P:GO:0006635; P:GO:0006839; P:GO:0006865; P:GO:0006869; P:GO:0007031; P:GO:0015740; P:GO:0015867; P:GO:0072348; P:GO:0098660; P:GO:1905039; F:GO:0000295; F:GO:0005310; F:GO:0005346; F:GO:0005488; F:GO:0015171; F:GO:0015318; F:GO:0015556; F:GO:1901682; C:GO:0005739; C:GO:0005778	P:fatty acid beta-oxidation; P:mitochondrial transport; P:amino acid transport; P:lipid transport; P:peroxisome organization; P:C4-dicarboxylate transport; P:ATP transport; P:sulfur compound transport; P:inorganic ion transmembrane transport; P:carboxylic acid transmembrane transport; F:adenine nucleotide transmembrane transporter activity; F:dicarboxylic acid transmembrane transporter activity; …			IPR023395 (G3DSA:1.50.40.GENE3D); IPR018108 (PFAM); IPR052217 (PANTHER); IPR018108 (PROSITE_PROFILES); IPR018108 (PROSITE_PROFILES); IPR018108 (PROSITE_PROFILES); IPR023395 (SUPERFAMILY)	OTHER
g1084.t1	RecName: Full=Uncharacterized protein YGR117C	477	1	2.30377e-13	43.92	5	P:GO:0008150; P:GO:0031326; P:GO:0080090; F:GO:0003674; C:GO:0005737	P:biological_process; P:regulation of cellular biosynthetic process; P:regulation of primary metabolic process; F:molecular_function; C:cytoplasm			IPR015943 (G3DSA:2.130.10.GENE3D); IPR006594 (PROSITE_PROFILES); IPR036322 (SUPERFAMILY)	OTHER
g1085.t1	RecName: Full=Small ribosomal subunit protein uS12; AltName: Full=40S ribosomal protein S23	145	20	3.31418e-99	90.09	13	P:GO:0000462; P:GO:0002181; P:GO:0006450; P:GO:0034063; P:GO:1990145; F:GO:0003735; F:GO:0005515; C:GO:0005730; C:GO:0022627; C:GO:0032040; C:GO:0045202; C:GO:0062040; C:GO:0098556	P:maturation of SSU-rRNA from tricistronic rRNA transcript (SSU-rRNA, 5.8S rRNA, LSU-rRNA); P:cytoplasmic translation; P:regulation of translational fidelity; P:stress granule assembly; P:maintenance of translational fidelity; F:structural constituent of ribosome; F:protein binding; C:nucleolus; C:cytosolic small ribosomal subunit; C:small-subunit processome; C:synapse; C:fungal biofilm matrix; C…			G3DSA:2.40.50.140:FF:000007 (FUNFAM); IPR005680 (NCBIFAM); IPR006032 (PIRSF); IPR012340 (G3DSA:2.40.50.GENE3D); IPR006032 (PFAM); IPR006032 (PANTHER); IPR006032 (PROSITE_PATTERNS); IPR005680 (CDD); IPR012340 (SUPERFAMILY)	OTHER
g1086.t1	RecName: Full=Transcription factor IWS1	414	20	6.85901e-91	57.74	8	P:GO:0006334; P:GO:0006357; P:GO:0016973; P:GO:0034243; F:GO:0000993; F:GO:0003682; F:GO:0061629; C:GO:0005665	P:nucleosome assembly; P:regulation of transcription by RNA polymerase II; P:poly(A)+ mRNA export from nucleus; P:regulation of transcription elongation by RNA polymerase II; F:RNA polymerase II complex binding; F:chromatin binding; F:RNA polymerase II-specific DNA-binding transcription factor binding; C:RNA polymerase II, core complex			Coil (COILS); IPR017923 (PFAM); IPR035441 (G3DSA:1.20.930.GENE3D); mobidb-lite (MOBIDB_LITE); mobidb-lite (MOBIDB_LITE); mobidb-lite (MOBIDB_LITE); mobidb-lite (MOBIDB_LITE); IPR051037 (PANTHER); IPR017923 (PROSITE_PROFILES); IPR035441 (SUPERFAMILY)	OTHER
g1087.t1	---NA---	69									mobidb-lite (MOBIDB_LITE)	OTHER
g1087.t2	RecName: Full=Mitochondrial import receptor subunit TOM5; AltName: Full=Translocase of outer membrane 5 kDa subunit	48	1	3.77822e-12	78	4	P:GO:0045040; P:GO:0070096; F:GO:0008320; C:GO:0005742	P:protein insertion into mitochondrial outer membrane; P:mitochondrial outer membrane translocase complex assembly; F:protein transmembrane transporter activity; C:mitochondrial outer membrane translocase complex			IPR019603 (PFAM)	OTHER
g1088.t1	RecName: Full=Protein MNN4	530	2	1.45586e-19	56.05	5	P:GO:0006487; P:GO:0006491; P:GO:0006493; F:GO:0008047; C:GO:0005794	P:protein N-linked glycosylation; P:N-glycan processing; P:protein O-linked glycosylation; F:enzyme activator activity; C:Golgi apparatus			IPR007074 (PFAM); IPR009644 (PANTHER)	SP(Sec/SPI)	Non-effector
g1089.t1	---NA---	172									no IPS match	OTHER
g109.t1	RecName: Full=Probable ribosomal RNA small subunit methyltransferase B; AltName: Full=16S rRNA m5C967 methyltransferase; AltName: Full=rRNA (cytosine-C(5)-)-methyltransferase RsmB	486	20	4.51028e-124	49.38	14	P:GO:0006400; P:GO:0009653; P:GO:0010468; P:GO:0010604; P:GO:0021537; P:GO:0048519; P:GO:0050793; P:GO:0050795; P:GO:0051252; P:GO:0070475; P:GO:0080134; F:GO:0003723; F:GO:0009383; C:GO:0005730	P:tRNA modification; P:anatomical structure morphogenesis; P:regulation of gene expression; P:positive regulation of macromolecule metabolic process; P:telencephalon development; P:negative regulation of biological process; P:regulation of developmental process; P:regulation of behavior; P:regulation of RNA metabolic process; P:rRNA base methylation; P:regulation of response to stress; F:RNA bind…	EC:2.1.1	Transferring one-carbon groups	IPR023267 (PRINTS); IPR049561 (PFAM); IPR029063 (G3DSA:3.40.50.GENE3D); IPR048889 (PFAM); G3DSA:3.30.70.1170 (GENE3D); IPR049560 (PFAM); mobidb-lite (MOBIDB_LITE); mobidb-lite (MOBIDB_LITE); IPR023267 (PANTHER); IPR001678 (PROSITE_PROFILES); IPR029063 (SUPERFAMILY)	OTHER
g1090.t1	RecName: Full=Nucleoporin NUP57; AltName: Full=Nuclear pore protein NUP57	499	20	1.35082e-86	51.18	30	P:GO:0000055; P:GO:0000973; P:GO:0006302; P:GO:0006409; P:GO:0006607; P:GO:0006999; P:GO:0016973; P:GO:0022607; P:GO:0031509; P:GO:0034398; P:GO:0036228; P:GO:0045893; P:GO:0046822; P:GO:0051664; F:GO:0003723; F:GO:0008233; F:GO:0017056; F:GO:0030674; F:GO:0042277; F:GO:0042802; F:GO:0051117; C:GO:0005654; C:GO:0005737; C:GO:0031080; C:GO:0031965; C:GO:0034399; C:GO:0044613; C:GO:0044614; C:GO:00…	P:ribosomal large subunit export from nucleus; P:post-transcriptional tethering of RNA polymerase II gene DNA at nuclear periphery; P:double-strand break repair; P:tRNA export from nucleus; P:NLS-bearing protein import into nucleus; P:nuclear pore organization; P:poly(A)+ mRNA export from nucleus; P:cellular component assembly; P:subtelomeric heterochromatin formation; P:telomere tethering at nuc…	EC:3.4	Acting on peptide bonds (peptidases)	Coil (COILS); IPR025712 (PFAM); IPR025574 (PFAM); mobidb-lite (MOBIDB_LITE); mobidb-lite (MOBIDB_LITE); IPR024864 (PANTHER); SSF81995 (SUPERFAMILY)	OTHER
g1091.t1	RecName: Full=NADH dehydrogenase [ubiquinone] 1 alpha subcomplex subunit 8; AltName: Full=Complex I-19kD; Short=CI-19kD; AltName: Full=NADH-ubiquinone oxidoreductase 19 kDa subunit	171	7	2.92478e-55	57.07	3	P:GO:0006119; F:GO:0005488; C:GO:0005740	P:oxidative phosphorylation; F:binding; C:mitochondrial envelope			IPR016680 (PIRSF); IPR016680 (PANTHER); PS51808 (PROSITE_PROFILES); PS51808 (PROSITE_PROFILES)	OTHER
g1092.t1	RecName: Full=Probable cytosolic iron-sulfur protein assembly protein Ciao1	832	20	1.37323e-143	48.13	7	P:GO:0000278; P:GO:0006261; P:GO:0006974; P:GO:0016043; P:GO:0022402; F:GO:0005515; C:GO:0043596	P:mitotic cell cycle; P:DNA-templated DNA replication; P:DNA damage response; P:cellular component organization; P:cell cycle process; F:protein binding; C:nuclear replication fork			IPR001680 (SMART); IPR048591 (PFAM); IPR015943 (G3DSA:2.130.10.GENE3D); IPR022100 (PFAM); IPR001680 (PFAM); IPR015943 (G3DSA:2.130.10.GENE3D); mobidb-lite (MOBIDB_LITE); mobidb-lite (MOBIDB_LITE); PTHR19932 (PANTHER); IPR001680 (PROSITE_PROFILES); PS50294 (PROSITE_PROFILES); IPR011041 (SUPERFAMILY); IPR036322 (SUPERFAMILY)	OTHER
g1093.t1	RecName: Full=Conserved oligomeric Golgi complex subunit 2; Short=COG complex subunit 2; AltName: Full=Component of oligomeric Golgi complex 2	261	3	1.84315e-08	53.62	1	C:GO:0043231	C:intracellular membrane-bounded organelle			Coil (COILS); IPR024602 (PFAM); IPR009316 (PANTHER)	OTHER
g1094.t1	RecName: Full=Pleiotropic regulator 1	557	20	0	45.33	17	P:GO:0000447; P:GO:0000472; P:GO:0000480; P:GO:0006357; P:GO:0006950; P:GO:0031324; P:GO:0042221; P:GO:0044182; P:GO:0051716; F:GO:0005515; F:GO:0034511; C:GO:0005654; C:GO:0005681; C:GO:0005730; C:GO:0031428; C:GO:0032040; C:GO:1902494	P:endonucleolytic cleavage in ITS1 to separate SSU-rRNA from 5.8S rRNA and LSU-rRNA from tricistronic rRNA transcript (SSU-rRNA, 5.8S rRNA, LSU-rRNA); P:endonucleolytic cleavage to generate mature 5'-end of SSU-rRNA from (SSU-rRNA, 5.8S rRNA, LSU-rRNA); P:endonucleolytic cleavage in 5'-ETS of tricistronic rRNA transcript (SSU-rRNA, 5.8S rRNA, LSU-rRNA); P:regulation of transcription by RNA polyme…			Coil (COILS); G3DSA:2.130.10.10:FF:000644 (FUNFAM); IPR001680 (SMART); IPR015943 (G3DSA:2.130.10.GENE3D); IPR001680 (PFAM); mobidb-lite (MOBIDB_LITE); mobidb-lite (MOBIDB_LITE); mobidb-lite (MOBIDB_LITE); IPR039241 (PANTHER); PS50294 (PROSITE_PROFILES); IPR001680 (PROSITE_PROFILES); IPR001680 (PROSITE_PROFILES); IPR036322 (SUPERFAMILY)	OTHER
g1095.t1	---NA---	283									no IPS match	SP(Sec/SPI)	Non-effector
g1096.t1	RecName: Full=Probable mannosyltransferase KTR4	477	18	4.33841e-131	58.06	18	P:GO:0000032; P:GO:0000462; P:GO:0000479; P:GO:0006487; P:GO:0006491; P:GO:0006493; P:GO:0007160; P:GO:0030682; P:GO:0043710; P:GO:0044845; P:GO:0098609; F:GO:0000026; F:GO:0000031; C:GO:0000139; C:GO:0005576; C:GO:0005783; C:GO:0005797; C:GO:0005886	P:cell wall mannoprotein biosynthetic process; P:maturation of SSU-rRNA from tricistronic rRNA transcript (SSU-rRNA, 5.8S rRNA, LSU-rRNA); P:endonucleolytic cleavage of tricistronic rRNA transcript (SSU-rRNA, 5.8S rRNA, LSU-rRNA); P:protein N-linked glycosylation; P:N-glycan processing; P:protein O-linked glycosylation; P:cell-matrix adhesion; P:symbiont-mediated perturbation of host defenses; P:…	EC:2.4.1	Glycosyltransferases	G3DSA:3.90.550.10:FF:000051 (FUNFAM); IPR002685 (PFAM); IPR029044 (G3DSA:3.90.550.GENE3D); PIRSR018153-1 (PIRSR); IPR002685 (PANTHER); IPR029044 (SUPERFAMILY)	OTHER
g1097.t1	RecName: Full=Sex-determining region Y protein; AltName: Full=Testis-determining factor	359	20	4.31997e-44	61.31	58	P:GO:0000122; P:GO:0007124; P:GO:0007417; P:GO:0007500; P:GO:0007501; P:GO:0007552; P:GO:0009267; P:GO:0009786; P:GO:0009880; P:GO:0010085; P:GO:0010628; P:GO:0010629; P:GO:0010647; P:GO:0017015; P:GO:0023056; P:GO:0035262; P:GO:0036170; P:GO:0036295; P:GO:0040026; P:GO:0042659; P:GO:0043282; P:GO:0045666; P:GO:0045669; P:GO:0045778; P:GO:0045944; P:GO:0048562; P:GO:0048593; P:GO:0048813; P:GO:00…	P:negative regulation of transcription by RNA polymerase II; P:pseudohyphal growth; P:central nervous system development; P:mesodermal cell fate determination; P:mesodermal cell fate specification; P:metamorphosis; P:cellular response to starvation; P:regulation of asymmetric cell division; P:embryonic pattern specification; P:polarity specification of proximal/distal axis; P:positive regulation …			Coil (COILS); G3DSA:1.10.30.10:FF:000041 (FUNFAM); IPR009071 (SMART); IPR009071 (PFAM); IPR036910 (G3DSA:1.10.30.GENE3D); mobidb-lite (MOBIDB_LITE); mobidb-lite (MOBIDB_LITE); mobidb-lite (MOBIDB_LITE); mobidb-lite (MOBIDB_LITE); mobidb-lite (MOBIDB_LITE); IPR050140 (PANTHER); IPR009071 (PROSITE_PROFILES); cd01389 (CDD); IPR036910 (SUPERFAMILY)	OTHER
g1098.t1	RecName: Full=Protein farnesyltransferase subunit beta; Short=FTase-beta; AltName: Full=CAAX farnesyltransferase subunit beta; AltName: Full=Ras proteins prenyltransferase subunit beta	444	20	4.91801e-101	53.18	25	P:GO:0008285; P:GO:0009414; P:GO:0009620; P:GO:0009788; P:GO:0009934; P:GO:0014070; P:GO:0018343; P:GO:0034097; P:GO:0042060; P:GO:0042335; P:GO:0045787; P:GO:0048146; P:GO:0048316; P:GO:0051770; P:GO:0061951; P:GO:1901000; P:GO:1990069; F:GO:0004311; F:GO:0004660; F:GO:0004661; F:GO:0005515; F:GO:0008270; F:GO:0042277; C:GO:0005875; C:GO:0005965	P:negative regulation of cell population proliferation; P:response to water deprivation; P:response to fungus; P:negative regulation of abscisic acid-activated signaling pathway; P:regulation of meristem structural organization; P:response to organic cyclic compound; P:protein farnesylation; P:response to cytokine; P:wound healing; P:cuticle development; P:positive regulation of cell cycle; P:pos…	EC:2.5.1.29; EC:2.5.1.58	Geranylgeranyl diphosphate synthase; Protein farnesyltransferase	IPR001330 (PFAM); G3DSA:1.50.10.20 (GENE3D); IPR045089 (PANTHER); IPR026872 (CDD); IPR008930 (SUPERFAMILY)	OTHER
g1099.t1	RecName: Full=Calpain-like protease palB/RIM13; AltName: Full=Cysteine protease RIM13	755	18	2.55894e-92	45.82	8	P:GO:0006508; P:GO:0009987; P:GO:0030447; P:GO:0050789; F:GO:0004197; F:GO:0005488; C:GO:0005737; C:GO:0043229	P:proteolysis; P:cellular process; P:filamentous growth; P:regulation of biological process; F:cysteine-type endopeptidase activity; F:binding; C:cytoplasm; C:intracellular organelle	EC:3.4.22	Acting on peptide bonds (peptidases)	IPR022684 (PRINTS); IPR022683 (SMART); IPR001300 (SMART); G3DSA:2.60.120.380 (GENE3D); IPR001300 (PFAM); PIRSR622684-1 (PIRSR); IPR051297 (PANTHER); IPR001300 (PROSITE_PROFILES); IPR038765 (SUPERFAMILY); IPR036213 (SUPERFAMILY)	OTHER
g11.t1	RecName: Full=Hydrophilin YNL190W; Flags: Precursor	171	2	1.48358e-41	60.89	2	P:GO:0042631; C:GO:0009277	P:cellular response to water deprivation; C:fungal-type cell wall			mobidb-lite (MOBIDB_LITE); mobidb-lite (MOBIDB_LITE); mobidb-lite (MOBIDB_LITE); mobidb-lite (MOBIDB_LITE)	SP(Sec/SPI)	Cytoplasmic effector
g110.t1	RecName: Full=Histone deacetylase 4; Short=HD4	711	20	0	59.68	135	P:GO:0000122; P:GO:0000209; P:GO:0001501; P:GO:0002076; P:GO:0006515; P:GO:0007015; P:GO:0007026; P:GO:0008285; P:GO:0009267; P:GO:0009410; P:GO:0009789; P:GO:0010053; P:GO:0010592; P:GO:0010621; P:GO:0010634; P:GO:0010727; P:GO:0010832; P:GO:0010882; P:GO:0010944; P:GO:0014894; P:GO:0014911; P:GO:0019896; P:GO:0031333; P:GO:0031507; P:GO:0031648; P:GO:0032418; P:GO:0032425; P:GO:0033138; P:GO:00…	P:negative regulation of transcription by RNA polymerase II; P:protein polyubiquitination; P:skeletal system development; P:osteoblast development; P:protein quality control for misfolded or incompletely synthesized proteins; P:actin filament organization; P:negative regulation of microtubule depolymerization; P:negative regulation of cell population proliferation; P:cellular response to starvati…	EC:3.5.1.98; EC:3.5.1.48; EC:2.3.2	Histone deacetylase; Acetylspermidine deacetylase; Acyltransferases	IPR000286 (PRINTS); G3DSA:3.40.800.20:FF:000005 (FUNFAM); IPR037138 (G3DSA:3.40.800.GENE3D); IPR019154 (PFAM); IPR023801 (PFAM); IPR017321 (PIRSF); PIRSR037911-1 (PIRSR); PIRSR037913-3 (PIRSR); PIRSR037911-2 (PIRSR); PIRSR037913-1 (PIRSR); mobidb-lite (MOBIDB_LITE); IPR050284 (PANTHER); IPR023696 (SUPERFAMILY)	OTHER
g1100.t1	RecName: Full=Serine/threonine-protein kinase 4; Contains: RecName: Full=Serine/threonine-protein kinase 4 37kDa subunit; Short=MST1/N; Contains: RecName: Full=Serine/threonine-protein kinase 4 18kDa subunit; Short=MST1/C	450	20	1.93181e-113	70.23	52	P:GO:0006606; P:GO:0006972; P:GO:0009267; P:GO:0030033; P:GO:0030336; P:GO:0031156; P:GO:0032092; P:GO:0032874; P:GO:0032956; P:GO:0033138; P:GO:0035329; P:GO:0036481; P:GO:0042542; P:GO:0043010; P:GO:0043065; P:GO:0043066; P:GO:0043547; P:GO:0046777; P:GO:0048680; P:GO:0050772; P:GO:0050821; P:GO:0051683; P:GO:0060281; P:GO:0060562; P:GO:0090090; P:GO:0090168; P:GO:0097194; P:GO:1902542; P:GO:19…	P:protein import into nucleus; P:hyperosmotic response; P:cellular response to starvation; P:microvillus assembly; P:negative regulation of cell migration; P:regulation of sorocarp development; P:positive regulation of protein binding; P:positive regulation of stress-activated MAPK cascade; P:regulation of actin cytoskeleton organization; P:positive regulation of peptidyl-serine phosphorylation; …	EC:2.7.11.1	Non-specific serine/threonine protein kinase	G3DSA:1.10.510.10:FF:000499 (FUNFAM); IPR000719 (SMART); IPR000719 (PFAM); G3DSA:1.10.510.10 (GENE3D); PIRSR500947-50 (PIRSR); PIRSR000661-50 (PIRSR); PIRSR630616-1 (PIRSR); PIRSR000617-2 (PIRSR); PIRSR037921-1 (PIRSR); PIRSR000550-3 (PIRSR); PIRSR038189-2 (PIRSR); PIRSR000559-2 (PIRSR); PIRSR000556-2 (PIRSR); PIRSR000605-51 (PIRSR); PIRSR037281-1 (PIRSR); PIRSR000620-1 (PIRSR); PIRSR000666-2 (PI…	OTHER
g1101.t1	RecName: Full=Protein transport protein SEC9	470	11	1.53438e-78	56.78	15	P:GO:0006887; P:GO:0015031; P:GO:0031321; P:GO:0035493; P:GO:0048193; F:GO:0000149; F:GO:0005484; F:GO:0005546; F:GO:0070300; C:GO:0005628; C:GO:0005634; C:GO:0005886; C:GO:0031201; C:GO:0062040; C:GO:0098588	P:exocytosis; P:protein transport; P:ascospore-type prospore assembly; P:SNARE complex assembly; P:Golgi vesicle transport; F:SNARE binding; F:SNAP receptor activity; F:phosphatidylinositol-4,5-bisphosphate binding; F:phosphatidic acid binding; C:prospore membrane; C:nucleus; C:plasma membrane; C:SNARE complex; C:fungal biofilm matrix; C:bounding membrane of organelle			Coil (COILS); Coil (COILS); IPR000727 (SMART); G3DSA:1.20.5.110 (GENE3D); G3DSA:1.20.5.110 (GENE3D); mobidb-lite (MOBIDB_LITE); mobidb-lite (MOBIDB_LITE); mobidb-lite (MOBIDB_LITE); PTHR19305 (PANTHER); IPR000727 (PROSITE_PROFILES); cd15857 (CDD); cd15886 (CDD); SSF58038 (SUPERFAMILY); SSF58038 (SUPERFAMILY)	OTHER
g1102.t1	RecName: Full=Signal recognition particle 14 kDa protein; Short=SRP14	131	7	2.06321e-16	51.58	4	P:GO:0006614; F:GO:0003723; C:GO:0005737; C:GO:0043231	P:SRP-dependent cotranslational protein targeting to membrane; F:RNA binding; C:cytoplasm; C:intracellular membrane-bounded organelle			IPR009018 (G3DSA:3.30.720.GENE3D); IPR003210 (PFAM); IPR003210 (PANTHER); IPR009018 (SUPERFAMILY)	OTHER
g1103.t1	RecName: Full=FAS-associated factor 2; AltName: Full=UBX domain-containing protein 8	530	14	1.50287e-46	48.57	15	P:GO:0006810; P:GO:0010498; P:GO:0033554; P:GO:0034389; P:GO:0048518; P:GO:0050794; P:GO:0060255; P:GO:0080090; P:GO:1903008; F:GO:0019899; C:GO:0005783; C:GO:0031090; C:GO:0031410; C:GO:0031967; C:GO:0098796	P:transport; P:proteasomal protein catabolic process; P:cellular response to stress; P:lipid droplet organization; P:positive regulation of biological process; P:regulation of cellular process; P:regulation of macromolecule metabolic process; P:regulation of primary metabolic process; P:organelle disassembly; F:enzyme binding; C:endoplasmic reticulum; C:organelle membrane; C:cytoplasmic vesicle; …			Coil (COILS); IPR006577 (SMART); IPR001012 (SMART); PF14555 (PFAM); G3DSA:3.10.20.90 (GENE3D); IPR001012 (PFAM); G3DSA:3.40.30.10 (GENE3D); G3DSA:1.10.8.10 (GENE3D); IPR050730 (PANTHER); IPR001012 (PROSITE_PROFILES); cd01767 (CDD); cd14273 (CDD); IPR036249 (SUPERFAMILY); IPR029071 (SUPERFAMILY); IPR009060 (SUPERFAMILY)	OTHER
g1104.t1	RecName: Full=Altered inheritance of mitochondria protein 6; Flags: Precursor	312	10	7.04127e-80	52.67	7	P:GO:0006629; P:GO:0006796; P:GO:0008150; F:GO:0003674; F:GO:0008081; C:GO:0005575; C:GO:0005576	P:lipid metabolic process; P:phosphate-containing compound metabolic process; P:biological_process; F:molecular_function; F:phosphoric diester hydrolase activity; C:cellular_component; C:extracellular region			IPR051236 (PANTHER); IPR017946 (SUPERFAMILY)	SP(Sec/SPI)	Non-effector
g1105.t1	RecName: Full=Glutamine--tRNA ligase; AltName: Full=Glutaminyl-tRNA synthetase; Short=GlnRS	710	20	0	60.71	21	P:GO:0006424; P:GO:0006433; P:GO:0017148; P:GO:0032869; P:GO:0071346; P:GO:0140212; F:GO:0004818; F:GO:0004827; F:GO:0008270; F:GO:0035613; F:GO:0042803; F:GO:0051020; F:GO:1990825; C:GO:0005829; C:GO:0005886; C:GO:0010494; C:GO:0017101; C:GO:0017102; C:GO:0043231; C:GO:0097452; C:GO:1990904	P:glutamyl-tRNA aminoacylation; P:prolyl-tRNA aminoacylation; P:negative regulation of translation; P:cellular response to insulin stimulus; P:cellular response to type II interferon; P:regulation of long-chain fatty acid import into cell; F:glutamate-tRNA ligase activity; F:proline-tRNA ligase activity; F:zinc ion binding; F:RNA stem-loop binding; F:protein homodimerization activity; F:GTPase bi…	EC:6.1.1.15; EC:6.1.1.17	Proline--tRNA ligase; Glutamate--tRNA ligase	IPR000924 (PRINTS); G3DSA:3.90.800.10:FF:000001 (FUNFAM); G3DSA:2.40.240.10:FF:000004 (FUNFAM); G3DSA:3.40.50.620:FF:000070 (FUNFAM); G3DSA:1.10.1160.10:FF:000001 (FUNFAM); G3DSA:1.20.1050.10:FF:000036 (FUNFAM); IPR004526 (NCBIFAM); IPR020056 (G3DSA:2.40.240.GENE3D); IPR020059 (PFAM); G3DSA:1.20.1050.10 (GENE3D); IPR020058 (PFAM); IPR041103 (PFAM); IPR049437 (PFAM); IPR014729 (G3DSA:3.40.50.GENE3…	OTHER
g1106.t1	RecName: Full=Nuclear rim protein 1	358	12	3.10089e-26	45.46	15	P:GO:0007096; P:GO:0043007; P:GO:0051321; P:GO:0070828; F:GO:0003674; F:GO:0005515; C:GO:0005575; C:GO:0005634; C:GO:0005783; C:GO:0005789; C:GO:0016020; C:GO:0031965; C:GO:0034399; C:GO:0034506; C:GO:0061638	P:regulation of exit from mitosis; P:maintenance of rDNA; P:meiotic cell cycle; P:heterochromatin organization; F:molecular_function; F:protein binding; C:cellular_component; C:nucleus; C:endoplasmic reticulum; C:endoplasmic reticulum membrane; C:membrane; C:nuclear membrane; C:nuclear periphery; C:chromosome, centromeric core domain; C:CENP-A containing chromatin			IPR018819 (PFAM); IPR018819 (PANTHER)	OTHER
g1107.t1	RecName: Full=Nucleoporin NUP53; AltName: Full=Nuclear pore protein NUP53	483	5	9.75224e-44	45.41	8	P:GO:0006606; P:GO:0050794; P:GO:0051716; P:GO:0060255; P:GO:0080090; F:GO:0003676; F:GO:0005515; C:GO:0005643	P:protein import into nucleus; P:regulation of cellular process; P:cellular response to stimulus; P:regulation of macromolecule metabolic process; P:regulation of primary metabolic process; F:nucleic acid binding; F:protein binding; C:nuclear pore			IPR012677 (G3DSA:3.30.70.GENE3D); IPR007846 (PFAM); mobidb-lite (MOBIDB_LITE); mobidb-lite (MOBIDB_LITE); IPR017389 (PANTHER); IPR007846 (PROSITE_PROFILES); cd12721 (CDD); IPR035979 (SUPERFAMILY)	OTHER
g1108.t1	RecName: Full=26S proteasome non-ATPase regulatory subunit 11; AltName: Full=26S proteasome regulatory subunit RPN6	419	20	5.69427e-162	60.72	20	P:GO:0006972; P:GO:0007275; P:GO:0007281; P:GO:0008283; P:GO:0008340; P:GO:0036211; P:GO:0043161; P:GO:0043248; P:GO:0048863; P:GO:0050794; P:GO:0051716; P:GO:0060255; P:GO:0080090; F:GO:0005198; F:GO:0005515; C:GO:0005654; C:GO:0005829; C:GO:0008541; C:GO:0034515; C:GO:1904813	P:hyperosmotic response; P:multicellular organism development; P:germ cell development; P:cell population proliferation; P:determination of adult lifespan; P:protein modification process; P:proteasome-mediated ubiquitin-dependent protein catabolic process; P:proteasome assembly; P:stem cell differentiation; P:regulation of cellular process; P:cellular response to stimulus; P:regulation of macromo…			SM00753 (SMART); IPR000717 (SMART); IPR000717 (PFAM); IPR040773 (PFAM); G3DSA:1.25.40.570 (GENE3D); IPR040780 (PFAM); IPR050871 (PANTHER); IPR000717 (PROSITE_PROFILES); IPR011990 (SUPERFAMILY); IPR036390 (SUPERFAMILY)	OTHER
g1109.t1	RecName: Full=Nucleoporin NUP84; AltName: Full=Nuclear pore protein NUP84	717	7	9.98726e-177	44.79	15	P:GO:0000973; P:GO:0006302; P:GO:0006606; P:GO:0019953; P:GO:0030466; P:GO:0031509; P:GO:0031990; P:GO:0032502; P:GO:0034398; P:GO:0045944; P:GO:0051664; F:GO:0017056; F:GO:0042802; C:GO:0005694; C:GO:0031080	P:post-transcriptional tethering of RNA polymerase II gene DNA at nuclear periphery; P:double-strand break repair; P:protein import into nucleus; P:sexual reproduction; P:silent mating-type cassette heterochromatin formation; P:subtelomeric heterochromatin formation; P:mRNA export from nucleus in response to heat stress; P:developmental process; P:telomere tethering at nuclear periphery; P:positi…			IPR007252 (PFAM); G3DSA:1.20.190.50 (GENE3D); G3DSA:1.10.3450.20 (GENE3D); IPR007252 (PANTHER)	OTHER
g111.t1	RecName: Full=25S rRNA (uridine(2634)-N(3))-methyltransferase; AltName: Full=Base methyltransferase of 25S RNA 5	308	5	3.22462e-74	47.87	3	P:GO:0070475; F:GO:0070042; C:GO:0005730	P:rRNA base methylation; F:rRNA (uridine-N3-)-methyltransferase activity; C:nucleolus	EC:2.1.1	Transferring one-carbon groups	IPR019446 (PFAM); mobidb-lite (MOBIDB_LITE); mobidb-lite (MOBIDB_LITE); PTHR11538 (PANTHER)	OTHER
g1110.t1	RecName: Full=E3 ubiquitin-protein ligase SH3RF1; AltName: Full=Plenty of SH3s; Short=Protein POSH; AltName: Full=RING-type E3 ubiquitin transferase SH3RF1; AltName: Full=SH3 domain-containing RING finger protein 1	878	20	8.68972e-128	56.93	6	P:GO:0016043; P:GO:1902410; C:GO:0005856; C:GO:0005938; C:GO:0032153; C:GO:0051286	P:cellular component organization; P:mitotic cytokinetic process; C:cytoskeleton; C:cell cortex; C:cell division site; C:cell tip			IPR001452 (SMART); IPR001452 (PFAM); G3DSA:2.30.30.40 (GENE3D); mobidb-lite (MOBIDB_LITE); mobidb-lite (MOBIDB_LITE); mobidb-lite (MOBIDB_LITE); mobidb-lite (MOBIDB_LITE); mobidb-lite (MOBIDB_LITE); IPR052557 (PANTHER); IPR001452 (PROSITE_PROFILES); IPR038765 (SUPERFAMILY); IPR036028 (SUPERFAMILY)	OTHER
g1111.t1	RecName: Full=Sorting nexin-41	561	20	3.97955e-128	50.04	6	P:GO:0006623; P:GO:0016236; P:GO:0042147; F:GO:0035091; C:GO:0000407; C:GO:0010008	P:protein targeting to vacuole; P:macroautophagy; P:retrograde transport, endosome to Golgi; F:phosphatidylinositol binding; C:phagophore assembly site; C:endosome membrane			Coil (COILS); Coil (COILS); Coil (COILS); IPR001683 (SMART); IPR036871 (G3DSA:3.30.1520.GENE3D); IPR001683 (PFAM); IPR027267 (G3DSA:1.20.1270.GENE3D); PIRSR027744-1 (PIRSR); mobidb-lite (MOBIDB_LITE); mobidb-lite (MOBIDB_LITE); mobidb-lite (MOBIDB_LITE); IPR051079 (PANTHER); IPR001683 (PROSITE_PROFILES); IPR044106 (CDD); IPR036871 (SUPERFAMILY)	OTHER
g1112.t1	RecName: Full=Uncharacterized tRNA/rRNA methyltransferase YfiF	1367	5	0	48.81	5	P:GO:0006357; P:GO:0030488; F:GO:0003723; F:GO:0016423; C:GO:0005634	P:regulation of transcription by RNA polymerase II; P:tRNA methylation; F:RNA binding; F:tRNA (guanine) methyltransferase activity; C:nucleus	EC:2.1.1	Transferring one-carbon groups	G3DSA:3.40.1280.10:FF:000022 (FUNFAM); IPR001537 (PFAM); IPR029026 (G3DSA:3.40.1280.GENE3D); PIRSR029256-1 (PIRSR); IPR045330 (PANTHER); IPR044748 (CDD); IPR029028 (SUPERFAMILY)	OTHER
g1113.t1	RecName: Full=Probable transporter mch1	531	6	3.60835e-84	45.19	1	C:GO:0005773	C:vacuole			IPR011701 (PFAM); IPR036259 (G3DSA:1.20.1250.GENE3D); PTHR21576 (PANTHER); IPR036259 (SUPERFAMILY); IPR036259 (SUPERFAMILY)	OTHER
g1114.t1	RecName: Full=Dolichyl-phosphate-mannose--protein mannosyltransferase 1	761	20	0	52.92	22	P:GO:0009267; P:GO:0009272; P:GO:0010646; P:GO:0023051; P:GO:0031505; P:GO:0031589; P:GO:0032501; P:GO:0035269; P:GO:0036170; P:GO:0036176; P:GO:0036503; P:GO:0044011; P:GO:0045861; P:GO:0048513; P:GO:0051701; P:GO:0061061; F:GO:0004169; F:GO:0005515; C:GO:0005886; C:GO:0031981; C:GO:0097582; C:GO:0097583	P:cellular response to starvation; P:fungal-type cell wall biogenesis; P:regulation of cell communication; P:regulation of signaling; P:fungal-type cell wall organization; P:cell-substrate adhesion; P:multicellular organismal process; P:protein O-linked mannosylation; P:filamentous growth of a population of unicellular organisms in response to starvation; P:response to neutral pH; P:ERAD pathway;…	EC:2.4.1.109	Dolichyl-phosphate-mannose--protein mannosyltransferase	IPR016093 (SMART); G3DSA:2.80.10.50 (GENE3D); IPR003342 (PFAM); IPR032421 (PFAM); IPR016093 (PFAM); mobidb-lite (MOBIDB_LITE); IPR027005 (PANTHER); IPR016093 (PROSITE_PROFILES); IPR016093 (PROSITE_PROFILES); IPR016093 (PROSITE_PROFILES); IPR036300 (SUPERFAMILY)	OTHER
g1115.t1	RecName: Full=Probable feruloyl esterase A; AltName: Full=Ferulic acid esterase A; Flags: Precursor	328	20	2.7808e-66	46.44	4	P:GO:0000272; P:GO:0006629; P:GO:0016998; F:GO:0052689	P:polysaccharide catabolic process; P:lipid metabolic process; P:cell wall macromolecule catabolic process; F:carboxylic ester hydrolase activity	EC:3.1.1	Acting on ester bonds	IPR029058 (G3DSA:3.40.50.GENE3D); IPR002921 (PFAM); IPR051299 (PANTHER); cd00519 (CDD); IPR029058 (SUPERFAMILY)	SP(Sec/SPI)	Cytoplasmic effector
g1116.t1	RecName: Full=Guanine nucleotide-binding protein subunit alpha	435	20	6.60824e-146	67.6	30	P:GO:0000909; P:GO:0001403; P:GO:0001737; P:GO:0007124; P:GO:0007189; P:GO:0007419; P:GO:0008356; P:GO:0010255; P:GO:0010737; P:GO:0010913; P:GO:0019236; P:GO:0019722; P:GO:0019991; P:GO:0030437; P:GO:0030866; P:GO:0032291; P:GO:0035567; P:GO:0042595; P:GO:0045886; P:GO:0050916; P:GO:0061343; P:GO:0075306; P:GO:1900198; F:GO:0001664; F:GO:0003924; F:GO:0005525; F:GO:0031683; C:GO:0005737; C:GO:00…	P:sporocarp development involved in sexual reproduction; P:invasive growth in response to glucose limitation; P:establishment of imaginal disc-derived wing hair orientation; P:pseudohyphal growth; P:adenylate cyclase-activating G protein-coupled receptor signaling pathway; P:ventral cord development; P:asymmetric cell division; P:glucose mediated signaling pathway; P:protein kinase A signaling; P…	EC:3.6.1.15	Nucleoside-triphosphate phosphatase	IPR001019 (PRINTS); IPR002975 (PRINTS); G3DSA:3.40.50.300:FF:000181 (FUNFAM); G3DSA:1.10.400.10:FF:000007 (FUNFAM); IPR001019 (SMART); IPR027417 (G3DSA:3.40.50.GENE3D); IPR011025 (G3DSA:1.10.400.GENE3D); IPR001019 (PFAM); PIRSR602976-2 (PIRSR); mobidb-lite (MOBIDB_LITE); mobidb-lite (MOBIDB_LITE); mobidb-lite (MOBIDB_LITE); IPR001019 (PANTHER); IPR001019 (PROSITE_PROFILES); IPR001019 (CDD); IPR02…	OTHER
g1117.t1	RecName: Full=Carbamoyl-phosphate synthase [ammonia], mitochondrial; AltName: Full=Carbamoyl-phosphate synthetase I; Short=CPSase I; Flags: Precursor	1162	20	0	74.65	64	P:GO:0000050; P:GO:0002119; P:GO:0006207; P:GO:0006225; P:GO:0006228; P:GO:0006526; P:GO:0006541; P:GO:0006805; P:GO:0007494; P:GO:0009636; P:GO:0010043; P:GO:0014075; P:GO:0018107; P:GO:0019240; P:GO:0019433; P:GO:0032094; P:GO:0032496; P:GO:0032868; P:GO:0042311; P:GO:0042594; P:GO:0043200; P:GO:0044205; P:GO:0044344; P:GO:0045984; P:GO:0046209; P:GO:0046777; P:GO:0050667; P:GO:0055081; P:GO:00…	P:urea cycle; P:nematode larval development; P:'de novo' pyrimidine nucleobase biosynthetic process; P:UDP biosynthetic process; P:UTP biosynthetic process; P:L-arginine biosynthetic process; P:glutamine metabolic process; P:xenobiotic metabolic process; P:midgut development; P:response to toxic substance; P:response to zinc ion; P:response to amine; P:peptidyl-threonine phosphorylation; P:citrul…	EC:2.7.1; EC:6.3.5.5; EC:3.5.2.3; EC:3.4; EC:2.1.3.2; EC:6.3.4.16	Transferring phosphorus-containing groups; Carbamoyl-phosphate synthase (glutamine-hydrolyzing); Dihydroorotase; Acting on peptide bonds (peptidases); Aspartate carbamoyltransferase; Carbamoyl-phosphate synthase (ammonia)	IPR005483 (PRINTS); G3DSA:3.40.50.1380:FF:000015 (FUNFAM); G3DSA:1.10.1030.10:FF:000001 (FUNFAM); G3DSA:3.30.470.20:FF:000001 (FUNFAM); G3DSA:3.40.50.20:FF:000001 (FUNFAM); G3DSA:3.30.1490.20:FF:000001 (FUNFAM); G3DSA:3.30.470.20:FF:000004 (FUNFAM); G3DSA:3.40.50.20:FF:000002 (FUNFAM); IPR005480 (SMART); IPR006275 (NCBIFAM); IPR036914 (G3DSA:3.40.50.GENE3D); IPR013815 (G3DSA:3.30.1490.GENE3D); G3…	OTHER
g1118.t1	RecName: Full=Alpha-soluble NSF attachment protein; Short=SNAP-alpha; AltName: Full=N-ethylmaleimide-sensitive factor attachment protein alpha	292	20	7.22043e-101	58.97	25	P:GO:0000281; P:GO:0001745; P:GO:0002090; P:GO:0006886; P:GO:0006891; P:GO:0006914; P:GO:0007274; P:GO:0030182; P:GO:0031629; P:GO:0035494; P:GO:0042144; P:GO:0043462; P:GO:0048280; P:GO:0048526; F:GO:0001671; F:GO:0005483; F:GO:0019905; C:GO:0005829; C:GO:0031090; C:GO:0031201; C:GO:0031410; C:GO:0043195; C:GO:0048787; C:GO:0098794; C:GO:0098978	P:mitotic cytokinesis; P:compound eye morphogenesis; P:regulation of receptor internalization; P:intracellular protein transport; P:intra-Golgi vesicle-mediated transport; P:autophagy; P:neuromuscular synaptic transmission; P:neuron differentiation; P:synaptic vesicle fusion to presynaptic active zone membrane; P:SNARE complex disassembly; P:vacuole fusion, non-autophagic; P:regulation of ATP-dep…			IPR000744 (PRINTS); G3DSA:1.25.40.10:FF:000049 (FUNFAM); PF14938 (PFAM); IPR011990 (G3DSA:1.25.40.GENE3D); IPR000744 (PANTHER); IPR000744 (CDD); IPR011990 (SUPERFAMILY)	OTHER
g1119.t1	RecName: Full=Kinetochore-associated protein NNF1	195	1	2.00223e-15	53.13	2	P:GO:0007059; C:GO:0000776	P:chromosome segregation; C:kinetochore			Coil (COILS); Coil (COILS); IPR007128 (PFAM); IPR007128 (PANTHER)	OTHER
g112.t1	---NA---	424									cd12148 (CDD)	OTHER
g1120.t1	RecName: Full=Actin cytoskeleton-regulatory complex protein pan1	1318	20	2.0437e-179	49.36	14	P:GO:0006898; P:GO:0015031; P:GO:0016197; P:GO:0050794; P:GO:0099003; F:GO:0005515; C:GO:0005768; C:GO:0005905; C:GO:0030427; C:GO:0030659; C:GO:0045202; C:GO:0098588; C:GO:0098590; C:GO:0120025	P:receptor-mediated endocytosis; P:protein transport; P:endosomal transport; P:regulation of cellular process; P:vesicle-mediated transport in synapse; F:protein binding; C:endosome; C:clathrin-coated pit; C:site of polarized growth; C:cytoplasmic vesicle membrane; C:synapse; C:bounding membrane of organelle; C:plasma membrane region; C:plasma membrane bounded cell projection			Coil (COILS); Coil (COILS); Coil (COILS); Coil (COILS); IPR000261 (SMART); IPR015940 (SMART); IPR002048 (SMART); IPR000261 (PFAM); G3DSA:1.10.238.10 (GENE3D); IPR015940 (PFAM); G3DSA:1.10.287.1490 (GENE3D); G3DSA:1.10.8.10 (GENE3D); mobidb-lite (MOBIDB_LITE); mobidb-lite (MOBIDB_LITE); mobidb-lite (MOBIDB_LITE); mobidb-lite (MOBIDB_LITE); mobidb-lite (MOBIDB_LITE); mobidb-lite (MOBIDB_LITE); mobi…	OTHER
g1121.t1	---NA---	131									mobidb-lite (MOBIDB_LITE); mobidb-lite (MOBIDB_LITE)	OTHER
g1122.t1	RecName: Full=Uncharacterized 21.2 kDa protein	129	2	1.06564e-18	52.75	2	F:GO:0051213; C:GO:0005737	F:dioxygenase activity; C:cytoplasm			IPR014980 (PFAM); IPR023389 (G3DSA:3.30.70.GENE3D); IPR014980 (PANTHER); IPR023389 (SUPERFAMILY)	OTHER
g1123.t1	RecName: Full=Nitrogen regulatory protein areA	500	20	3.32328e-29	75.46	28	P:GO:0000122; P:GO:0000447; P:GO:0000463; P:GO:0000472; P:GO:0000480; P:GO:0000821; P:GO:0001080; P:GO:0006338; P:GO:0008643; P:GO:0010106; P:GO:0010515; P:GO:0030447; P:GO:0034251; P:GO:0034605; P:GO:0034727; P:GO:0034757; P:GO:0042128; P:GO:0045944; P:GO:0071280; P:GO:0071285; P:GO:0090295; F:GO:0000978; F:GO:0001227; F:GO:0001228; F:GO:0005515; F:GO:0008270; C:GO:0005634; C:GO:0005829	P:negative regulation of transcription by RNA polymerase II; P:endonucleolytic cleavage in ITS1 to separate SSU-rRNA from 5.8S rRNA and LSU-rRNA from tricistronic rRNA transcript (SSU-rRNA, 5.8S rRNA, LSU-rRNA); P:maturation of LSU-rRNA from tricistronic rRNA transcript (SSU-rRNA, 5.8S rRNA, LSU-rRNA); P:endonucleolytic cleavage to generate mature 5'-end of SSU-rRNA from (SSU-rRNA, 5.8S rRNA, LSU…			Coil (COILS); IPR000679 (PRINTS); G3DSA:3.30.50.10:FF:000007 (FUNFAM); IPR000679 (SMART); IPR000679 (PFAM); IPR013088 (G3DSA:3.30.50.GENE3D); mobidb-lite (MOBIDB_LITE); mobidb-lite (MOBIDB_LITE); mobidb-lite (MOBIDB_LITE); mobidb-lite (MOBIDB_LITE); mobidb-lite (MOBIDB_LITE); mobidb-lite (MOBIDB_LITE); mobidb-lite (MOBIDB_LITE); mobidb-lite (MOBIDB_LITE); mobidb-lite (MOBIDB_LITE); mobidb-lite (M…	OTHER
g1124.t1	RecName: Full=Arabinose-proton symporter; AltName: Full=Arabinose transporter	635	20	1.08927e-53	46.12	8	P:GO:0015749; P:GO:0015791; F:GO:0015146; F:GO:0015166; F:GO:0015293; C:GO:0005737; C:GO:0016020; C:GO:0043231	P:monosaccharide transmembrane transport; P:polyol transmembrane transport; F:pentose transmembrane transporter activity; F:polyol transmembrane transporter activity; F:symporter activity; C:cytoplasm; C:membrane; C:intracellular membrane-bounded organelle			IPR003663 (PRINTS); IPR036259 (G3DSA:1.20.1250.GENE3D); IPR003663 (NCBIFAM); IPR005828 (PFAM); IPR050814 (PANTHER); IPR020846 (PROSITE_PROFILES); IPR036259 (SUPERFAMILY)	OTHER
g1125.t1	RecName: Full=Uroporphyrinogen decarboxylase; Short=UPD; Short=URO-D	361	20	0	66.61	20	P:GO:0001889; P:GO:0006782; P:GO:0006784; P:GO:0006785; P:GO:0006787; P:GO:0010039; P:GO:0014075; P:GO:0032355; P:GO:0045471; P:GO:0046502; P:GO:0046689; P:GO:0048034; P:GO:0051597; P:GO:0060992; P:GO:0071243; F:GO:0004853; F:GO:0005515; F:GO:0008198; C:GO:0005654; C:GO:0005829	P:liver development; P:protoporphyrinogen IX biosynthetic process; P:heme A biosynthetic process; P:heme B biosynthetic process; P:porphyrin-containing compound catabolic process; P:response to iron ion; P:response to amine; P:response to estradiol; P:response to ethanol; P:uroporphyrinogen III metabolic process; P:response to mercury ion; P:heme O biosynthetic process; P:response to methylmercur…	EC:4.1.1.37	Uroporphyrinogen decarboxylase	G3DSA:3.20.20.210:FF:000004 (FUNFAM); IPR000257 (PFAM); IPR038071 (G3DSA:3.20.20.GENE3D); IPR006361 (NCBIFAM); PTHR21091 (PANTHER); IPR000257 (PROSITE_PATTERNS); IPR000257 (PROSITE_PATTERNS); IPR006361 (HAMAP); IPR006361 (CDD); IPR038071 (SUPERFAMILY)	OTHER
g1126.t1	RecName: Full=tRNA endonuclease ANKZF1; AltName: Full=Ankyrin repeat and zinc finger domain-containing protein 1	606	7	1.48291e-151	48.63	6	P:GO:0009987; P:GO:0019538; F:GO:0004521; F:GO:0005488; C:GO:0005739; C:GO:0031090	P:cellular process; P:protein metabolic process; F:RNA endonuclease activity; F:binding; C:mitochondrion; C:organelle membrane	EC:3.1	Acting on ester bonds	Coil (COILS); IPR041175 (PFAM); mobidb-lite (MOBIDB_LITE); mobidb-lite (MOBIDB_LITE); mobidb-lite (MOBIDB_LITE); IPR047139 (PANTHER)	OTHER
g1127.t1	RecName: Full=DNA repair and recombination protein RAD54-like; AltName: Full=Protein okra	863	20	0	60.31	15	P:GO:0006311; P:GO:0007131; P:GO:0008340; P:GO:0009410; P:GO:0010212; P:GO:0030491; P:GO:0032508; P:GO:0043150; P:GO:0045144; P:GO:0048477; F:GO:0003690; F:GO:0004386; F:GO:0005515; F:GO:0015616; C:GO:0035861	P:meiotic gene conversion; P:reciprocal meiotic recombination; P:determination of adult lifespan; P:response to xenobiotic stimulus; P:response to ionizing radiation; P:heteroduplex formation; P:DNA duplex unwinding; P:DNA synthesis involved in double-strand break repair via homologous recombination; P:meiotic sister chromatid segregation; P:oogenesis; F:double-stranded DNA binding; F:helicase ac…			G3DSA:3.40.50.10810:FF:000020 (FUNFAM); IPR001650 (SMART); IPR014001 (SMART); IPR000330 (PFAM); IPR038718 (G3DSA:3.40.50.GENE3D); IPR027417 (G3DSA:3.40.50.GENE3D); IPR001650 (PFAM); G3DSA:1.20.120.850 (GENE3D); mobidb-lite (MOBIDB_LITE); IPR050496 (PANTHER); IPR001650 (PROSITE_PROFILES); IPR014001 (PROSITE_PROFILES); IPR049730 (CDD); cd18004 (CDD); IPR027417 (SUPERFAMILY); IPR027417 (SUPERFAMILY)	OTHER
g1128.t1	RecName: Full=rRNA-processing protein FCF1 homolog	260	10	7.46933e-86	54.01	9	P:GO:0000447; P:GO:0000472; P:GO:0000480; F:GO:0004540; F:GO:0008270; F:GO:0070181; C:GO:0005654; C:GO:0005730; C:GO:0032040	P:endonucleolytic cleavage in ITS1 to separate SSU-rRNA from 5.8S rRNA and LSU-rRNA from tricistronic rRNA transcript (SSU-rRNA, 5.8S rRNA, LSU-rRNA); P:endonucleolytic cleavage to generate mature 5'-end of SSU-rRNA from (SSU-rRNA, 5.8S rRNA, LSU-rRNA); P:endonucleolytic cleavage in 5'-ETS of tricistronic rRNA transcript (SSU-rRNA, 5.8S rRNA, LSU-rRNA); F:RNA nuclease activity; F:zinc ion binding…	EC:3.1	Acting on ester bonds	G3DSA:3.40.50.1010:FF:000006 (FUNFAM); IPR006984 (PFAM); G3DSA:3.40.50.1010 (GENE3D); mobidb-lite (MOBIDB_LITE); mobidb-lite (MOBIDB_LITE); mobidb-lite (MOBIDB_LITE); PTHR12416 (PANTHER); cd09865 (CDD); IPR029060 (SUPERFAMILY)	OTHER
g1129.t1	RecName: Full=Genetic interactor of prohibitin 7, mitochondrial; Flags: Precursor	261	3	4.68835e-32	52.69	5	P:GO:0006123; C:GO:0005739; C:GO:0005751; C:GO:0016020; C:GO:0031966	P:mitochondrial electron transport, cytochrome c to oxygen; C:mitochondrion; C:obsolete mitochondrial respiratory chain complex IV; C:membrane; C:mitochondrial membrane			no IPS match	OTHER
g113.t1	RecName: Full=NADH-cytochrome b5 reductase 2; AltName: Full=Mitochondrial cytochrome b reductase	270	20	4.13189e-37	52.22	2	F:GO:0016491; C:GO:0005739	F:oxidoreductase activity; C:mitochondrion	EC:1	Oxidoreductases	IPR001709 (PRINTS); PR00406 (PRINTS); G3DSA:2.40.30.10 (GENE3D); IPR039261 (G3DSA:3.40.50.GENE3D); IPR001433 (PFAM); IPR008333 (PFAM); PIRSR601834-1 (PIRSR); IPR001834 (PANTHER); PS51257 (PROSITE_PROFILES); IPR017927 (PROSITE_PROFILES); cd06183 (CDD); IPR039261 (SUPERFAMILY); IPR017938 (SUPERFAMILY)	OTHER
g1130.t1	RecName: Full=Ubiquitin-conjugating enzyme E2 2; AltName: Full=E2 ubiquitin-conjugating enzyme 2; AltName: Full=Ubiquitin carrier protein UBC2; AltName: Full=Ubiquitin-protein ligase UBC2	167	20	4.20754e-94	88.88	77	P:GO:0000086; P:GO:0000722; P:GO:0000724; P:GO:0001666; P:GO:0001835; P:GO:0006353; P:GO:0006366; P:GO:0007288; P:GO:0007507; P:GO:0009302; P:GO:0009410; P:GO:0010228; P:GO:0010845; P:GO:0030150; P:GO:0030435; P:GO:0030447; P:GO:0031452; P:GO:0031509; P:GO:0031571; P:GO:0032436; P:GO:0032456; P:GO:0032508; P:GO:0032869; P:GO:0034620; P:GO:0034644; P:GO:0035234; P:GO:0036503; P:GO:0042138; P:GO:00…	P:G2/M transition of mitotic cell cycle; P:telomere maintenance via recombination; P:double-strand break repair via homologous recombination; P:response to hypoxia; P:blastocyst hatching; P:DNA-templated transcription termination; P:transcription by RNA polymerase II; P:sperm axoneme assembly; P:heart development; P:sno(s)RNA transcription; P:response to xenobiotic stimulus; P:vegetative to repro…	EC:2.3.2.23	E2 ubiquitin-conjugating enzyme	G3DSA:3.10.110.10:FF:000007 (FUNFAM); SM00212 (SMART); IPR016135 (G3DSA:3.10.110.GENE3D); IPR000608 (PFAM); mobidb-lite (MOBIDB_LITE); mobidb-lite (MOBIDB_LITE); IPR050113 (PANTHER); IPR023313 (PROSITE_PATTERNS); IPR000608 (PROSITE_PROFILES); IPR000608 (CDD); IPR016135 (SUPERFAMILY)	OTHER
g1131.t1	RecName: Full=[Pyruvate dehydrogenase (acetyl-transferring)] kinase isozyme 4, mitochondrial; AltName: Full=Pyruvate dehydrogenase kinase isoform 4; Flags: Precursor	475	20	1.21471e-131	45.61	12	P:GO:0009083; P:GO:0009889; P:GO:0010906; P:GO:0016310; P:GO:0019217; P:GO:0031667; P:GO:0033554; P:GO:0035556; P:GO:1901701; F:GO:0004672; F:GO:0005515; C:GO:0005739	P:branched-chain amino acid catabolic process; P:regulation of biosynthetic process; P:regulation of glucose metabolic process; P:phosphorylation; P:regulation of fatty acid metabolic process; P:response to nutrient levels; P:cellular response to stress; P:intracellular signal transduction; P:cellular response to oxygen-containing compound; F:protein kinase activity; F:protein binding; C:mitochon…	EC:2.7.1	Transferring phosphorus-containing groups	IPR018955 (PFAM); IPR036890 (G3DSA:3.30.565.GENE3D); IPR036784 (G3DSA:1.20.140.GENE3D); IPR039028 (PANTHER); IPR036890 (SUPERFAMILY); IPR036784 (SUPERFAMILY)	OTHER
g1132.t1	RecName: Full=Uncharacterized protein YNR040W	349	1	2.65036e-05	42.01	4	P:GO:0032979; F:GO:0097177; C:GO:0005739; C:GO:0005743	P:protein insertion into mitochondrial inner membrane from matrix; F:mitochondrial ribosome binding; C:mitochondrion; C:mitochondrial inner membrane			Coil (COILS); mobidb-lite (MOBIDB_LITE); mobidb-lite (MOBIDB_LITE)	OTHER
g1133.t1	RecName: Full=RNA-binding protein 42; AltName: Full=RNA-binding motif protein 42	153	20	4.53953e-22	57.24	8	P:GO:0001514; P:GO:0002088; P:GO:0048025; F:GO:0003723; F:GO:0005515; C:GO:0005654; C:GO:0032040; C:GO:0046540	P:selenocysteine incorporation; P:lens development in camera-type eye; P:negative regulation of mRNA splicing, via spliceosome; F:RNA binding; F:protein binding; C:nucleoplasm; C:small-subunit processome; C:U4/U6 x U5 tri-snRNP complex			IPR000504 (SMART); IPR012677 (G3DSA:3.30.70.GENE3D); IPR000504 (PFAM); IPR050825 (PANTHER); IPR000504 (PROSITE_PROFILES); IPR035979 (SUPERFAMILY)	OTHER
g1134.t1	RecName: Full=4-hydroxybenzoate octaprenyltransferase; AltName: Full=4-HB polyprenyltransferase	369	20	2.81311e-149	59.55	9	P:GO:0006071; P:GO:0006744; P:GO:0008340; P:GO:0050829; P:GO:0050830; P:GO:0050832; F:GO:0004337; F:GO:0008412; C:GO:0005743	P:glycerol metabolic process; P:ubiquinone biosynthetic process; P:determination of adult lifespan; P:defense response to Gram-negative bacterium; P:defense response to Gram-positive bacterium; P:defense response to fungus; F:geranyltranstransferase activity; F:4-hydroxybenzoate polyprenyltransferase activity; C:mitochondrial inner membrane	EC:2.5.1.39; EC:2.5.1.10	4-hydroxybenzoate polyprenyltransferase; (2E,6E)-farnesyl diphosphate synthase	G3DSA:1.20.120.1780:FF:000001 (FUNFAM); G3DSA:1.10.357.140:FF:000003 (FUNFAM); G3DSA:1.20.120.1780 (GENE3D); IPR000537 (PFAM); IPR044878 (G3DSA:1.10.357.GENE3D); IPR006370 (NCBIFAM); IPR039653 (PANTHER); IPR030470 (PROSITE_PATTERNS); IPR006370 (HAMAP); IPR039653 (CDD)	OTHER
g1135.t1	RecName: Full=Diphosphomevalonate decarboxylase; AltName: Full=Mevalonate (diphospho)decarboxylase; Short=MDDase; AltName: Full=Mevalonate pyrophosphate decarboxylase	396	20	0	67.06	15	P:GO:0003334; P:GO:0006696; P:GO:0008284; P:GO:0009410; P:GO:0016104; P:GO:0016135; P:GO:0019287; P:GO:0045765; F:GO:0004163; F:GO:0005524; F:GO:0030544; F:GO:0042803; C:GO:0005773; C:GO:0005782; C:GO:0005829	P:keratinocyte development; P:ergosterol biosynthetic process; P:positive regulation of cell population proliferation; P:response to xenobiotic stimulus; P:triterpenoid biosynthetic process; P:saponin biosynthetic process; P:isopentenyl diphosphate biosynthetic process, mevalonate pathway; P:regulation of angiogenesis; F:diphosphomevalonate decarboxylase activity; F:ATP binding; F:Hsp70 protein b…	EC:4.1.1.33	Diphosphomevalonate decarboxylase	G3DSA:3.30.70.890:FF:000005 (FUNFAM); G3DSA:3.30.230.10:FF:000018 (FUNFAM); IPR005935 (PIRSF); IPR029765 (NCBIFAM); IPR036554 (G3DSA:3.30.70.GENE3D); IPR041431 (PFAM); IPR053859 (PFAM); IPR014721 (G3DSA:3.30.230.GENE3D); PTHR10977 (PANTHER); IPR020568 (SUPERFAMILY); IPR036554 (SUPERFAMILY)	OTHER
g1136.t1	RecName: Full=WD repeat-containing protein 5	628	20	0	57.38	38	P:GO:0000122; P:GO:0000278; P:GO:0000433; P:GO:0006338; P:GO:0006367; P:GO:0006972; P:GO:0006974; P:GO:0009267; P:GO:0009372; P:GO:0030682; P:GO:0036166; P:GO:0036170; P:GO:0036171; P:GO:0036180; P:GO:0042304; P:GO:0044114; P:GO:0044409; P:GO:0045827; P:GO:0045944; P:GO:0048513; P:GO:0048731; P:GO:0051246; P:GO:0071280; P:GO:0097308; P:GO:0098609; P:GO:1900429; P:GO:2000879; F:GO:0001217; F:GO:00…	P:negative regulation of transcription by RNA polymerase II; P:mitotic cell cycle; P:carbon catabolite repression of transcription from RNA polymerase II promoter by glucose; P:chromatin remodeling; P:transcription initiation at RNA polymerase II promoter; P:hyperosmotic response; P:DNA damage response; P:cellular response to starvation; P:quorum sensing; P:symbiont-mediated perturbation of host …	EC:2	Transferases	Coil (COILS); Coil (COILS); IPR020472 (PRINTS); G3DSA:2.130.10.10:FF:000111 (FUNFAM); IPR001680 (SMART); IPR013890 (PFAM); G3DSA:1.20.5.340 (GENE3D); IPR001680 (PFAM); IPR015943 (G3DSA:2.130.10.GENE3D); mobidb-lite (MOBIDB_LITE); mobidb-lite (MOBIDB_LITE); mobidb-lite (MOBIDB_LITE); mobidb-lite (MOBIDB_LITE); IPR050995 (PANTHER); IPR019775 (PROSITE_PATTERNS); IPR019775 (PROSITE_PATTERNS); IPR0197…	OTHER
g1137.t1	RecName: Full=Monopolin complex subunit CSM1; AltName: Full=Chromosome segregation in meiosis protein 1	324	2	1.30665e-14	55.37	8	P:GO:0034503; P:GO:0051455; P:GO:0051754; P:GO:0070550; F:GO:0042802; C:GO:0005635; C:GO:0005730; C:GO:0033551	P:protein localization to nucleolar rDNA repeats; P:spindle attachment to meiosis I kinetochore; P:meiotic sister chromatid cohesion, centromeric; P:rDNA chromatin condensation; F:identical protein binding; C:nuclear envelope; C:nucleolus; C:monopolin complex			Coil (COILS); IPR020981 (PFAM); IPR038608 (G3DSA:3.90.1150.GENE3D); mobidb-lite (MOBIDB_LITE); mobidb-lite (MOBIDB_LITE); mobidb-lite (MOBIDB_LITE); IPR040349 (PANTHER)	OTHER
g1138.t1	RecName: Full=Cell growth-regulating nucleolar protein	149	7	1.86017e-32	56.29	6	P:GO:0000122; P:GO:0050766; F:GO:0003676; F:GO:0046872; C:GO:0001750; C:GO:0005730	P:negative regulation of transcription by RNA polymerase II; P:positive regulation of phagocytosis; F:nucleic acid binding; F:metal ion binding; C:photoreceptor outer segment; C:nucleolus			Coil (COILS); G3DSA:3.30.1490.490:FF:000001 (FUNFAM); G3DSA:3.30.1490.490 (GENE3D); IPR014898 (PFAM); mobidb-lite (MOBIDB_LITE); mobidb-lite (MOBIDB_LITE); mobidb-lite (MOBIDB_LITE); IPR039999 (PANTHER); PS51804 (PROSITE_PROFILES); PS51804 (PROSITE_PROFILES); IPR036236 (SUPERFAMILY); IPR036236 (SUPERFAMILY)	OTHER
g1139.t1	RecName: Full=Drebrin; AltName: Full=Developmentally-regulated brain protein	520	20	1.6355e-79	58.88	55	P:GO:0000147; P:GO:0009966; P:GO:0010811; P:GO:0010976; P:GO:0016236; P:GO:0022603; P:GO:0030516; P:GO:0031644; P:GO:0034329; P:GO:0036258; P:GO:0042221; P:GO:0042391; P:GO:0043328; P:GO:0044379; P:GO:0045185; P:GO:0048167; P:GO:0048513; P:GO:0048639; P:GO:0050769; P:GO:0050905; P:GO:0051016; P:GO:0051241; P:GO:0090148; P:GO:0099175; P:GO:1903543; P:GO:1903551; P:GO:1905475; P:GO:2000601; F:GO:00…	P:actin cortical patch assembly; P:regulation of signal transduction; P:positive regulation of cell-substrate adhesion; P:positive regulation of neuron projection development; P:macroautophagy; P:regulation of anatomical structure morphogenesis; P:regulation of axon extension; P:regulation of nervous system process; P:cell junction assembly; P:multivesicular body assembly; P:response to chemical;…			IPR001452 (PRINTS); IPR002108 (SMART); IPR001452 (SMART); G3DSA:2.30.30.40 (GENE3D); IPR001452 (PFAM); IPR002108 (PFAM); IPR029006 (G3DSA:3.40.20.GENE3D); mobidb-lite (MOBIDB_LITE); mobidb-lite (MOBIDB_LITE); mobidb-lite (MOBIDB_LITE); mobidb-lite (MOBIDB_LITE); mobidb-lite (MOBIDB_LITE); mobidb-lite (MOBIDB_LITE); PTHR10829 (PANTHER); IPR002108 (PROSITE_PROFILES); IPR001452 (PROSITE_PROFILES); c…	OTHER
g114.t1	RecName: Full=Protein FYV10	428	20	8.89493e-82	49.69	2	P:GO:0008152; F:GO:0016740	P:metabolic process; F:transferase activity	EC:2	Transferases	Coil (COILS); IPR024964 (PFAM); IPR045098 (PANTHER); IPR006595 (PROSITE_PROFILES); IPR044063 (PROSITE_PROFILES)	OTHER
g1140.t1	---NA---	348									no IPS match	SP(Sec/SPI)	Non-effector
g1141.t1	RecName: Full=Golgi-associated plant pathogenesis-related protein 1; Short=GAPR-1; Short=Golgi-associated PR-1 protein; AltName: Full=Glioma pathogenesis-related protein 2; Short=GliPR 2	398	20	1.9029e-35	52.44	15	P:GO:0000747; P:GO:0006364; P:GO:0006952; P:GO:0015908; P:GO:0015918; P:GO:0048522; P:GO:0051239; P:GO:1901700; F:GO:0000287; F:GO:0015485; C:GO:0005794; C:GO:0009986; C:GO:0016020; C:GO:0030445; C:GO:1903561	P:conjugation with cellular fusion; P:rRNA processing; P:defense response; P:fatty acid transport; P:sterol transport; P:positive regulation of cellular process; P:regulation of multicellular organismal process; P:response to oxygen-containing compound; F:magnesium ion binding; F:cholesterol binding; C:Golgi apparatus; C:cell surface; C:membrane; C:yeast-form cell wall; C:extracellular vesicle			IPR001283 (PRINTS); IPR014044 (SMART); IPR035940 (G3DSA:3.40.33.GENE3D); IPR014044 (PFAM); mobidb-lite (MOBIDB_LITE); mobidb-lite (MOBIDB_LITE); IPR001283 (PANTHER); IPR018244 (PROSITE_PATTERNS); IPR035940 (SUPERFAMILY)	SP(Sec/SPI)	Non-effector
g1142.t1	---NA---	180									no IPS match	OTHER
g1143.t1	RecName: Full=Thioredoxin; Short=Trx	133	20	6.60447e-34	65.93	28	P:GO:0000011; P:GO:0006457; P:GO:0006749; P:GO:0006888; P:GO:0006890; P:GO:0008340; P:GO:0019379; P:GO:0042144; P:GO:0042744; P:GO:0045454; P:GO:0050832; P:GO:0061692; P:GO:1990355; F:GO:0005515; F:GO:0015035; F:GO:0015038; F:GO:0016209; F:GO:0016671; F:GO:0016712; C:GO:0000806; C:GO:0005634; C:GO:0005739; C:GO:0005773; C:GO:0005829; C:GO:0030424; C:GO:0030425; C:GO:0043025; C:GO:0097730	P:vacuole inheritance; P:protein folding; P:glutathione metabolic process; P:endoplasmic reticulum to Golgi vesicle-mediated transport; P:retrograde vesicle-mediated transport, Golgi to endoplasmic reticulum; P:determination of adult lifespan; P:sulfate assimilation, phosphoadenylyl sulfate reduction by phosphoadenylyl-sulfate reductase (thioredoxin); P:vacuole fusion, non-autophagic; P:hydrogen …	EC:1.14.14; EC:1.8.4	Acting on paired donors, with incorporation or reduction of molecular oxygen. The oxygen incorporated need not be derived from O(2); Acting on a sulfur group of donors	PR00421 (PRINTS); G3DSA:3.40.30.10:FF:000245 (FUNFAM); IPR005746 (NCBIFAM); IPR013766 (PFAM); G3DSA:3.40.30.10 (GENE3D); PIRSR037293-1 (PIRSR); PIRSR000077-4 (PIRSR); PTHR46115 (PANTHER); IPR017937 (PROSITE_PATTERNS); IPR013766 (PROSITE_PROFILES); cd02947 (CDD); IPR036249 (SUPERFAMILY)	OTHER
g1144.t1	RecName: Full=tRNA (uracil(54)-C(5))-methyltransferase	517	20	2.34379e-103	43.81	6	P:GO:0001510; P:GO:0006400; F:GO:0004536; F:GO:0005488; F:GO:0008173; F:GO:0008757	P:RNA methylation; P:tRNA modification; F:DNA nuclease activity; F:binding; F:RNA methyltransferase activity; F:S-adenosylmethionine-dependent methyltransferase activity	EC:3.1; EC:2.1.1	Acting on ester bonds; Transferring one-carbon groups	G3DSA:2.40.50.140:FF:000201 (FUNFAM); IPR012340 (G3DSA:2.40.50.GENE3D); IPR010280 (PFAM); IPR029063 (G3DSA:3.40.50.GENE3D); IPR029063 (G3DSA:3.40.50.GENE3D); PIRSR017269-1 (PIRSR); mobidb-lite (MOBIDB_LITE); mobidb-lite (MOBIDB_LITE); IPR010280 (PANTHER); IPR030390 (PROSITE_PATTERNS); IPR010280 (PROSITE_PROFILES); IPR025795 (PROSITE_PROFILES); cd02440 (CDD); IPR029063 (SUPERFAMILY); IPR012340 (SU…	OTHER
g1145.t1	RecName: Full=Fluoride-specific ion channel FluC	332	15	1.78877e-71	49.83	3	P:GO:1903424; C:GO:0016020; C:GO:0071944	P:fluoride transmembrane transport; C:membrane; C:cell periphery			IPR003691 (PFAM); IPR003691 (PANTHER)	OTHER
g1146.t1	RecName: Full=ATP-dependent RNA helicase DBP7	696	20	0	61.93	5	P:GO:0000464; F:GO:0003824; F:GO:0097159; F:GO:0140657; C:GO:0005730	P:endonucleolytic cleavage in ITS1 upstream of 5.8S rRNA from tricistronic rRNA transcript (SSU-rRNA, 5.8S rRNA, LSU-rRNA); F:catalytic activity; F:organic cyclic compound binding; F:ATP-dependent activity; C:nucleolus			IPR014001 (SMART); IPR001650 (SMART); IPR025313 (SMART); IPR025313 (PFAM); IPR027417 (G3DSA:3.40.50.GENE3D); IPR027417 (G3DSA:3.40.50.GENE3D); IPR011545 (PFAM); IPR001650 (PFAM); mobidb-lite (MOBIDB_LITE); mobidb-lite (MOBIDB_LITE); mobidb-lite (MOBIDB_LITE); mobidb-lite (MOBIDB_LITE); mobidb-lite (MOBIDB_LITE); PTHR24031 (PANTHER); IPR014001 (PROSITE_PROFILES); IPR014014 (PROSITE_PROFILES); IPR0…	OTHER
g1147.t1	RecName: Full=Heme-responsive zinc finger transcription factor HAP1; AltName: Full=CYP1 activatory protein; AltName: Full=Heme activator protein 1	1080	20	1.6707e-42	58.13	10	P:GO:0000122; P:GO:0000436; P:GO:0043457; P:GO:0071169; P:GO:0071456; F:GO:0000978; F:GO:0001228; F:GO:0005515; C:GO:0005634; C:GO:0005739	P:negative regulation of transcription by RNA polymerase II; P:carbon catabolite activation of transcription from RNA polymerase II promoter; P:regulation of cellular respiration; P:establishment of protein localization to chromatin; P:cellular response to hypoxia; F:RNA polymerase II cis-regulatory region sequence-specific DNA binding; F:DNA-binding transcription activator activity, RNA polymera…			IPR001138 (SMART); IPR007219 (SMART); IPR007219 (PFAM); IPR036864 (G3DSA:4.10.240.GENE3D); IPR001138 (PFAM); mobidb-lite (MOBIDB_LITE); mobidb-lite (MOBIDB_LITE); IPR051430 (PANTHER); IPR001138 (PROSITE_PATTERNS); IPR001138 (PROSITE_PROFILES); cd12148 (CDD); IPR001138 (CDD); IPR036864 (SUPERFAMILY)	OTHER
g1148.t1	RecName: Full=Pyridoxine/pyridoxamine 5'-phosphate oxidase; AltName: Full=PNP/PMP oxidase; Short=PNPOx; AltName: Full=Pyridoxal 5'-phosphate synthase	223	20	1.13029e-104	67.72	6	P:GO:0008615; P:GO:0009443; P:GO:0042818; F:GO:0004733; F:GO:0010181; C:GO:0005758	P:pyridoxine biosynthetic process; P:pyridoxal 5'-phosphate salvage; P:pyridoxamine metabolic process; F:pyridoxamine phosphate oxidase activity; F:FMN binding; C:mitochondrial intermembrane space	EC:1.4.3.5	Pyridoxal 5'-phosphate synthase	IPR019576 (PFAM); IPR011576 (PFAM); IPR000659 (NCBIFAM); IPR000659 (PIRSF); IPR012349 (G3DSA:2.30.110.GENE3D); PIRSR000190-2 (PIRSR); IPR000659 (PANTHER); IPR019740 (PROSITE_PATTERNS); IPR000659 (HAMAP); SSF50475 (SUPERFAMILY)	OTHER
g1149.t1	RecName: Full=DNA replication complex GINS protein PSF1	188	20	4.31481e-67	58.09	8	P:GO:0000727; P:GO:0006268; P:GO:1902975; F:GO:0005515; C:GO:0000811; C:GO:0005737; C:GO:0031298; C:GO:0071162	P:double-strand break repair via break-induced replication; P:DNA unwinding involved in DNA replication; P:mitotic DNA replication initiation; F:protein binding; C:GINS complex; C:cytoplasm; C:replication fork protection complex; C:CMG complex			Coil (COILS); G3DSA:1.20.58.1030 (GENE3D); IPR021151 (PFAM); IPR005339 (PANTHER); IPR005339 (CDD); cd21696 (CDD); IPR036224 (SUPERFAMILY)	OTHER
g115.t1	RecName: Full=Isocitrate dehydrogenase [NAD] subunit 1, mitochondrial; AltName: Full=Isocitric dehydrogenase; AltName: Full=NAD(+)-specific ICDH; Flags: Precursor	361	20	0	72.32	13	P:GO:0005975; P:GO:0006099; P:GO:0006102; P:GO:0006103; P:GO:0006734; F:GO:0000287; F:GO:0003723; F:GO:0004449; F:GO:0005515; F:GO:0009055; F:GO:0051287; C:GO:0005730; C:GO:0005759	P:carbohydrate metabolic process; P:tricarboxylic acid cycle; P:isocitrate metabolic process; P:2-oxoglutarate metabolic process; P:NADH metabolic process; F:magnesium ion binding; F:RNA binding; F:isocitrate dehydrogenase (NAD+) activity; F:protein binding; F:electron transfer activity; F:NAD binding; C:nucleolus; C:mitochondrial matrix	EC:1.1.1.41	Isocitrate dehydrogenase (NAD(+))	G3DSA:3.40.718.10:FF:000001 (FUNFAM); IPR024084 (SMART); IPR024084 (PFAM); IPR004434 (NCBIFAM); G3DSA:3.40.718.10 (GENE3D); PIRSR604439-1 (PIRSR); PIRSR604439-4 (PIRSR); PIRSR604439-2 (PIRSR); PIRSR604439-5 (PIRSR); PTHR11835 (PANTHER); SSF53659 (SUPERFAMILY)	OTHER
g1150.t1	---NA---	588									IPR011989 (G3DSA:1.25.10.GENE3D); mobidb-lite (MOBIDB_LITE); mobidb-lite (MOBIDB_LITE); mobidb-lite (MOBIDB_LITE)	OTHER
g1151.t1	RecName: Full=AMP deaminase 2; AltName: Full=AMP deaminase isoform L	779	20	0	64.61	25	P:GO:0001708; P:GO:0006178; P:GO:0006196; P:GO:0009793; P:GO:0030435; P:GO:0032263; P:GO:0032264; P:GO:0034101; P:GO:0042632; P:GO:0046032; P:GO:0046034; P:GO:0046039; P:GO:0052652; P:GO:0072015; P:GO:0097009; F:GO:0003876; F:GO:0005524; F:GO:0008270; F:GO:0032036; F:GO:0042802; F:GO:0043424; C:GO:0005576; C:GO:0005829; C:GO:0034774; C:GO:1904813	P:cell fate specification; P:guanine salvage; P:AMP catabolic process; P:embryo development ending in seed dormancy; P:sporulation resulting in formation of a cellular spore; P:GMP salvage; P:IMP salvage; P:erythrocyte homeostasis; P:cholesterol homeostasis; P:ADP catabolic process; P:ATP metabolic process; P:GTP metabolic process; P:cyclic purine nucleotide metabolic process; P:podocyte developm…	EC:3.5.4.17; EC:3.5.4.6	Adenosine-phosphate deaminase; AMP deaminase	G3DSA:4.10.800.20:FF:000001 (FUNFAM); G3DSA:3.20.20.140:FF:000035 (FUNFAM); IPR006329 (NCBIFAM); G3DSA:4.10.800.20 (GENE3D); IPR006329 (PFAM); IPR006329 (PIRSF); G3DSA:3.20.20.140 (GENE3D); mobidb-lite (MOBIDB_LITE); mobidb-lite (MOBIDB_LITE); mobidb-lite (MOBIDB_LITE); mobidb-lite (MOBIDB_LITE); IPR006329 (PANTHER); IPR006650 (PROSITE_PATTERNS); IPR006329 (CDD); IPR032466 (SUPERFAMILY)	OTHER
g1152.t1	---NA---	239									mobidb-lite (MOBIDB_LITE); mobidb-lite (MOBIDB_LITE); mobidb-lite (MOBIDB_LITE)	OTHER
g1153.t1	RecName: Full=Heme-responsive zinc finger transcription factor HAP1; AltName: Full=CYP1 activatory protein; AltName: Full=Heme activator protein 1	1198	20	1.22419e-75	51.73	8	P:GO:0034599; P:GO:0045892; P:GO:0045944; P:GO:0070482; F:GO:0000981; F:GO:0043565; C:GO:0005737; C:GO:0043231	P:cellular response to oxidative stress; P:negative regulation of DNA-templated transcription; P:positive regulation of transcription by RNA polymerase II; P:response to oxygen levels; F:DNA-binding transcription factor activity, RNA polymerase II-specific; F:sequence-specific DNA binding; C:cytoplasm; C:intracellular membrane-bounded organelle			Coil (COILS); IPR001138 (SMART); IPR007219 (SMART); IPR007219 (PFAM); IPR001138 (PFAM); IPR036864 (G3DSA:4.10.240.GENE3D); mobidb-lite (MOBIDB_LITE); mobidb-lite (MOBIDB_LITE); mobidb-lite (MOBIDB_LITE); mobidb-lite (MOBIDB_LITE); mobidb-lite (MOBIDB_LITE); mobidb-lite (MOBIDB_LITE); IPR051430 (PANTHER); IPR001138 (PROSITE_PATTERNS); IPR001138 (PROSITE_PROFILES); IPR001138 (CDD); cd12148 (CDD); I…	OTHER
g1154.t1	RecName: Full=Heme-responsive zinc finger transcription factor HAP1; AltName: Full=CYP1 activatory protein; AltName: Full=Heme activator protein 1	895	20	6.87406e-26	48.12	7	P:GO:0045892; P:GO:0045944; P:GO:0070482; P:GO:0070887; F:GO:0000981; F:GO:0043565; C:GO:0043231	P:negative regulation of DNA-templated transcription; P:positive regulation of transcription by RNA polymerase II; P:response to oxygen levels; P:cellular response to chemical stimulus; F:DNA-binding transcription factor activity, RNA polymerase II-specific; F:sequence-specific DNA binding; C:intracellular membrane-bounded organelle			Coil (COILS); IPR001138 (SMART); IPR001138 (PFAM); IPR036864 (G3DSA:4.10.240.GENE3D); mobidb-lite (MOBIDB_LITE); IPR051430 (PANTHER); IPR001138 (PROSITE_PATTERNS); IPR001138 (PROSITE_PROFILES); cd12148 (CDD); IPR001138 (CDD); IPR036864 (SUPERFAMILY)	OTHER
g1155.t1	RecName: Full=Isocitrate dehydrogenase [NADP], mitochondrial; Short=IDH; AltName: Full=ICD-M; AltName: Full=IDP; AltName: Full=NADP(+)-specific ICDH; AltName: Full=Oxalosuccinate decarboxylase; Flags: Precursor	411	20	0	80.86	17	P:GO:0006097; P:GO:0006099; P:GO:0006102; P:GO:0006103; P:GO:0006635; P:GO:0006741; P:GO:0010043; P:GO:0060253; P:GO:1903976; P:GO:1904465; F:GO:0000287; F:GO:0004450; F:GO:0051287; C:GO:0005743; C:GO:0005777; C:GO:0005829; C:GO:0009507	P:glyoxylate cycle; P:tricarboxylic acid cycle; P:isocitrate metabolic process; P:2-oxoglutarate metabolic process; P:fatty acid beta-oxidation; P:NADP biosynthetic process; P:response to zinc ion; P:negative regulation of glial cell proliferation; P:negative regulation of glial cell migration; P:negative regulation of matrix metallopeptidase secretion; F:magnesium ion binding; F:isocitrate dehyd…	EC:1.1.1.42	Isocitrate dehydrogenase (NADP(+))	G3DSA:3.40.718.10:FF:000002 (FUNFAM); IPR024084 (SMART); IPR004790 (NCBIFAM); IPR024084 (PFAM); G3DSA:3.40.718.10 (GENE3D); IPR004790 (PIRSF); PIRSR000108-1 (PIRSR); PIRSR000108-2 (PIRSR); PIRSR000108-4 (PIRSR); PIRSR000108-3 (PIRSR); PIRSR604439-3 (PIRSR); IPR004790 (PANTHER); IPR019818 (PROSITE_PATTERNS); SSF53659 (SUPERFAMILY)	OTHER
g1156.t1	RecName: Full=Heme-responsive zinc finger transcription factor HAP1; AltName: Full=CYP1 activatory protein; AltName: Full=Heme activator protein 1	1015	20	5.2216e-60	54.69	7	P:GO:0000436; P:GO:0071456; F:GO:0001228; F:GO:0003677; F:GO:0005515; C:GO:0005667; C:GO:0005739	P:carbon catabolite activation of transcription from RNA polymerase II promoter; P:cellular response to hypoxia; F:DNA-binding transcription activator activity, RNA polymerase II-specific; F:DNA binding; F:protein binding; C:transcription regulator complex; C:mitochondrion			IPR007219 (SMART); IPR001138 (SMART); IPR036864 (G3DSA:4.10.240.GENE3D); IPR001138 (PFAM); IPR007219 (PFAM); IPR050613 (PANTHER); IPR001138 (PROSITE_PATTERNS); IPR001138 (PROSITE_PROFILES); cd12148 (CDD); IPR001138 (CDD); IPR036864 (SUPERFAMILY)	OTHER
g1157.t1	RecName: Full=Oleate activated transcription factor 3	874	20	9.64679e-26	56.25	8	P:GO:0000436; P:GO:0045892; P:GO:0071456; F:GO:0001228; F:GO:0005515; F:GO:0043565; F:GO:0046872; C:GO:0005739	P:carbon catabolite activation of transcription from RNA polymerase II promoter; P:negative regulation of DNA-templated transcription; P:cellular response to hypoxia; F:DNA-binding transcription activator activity, RNA polymerase II-specific; F:protein binding; F:sequence-specific DNA binding; F:metal ion binding; C:mitochondrion			Coil (COILS); IPR001138 (SMART); IPR036864 (G3DSA:4.10.240.GENE3D); IPR007219 (PFAM); IPR001138 (PFAM); IPR051430 (PANTHER); IPR001138 (PROSITE_PATTERNS); IPR001138 (PROSITE_PROFILES); IPR001138 (CDD); cd12148 (CDD); IPR036864 (SUPERFAMILY)	OTHER
g1158.t1	---NA---	104									no IPS match	OTHER
g1159.t1	RecName: Full=Acetolactate synthase small subunit; AltName: Full=Acetohydroxy-acid synthase small subunit; Short=AHAS; Short=ALS	295	20	7.32088e-131	51.08	7	P:GO:0006551; P:GO:0006573; P:GO:0009079; P:GO:0009082; F:GO:0030234; C:GO:0005948; C:GO:0042645	P:L-leucine metabolic process; P:valine metabolic process; P:pyruvate family amino acid biosynthetic process; P:branched-chain amino acid biosynthetic process; F:enzyme regulator activity; C:acetolactate synthase complex; C:mitochondrial nucleoid			G3DSA:3.30.70.260:FF:000001 (FUNFAM); IPR004789 (NCBIFAM); G3DSA:3.30.70.260 (GENE3D); IPR019455 (PFAM); IPR027271 (G3DSA:3.30.70.GENE3D); PF22629 (PFAM); IPR053050 (PANTHER); IPR002912 (PROSITE_PROFILES); IPR039557 (CDD); IPR045865 (SUPERFAMILY); IPR045865 (SUPERFAMILY)	OTHER
g116.t1	RecName: Full=ATP synthase assembly factor FMC1, mitochondrial; AltName: Full=Formation of mitochondrial complexes protein 1; Flags: Precursor	146	1	7.20932e-11	78.72	3	P:GO:0016236; P:GO:0033615; C:GO:0005759	P:macroautophagy; P:mitochondrial proton-transporting ATP synthase complex assembly; C:mitochondrial matrix			Coil (COILS); Coil (COILS); PF13233 (PFAM); IPR039196 (PANTHER)	OTHER
g1160.t1	---NA---	558									PF22787 (PFAM); PF22786 (PFAM)	OTHER
g1161.t1	RecName: Full=Palmitoyltransferase PFA5; AltName: Full=Protein fatty acyltransferase 5	377	20	6.3819e-66	48.66	13	P:GO:0006605; P:GO:0018345; P:GO:0048522; P:GO:0051128; P:GO:0065008; P:GO:0072657; F:GO:0005488; F:GO:0016409; F:GO:0019707; C:GO:0005768; C:GO:0071944; C:GO:0098588; C:GO:0098794	P:protein targeting; P:protein palmitoylation; P:positive regulation of cellular process; P:regulation of cellular component organization; P:regulation of biological quality; P:protein localization to membrane; F:binding; F:palmitoyltransferase activity; F:protein-cysteine S-acyltransferase activity; C:endosome; C:cell periphery; C:bounding membrane of organelle; C:postsynapse	EC:2.3.1	Acyltransferases	IPR001594 (PFAM); PTHR22883 (PANTHER); PS50216 (PROSITE_PROFILES)	OTHER
g1162.t1	RecName: Full=Diphthine methyl ester synthase; AltName: Full=Diphthamide biosynthesis methyltransferase	300	20	0	78.93	7	P:GO:0017183; P:GO:0032259; P:GO:2000765; F:GO:0004164; F:GO:0141133; C:GO:0005829; C:GO:0005886	P:protein histidyl modification to diphthamide; P:methylation; P:regulation of cytoplasmic translation; F:diphthine synthase activity; F:diphthine methyl ester synthase activity; C:cytosol; C:plasma membrane	EC:2.1.1.98; EC:2.1.1.314	Diphthine synthase; Diphthine methyl ester synthase	G3DSA:3.40.1010.10:FF:000004 (FUNFAM); G3DSA:3.30.950.10:FF:000004 (FUNFAM); IPR004551 (PIRSF); IPR014777 (G3DSA:3.40.1010.GENE3D); IPR000878 (PFAM); IPR014776 (G3DSA:3.30.950.GENE3D); IPR004551 (NCBIFAM); PIRSR036432-1 (PIRSR); IPR004551 (PANTHER); IPR004551 (HAMAP); IPR004551 (CDD); IPR035996 (SUPERFAMILY)	OTHER
g1163.t1	RecName: Full=S-adenosylmethionine uptake transporter	877	20	2.63905e-111	48.35	5	P:GO:0006629; P:GO:0009987; F:GO:0004622; C:GO:0005783; C:GO:0016020	P:lipid metabolic process; P:cellular process; F:lysophospholipase activity; C:endoplasmic reticulum; C:membrane	EC:3.1.1.5	Lysophospholipase	IPR000620 (PFAM); IPR029058 (G3DSA:3.40.50.GENE3D); IPR007751 (PFAM); PTHR22911 (PANTHER); SSF103481 (SUPERFAMILY); IPR029058 (SUPERFAMILY); SSF103481 (SUPERFAMILY)	OTHER
g1163.t2	RecName: Full=Protein FAM135A	472	10	7.37539e-76	46.15	5	P:GO:0006629; P:GO:0055088; F:GO:0004622; C:GO:0005737; C:GO:0005811	P:lipid metabolic process; P:lipid homeostasis; F:lysophospholipase activity; C:cytoplasm; C:lipid droplet	EC:3.1.1.5	Lysophospholipase	IPR029058 (G3DSA:3.40.50.GENE3D); IPR007751 (PFAM); IPR044294 (PANTHER); IPR029058 (SUPERFAMILY)	OTHER
g1164.t1	---NA---	352									no IPS match	OTHER
g1165.t1	---NA---	151									no IPS match	OTHER
g1166.t1	RecName: Full=Electron transfer flavoprotein regulatory factor 1; AltName: Full=LYR motif-containing protein 5	82	8	2.76946e-14	62.61	6	P:GO:0008150; P:GO:0022904; F:GO:0003674; F:GO:0005515; C:GO:0005575; C:GO:0005739	P:biological_process; P:respiratory electron transport chain; F:molecular_function; F:protein binding; C:cellular_component; C:mitochondrion			IPR008011 (PFAM); IPR052000 (PANTHER); IPR045296 (CDD)	OTHER
g1167.t1	RecName: Full=Aldehyde dehydrogenase; Short=ALDDH; Short=ALDH	523	20	0	71.18	45	P:GO:0001889; P:GO:0001947; P:GO:0002931; P:GO:0006068; P:GO:0006567; P:GO:0006740; P:GO:0007623; P:GO:0008631; P:GO:0008637; P:GO:0010597; P:GO:0010628; P:GO:0019413; P:GO:0021522; P:GO:0032355; P:GO:0032496; P:GO:0032570; P:GO:0032870; P:GO:0033574; P:GO:0035094; P:GO:0042573; P:GO:0043066; P:GO:0045991; P:GO:0046187; P:GO:0048149; P:GO:0055093; P:GO:0071398; P:GO:0071470; P:GO:0110095; P:GO:19…	P:liver development; P:heart looping; P:response to ischemia; P:ethanol catabolic process; P:threonine catabolic process; P:NADPH regeneration; P:circadian rhythm; P:intrinsic apoptotic signaling pathway in response to oxidative stress; P:apoptotic mitochondrial changes; P:green leaf volatile biosynthetic process; P:positive regulation of gene expression; P:acetate biosynthetic process; P:spinal …	EC:1.1.1.105; EC:1.2.1.10; EC:1.2.1.5; EC:1.2.1.4; EC:1.2.1.39; EC:1.2.1.28	All-trans-retinol dehydrogenase (NAD(+)); Acetaldehyde dehydrogenase (acetylating); Aldehyde dehydrogenase (NAD(P)(+)); Aldehyde dehydrogenase (NADP(+)); Phenylacetaldehyde dehydrogenase; Benzaldehyde dehydrogenase (NAD(+))	G3DSA:3.40.309.10:FF:000001 (FUNFAM); G3DSA:3.40.605.10:FF:000011 (FUNFAM); G3DSA:3.40.605.10:FF:000026 (FUNFAM); IPR016163 (G3DSA:3.40.309.GENE3D); IPR016162 (G3DSA:3.40.605.GENE3D); IPR015590 (PFAM); PIRSR617656-1 (PIRSR); PIRSR000197-1 (PIRSR); PIRSR036489-3 (PIRSR); PIRSR036492-1 (PIRSR); PTHR11699 (PANTHER); IPR029510 (PROSITE_PATTERNS); IPR016160 (PROSITE_PATTERNS); cd07091 (CDD); IPR016161…	OTHER
g1168.t1	RecName: Full=Small ribosomal subunit protein eS24; AltName: Full=40S ribosomal protein S24	137	20	8.74671e-80	72.48	9	P:GO:0000462; P:GO:0002181; P:GO:0032259; F:GO:0003729; F:GO:0003735; F:GO:0008168; C:GO:0005634; C:GO:0022627; C:GO:0032040	P:maturation of SSU-rRNA from tricistronic rRNA transcript (SSU-rRNA, 5.8S rRNA, LSU-rRNA); P:cytoplasmic translation; P:methylation; F:mRNA binding; F:structural constituent of ribosome; F:methyltransferase activity; C:nucleus; C:cytosolic small ribosomal subunit; C:small-subunit processome	EC:2.1.1	Transferring one-carbon groups	G3DSA:3.30.70.3370:FF:000001 (FUNFAM); IPR053709 (G3DSA:3.30.70.GENE3D); IPR001976 (PFAM); mobidb-lite (MOBIDB_LITE); mobidb-lite (MOBIDB_LITE); IPR001976 (PANTHER); IPR018098 (PROSITE_PATTERNS); IPR001976 (HAMAP); IPR012678 (SUPERFAMILY)	OTHER
g1169.t1	RecName: Full=Immediate early response 3-interacting protein 1	81	7	8.36844e-32	68.37	8	P:GO:0003331; P:GO:0006888; P:GO:0007420; P:GO:0035265; P:GO:0050714; C:GO:0000139; C:GO:0005789; C:GO:0030134	P:positive regulation of extracellular matrix constituent secretion; P:endoplasmic reticulum to Golgi vesicle-mediated transport; P:brain development; P:organ growth; P:positive regulation of protein secretion; C:Golgi membrane; C:endoplasmic reticulum membrane; C:COPII-coated ER to Golgi transport vesicle			IPR013880 (PFAM); IPR013880 (PANTHER)	SP(Sec/SPI)	Non-effector
g117.t1	RecName: Full=Probable inactive dehydrogenase easA; AltName: Full=Ergot alkaloid biosynthesis protein A	397	20	2.86653e-146	59.98	15	P:GO:0006915; P:GO:0008202; P:GO:0009695; P:GO:0031408; P:GO:0048443; P:GO:1900809; F:GO:0003959; F:GO:0005496; F:GO:0005515; F:GO:0010181; F:GO:0016629; F:GO:0099130; C:GO:0000324; C:GO:0009986; C:GO:0030446	P:apoptotic process; P:steroid metabolic process; P:jasmonic acid biosynthetic process; P:oxylipin biosynthetic process; P:stamen development; P:fumigaclavine C biosynthetic process; F:NADPH dehydrogenase activity; F:steroid binding; F:protein binding; F:FMN binding; F:12-oxophytodienoate reductase activity; F:estrogen binding; C:fungal-type vacuole; C:cell surface; C:hyphal cell wall	EC:1.3.1.42; EC:1.6.99.1	12-oxophytodienoate reductase; NADPH dehydrogenase	G3DSA:3.20.20.70:FF:000138 (FUNFAM); IPR013785 (G3DSA:3.20.20.GENE3D); IPR001155 (PFAM); IPR045247 (PANTHER); cd02933 (CDD); SSF51395 (SUPERFAMILY)	OTHER
g1170.t1	RecName: Full=Receptor-type tyrosine-protein phosphatase mu; Short=Protein-tyrosine phosphatase mu; Short=R-PTP-mu; Flags: Precursor	768	20	1.69651e-39	49.93	62	P:GO:0001818; P:GO:0001933; P:GO:0002683; P:GO:0006470; P:GO:0007162; P:GO:0007411; P:GO:0007417; P:GO:0007424; P:GO:0007611; P:GO:0008015; P:GO:0008284; P:GO:0008285; P:GO:0009628; P:GO:0010977; P:GO:0022603; P:GO:0030097; P:GO:0030335; P:GO:0030855; P:GO:0031401; P:GO:0032481; P:GO:0032496; P:GO:0032835; P:GO:0039531; P:GO:0040013; P:GO:0042058; P:GO:0042472; P:GO:0043409; P:GO:0044087; P:GO:00…	P:negative regulation of cytokine production; P:negative regulation of protein phosphorylation; P:negative regulation of immune system process; P:protein dephosphorylation; P:negative regulation of cell adhesion; P:axon guidance; P:central nervous system development; P:open tracheal system development; P:learning or memory; P:blood circulation; P:positive regulation of cell population proliferati…	EC:3.1.3.48	Protein-tyrosine-phosphatase	IPR000242 (PRINTS); IPR000242 (SMART); IPR003595 (SMART); IPR001763 (SMART); IPR000242 (PFAM); IPR036873 (G3DSA:3.40.250.GENE3D); IPR029021 (G3DSA:3.90.190.GENE3D); IPR001763 (PFAM); PIRSR608356-51 (PIRSR); PIRSR000927-2 (PIRSR); PIRSR000929-2 (PIRSR); PIRSR002006-2 (PIRSR); PIRSR000929-1 (PIRSR); PIRSR000927-1 (PIRSR); PIRSR000941-50 (PIRSR); PIRSR608356-50 (PIRSR); PIRSR000926-2 (PIRSR); PIRSR0…	OTHER
g1171.t1	RecName: Full=NADPH dehydrogenase	417	20	5.93691e-100	58.6	9	P:GO:0008150; P:GO:0009636; F:GO:0003959; F:GO:0010181; F:GO:0016491; F:GO:0018548; F:GO:0050661; C:GO:0005634; C:GO:0005829	P:biological_process; P:response to toxic substance; F:NADPH dehydrogenase activity; F:FMN binding; F:oxidoreductase activity; F:obsolete pentaerythritol trinitrate reductase activity; F:NADP binding; C:nucleus; C:cytosol			IPR013785 (G3DSA:3.20.20.GENE3D); IPR001155 (PFAM); mobidb-lite (MOBIDB_LITE); IPR044152 (PANTHER); IPR044152 (CDD); SSF51395 (SUPERFAMILY)	OTHER
g1172.t1	---NA---	358									IPR032675 (G3DSA:3.80.10.GENE3D); IPR001810 (PROSITE_PROFILES); SSF52047 (SUPERFAMILY)	OTHER
g1173.t1	RecName: Full=Pre-rRNA-processing protein RIX1	761	11	2.18601e-85	49.62	12	P:GO:0006267; P:GO:0006364; P:GO:0030174; P:GO:0042254; F:GO:0003674; F:GO:0003682; F:GO:0005515; C:GO:0000792; C:GO:0005634; C:GO:0005654; C:GO:0005829; C:GO:0120330	P:pre-replicative complex assembly involved in nuclear cell cycle DNA replication; P:rRNA processing; P:regulation of DNA-templated DNA replication initiation; P:ribosome biogenesis; F:molecular_function; F:chromatin binding; F:protein binding; C:heterochromatin; C:nucleus; C:nucleoplasm; C:cytosol; C:rixosome complex			Coil (COILS); IPR012583 (PFAM); mobidb-lite (MOBIDB_LITE); mobidb-lite (MOBIDB_LITE); mobidb-lite (MOBIDB_LITE); mobidb-lite (MOBIDB_LITE); mobidb-lite (MOBIDB_LITE); PTHR34105 (PANTHER); IPR016024 (SUPERFAMILY)	OTHER
g1174.t1	RecName: Full=CDP-diacylglycerol--glycerol-3-phosphate 3-phosphatidyltransferase; AltName: Full=Phosphatidylglycerophosphate synthase; Short=PGP synthase	227	20	2.63298e-79	58.33	13	P:GO:0006661; P:GO:0007602; P:GO:0046341; P:GO:0071711; F:GO:0003881; F:GO:0005515; F:GO:0019992; F:GO:0030145; F:GO:0030246; F:GO:0043178; C:GO:0005741; C:GO:0005789; C:GO:0005794	P:phosphatidylinositol biosynthetic process; P:phototransduction; P:CDP-diacylglycerol metabolic process; P:basement membrane organization; F:CDP-diacylglycerol-inositol 3-phosphatidyltransferase activity; F:protein binding; F:diacylglycerol binding; F:manganese ion binding; F:carbohydrate binding; F:alcohol binding; C:mitochondrial outer membrane; C:endoplasmic reticulum membrane; C:Golgi appara…	EC:2.7.8.11	CDP-diacylglycerol--inositol 3-phosphatidyltransferase	G3DSA:1.20.120.1760:FF:000021 (FUNFAM); IPR043130 (G3DSA:1.20.120.GENE3D); IPR014387 (PIRSF); IPR000462 (PFAM); PTHR15362 (PANTHER); IPR048254 (PROSITE_PATTERNS)	OTHER
g1175.t1	RecName: Full=6,7-dimethyl-8-ribityllumazine synthase; Short=DMRL synthase; Short=LS; Short=Lumazine synthase	166	20	1.08279e-75	61.32	5	P:GO:0009231; F:GO:0000906; F:GO:1902444; C:GO:0005758; C:GO:0009349	P:riboflavin biosynthetic process; F:6,7-dimethyl-8-ribityllumazine synthase activity; F:riboflavin binding; C:mitochondrial intermembrane space; C:riboflavin synthase complex	EC:2.5.1.78	6,7-dimethyl-8-ribityllumazine synthase	G3DSA:3.40.50.960:FF:000007 (FUNFAM); IPR002180 (PFAM); IPR036467 (G3DSA:3.40.50.GENE3D); IPR034964 (NCBIFAM); IPR034964 (PANTHER); IPR034964 (HAMAP); IPR034964 (CDD); IPR036467 (SUPERFAMILY)	OTHER
g1176.t1	RecName: Full=PAB1-binding protein 1; AltName: Full=Poly(A)-binding protein-binding protein	792	12	2.63699e-57	47.26	7	P:GO:0016043; P:GO:0032501; P:GO:0048519; P:GO:0050794; F:GO:0005488; C:GO:0005737; C:GO:0043231	P:cellular component organization; P:multicellular organismal process; P:negative regulation of biological process; P:regulation of cellular process; F:binding; C:cytoplasm; C:intracellular membrane-bounded organelle			IPR009604 (SMART); IPR025852 (PFAM); IPR009604 (PFAM); mobidb-lite (MOBIDB_LITE); mobidb-lite (MOBIDB_LITE); mobidb-lite (MOBIDB_LITE); mobidb-lite (MOBIDB_LITE); mobidb-lite (MOBIDB_LITE); mobidb-lite (MOBIDB_LITE); mobidb-lite (MOBIDB_LITE); mobidb-lite (MOBIDB_LITE); mobidb-lite (MOBIDB_LITE); mobidb-lite (MOBIDB_LITE); IPR045117 (PANTHER)	OTHER
g1177.t1	---NA---	238									Coil (COILS); Coil (COILS)	OTHER
g1178.t1	---NA---	154									no IPS match	OTHER
g1179.t1	---NA---	496									mobidb-lite (MOBIDB_LITE); mobidb-lite (MOBIDB_LITE)	OTHER
g118.t1	RecName: Full=Probable endonuclease 4; AltName: Full=Endodeoxyribonuclease IV; AltName: Full=Endonuclease IV	363	20	6.30987e-147	65.33	9	P:GO:0006284; F:GO:0003677; F:GO:0003906; F:GO:0008270; F:GO:0008311; F:GO:0017005; F:GO:0030145; C:GO:0005634; C:GO:0005739	P:base-excision repair; F:DNA binding; F:DNA-(apurinic or apyrimidinic site) endonuclease activity; F:zinc ion binding; F:double-stranded DNA 3'-5' DNA exonuclease activity; F:3'-tyrosyl-DNA phosphodiesterase activity; F:manganese ion binding; C:nucleus; C:mitochondrion	EC:3.1.4; EC:3.1.15; EC:3.1.11.2	Acting on ester bonds; Acting on ester bonds; Exodeoxyribonuclease III	G3DSA:3.20.20.150:FF:000001 (FUNFAM); IPR001719 (SMART); G3DSA:3.20.20.150 (GENE3D); IPR013022 (PFAM); IPR001719 (NCBIFAM); mobidb-lite (MOBIDB_LITE); mobidb-lite (MOBIDB_LITE); mobidb-lite (MOBIDB_LITE); IPR001719 (PANTHER); IPR018246 (PROSITE_PATTERNS); IPR018246 (PROSITE_PATTERNS); IPR018246 (PROSITE_PATTERNS); IPR001719 (PROSITE_PROFILES); IPR001719 (HAMAP); IPR001719 (CDD); IPR036237 (SUPERF…	OTHER
g1180.t1	RecName: Full=Tel2-interacting protein 2	492	1	1.8435e-08	51.02	1	P:GO:0009987	P:cellular process			IPR018870 (PFAM); IPR018870 (PANTHER); IPR021133 (PROSITE_PROFILES); IPR016024 (SUPERFAMILY)	OTHER
g1181.t1	RecName: Full=Riboflavin transporter MCH5	498	20	8.85852e-141	48.66	4	P:GO:0032218; F:GO:0032217; C:GO:0000329; C:GO:0005886	P:riboflavin transport; F:riboflavin transmembrane transporter activity; C:fungal-type vacuole membrane; C:plasma membrane			IPR036259 (G3DSA:1.20.1250.GENE3D); IPR011701 (PFAM); mobidb-lite (MOBIDB_LITE); IPR050327 (PANTHER); IPR020846 (PROSITE_PROFILES); cd17352 (CDD); IPR036259 (SUPERFAMILY)	OTHER
g1182.t1	RecName: Full=ATP-dependent DNA helicase II subunit 2; AltName: Full=ATP-dependent DNA helicase II subunit Ku80	661	12	3.35021e-40	40.55	5	P:GO:0006281; P:GO:0006310; P:GO:0051276; F:GO:0003677; C:GO:0005694	P:DNA repair; P:DNA recombination; P:chromosome organization; F:DNA binding; C:chromosome			IPR006164 (SMART); IPR006164 (PFAM); IPR016194 (G3DSA:2.40.290.GENE3D); IPR036465 (G3DSA:3.40.50.GENE3D); PTHR12604 (PANTHER); IPR036465 (SUPERFAMILY); IPR016194 (SUPERFAMILY)	OTHER
g1183.t1	RecName: Full=Maintenance of telomere capping protein 2	285	7	1.88035e-14	50.69	3	P:GO:0008150; F:GO:0003674; C:GO:0005575	P:biological_process; F:molecular_function; C:cellular_component			G3DSA:1.10.8.80 (GENE3D)	OTHER
g1184.t1	RecName: Full=Probable U3 small nucleolar RNA-associated protein 11; Short=U3 snoRNA-associated protein 11	246	12	3.956e-72	56.53	13	P:GO:0000447; P:GO:0000472; P:GO:0000480; P:GO:0006412; P:GO:0007399; P:GO:0043065; F:GO:0005515; C:GO:0005615; C:GO:0005654; C:GO:0005730; C:GO:0005732; C:GO:0005737; C:GO:0032040	P:endonucleolytic cleavage in ITS1 to separate SSU-rRNA from 5.8S rRNA and LSU-rRNA from tricistronic rRNA transcript (SSU-rRNA, 5.8S rRNA, LSU-rRNA); P:endonucleolytic cleavage to generate mature 5'-end of SSU-rRNA from (SSU-rRNA, 5.8S rRNA, LSU-rRNA); P:endonucleolytic cleavage in 5'-ETS of tricistronic rRNA transcript (SSU-rRNA, 5.8S rRNA, LSU-rRNA); P:translation; P:nervous system development…			Coil (COILS); IPR007144 (PFAM); IPR007144 (PIRSF); mobidb-lite (MOBIDB_LITE); mobidb-lite (MOBIDB_LITE); mobidb-lite (MOBIDB_LITE); mobidb-lite (MOBIDB_LITE); IPR007144 (PANTHER)	OTHER
g1185.t1	RecName: Full=Guanine nucleotide-binding protein G(I)/G(S)/G(T) subunit beta-2; AltName: Full=G protein subunit beta-2; AltName: Full=Transducin beta chain 2	592	20	1.00141e-124	48.87	21	P:GO:0001736; P:GO:0006897; P:GO:0006935; P:GO:0007163; P:GO:0016477; P:GO:0022414; P:GO:0030239; P:GO:0030855; P:GO:0032466; P:GO:0032501; P:GO:0051016; F:GO:0051015; C:GO:0005884; C:GO:0005886; C:GO:0030479; C:GO:0031252; C:GO:0043227; C:GO:0045202; C:GO:0060187; C:GO:0070161; C:GO:0120025	P:establishment of planar polarity; P:endocytosis; P:chemotaxis; P:establishment or maintenance of cell polarity; P:cell migration; P:reproductive process; P:myofibril assembly; P:epithelial cell differentiation; P:negative regulation of cytokinesis; P:multicellular organismal process; P:barbed-end actin filament capping; F:actin filament binding; C:actin filament; C:plasma membrane; C:actin cort…			G3DSA:2.130.10.10:FF:000102 (FUNFAM); IPR001680 (SMART); IPR015943 (G3DSA:2.130.10.GENE3D); IPR001680 (PFAM); IPR015943 (G3DSA:2.130.10.GENE3D); PTHR19856 (PANTHER); PS50294 (PROSITE_PROFILES); IPR001680 (PROSITE_PROFILES); PS50294 (PROSITE_PROFILES); IPR001680 (PROSITE_PROFILES); IPR001680 (PROSITE_PROFILES); PS50294 (PROSITE_PROFILES); IPR001680 (PROSITE_PROFILES); IPR036322 (SUPERFAMILY); IPR0…	OTHER
g1186.t1	RecName: Full=U3 small nucleolar RNA-associated protein 15 homolog	492	20	0	51.99	18	P:GO:0000462; P:GO:0006357; P:GO:0006367; P:GO:0016043; P:GO:0045766; P:GO:0045943; P:GO:0050896; P:GO:2000234; F:GO:0005515; F:GO:0034511; C:GO:0000123; C:GO:0001650; C:GO:0005783; C:GO:0005856; C:GO:0032040; C:GO:0033553; C:GO:0034455; C:GO:0035097	P:maturation of SSU-rRNA from tricistronic rRNA transcript (SSU-rRNA, 5.8S rRNA, LSU-rRNA); P:regulation of transcription by RNA polymerase II; P:transcription initiation at RNA polymerase II promoter; P:cellular component organization; P:positive regulation of angiogenesis; P:positive regulation of transcription by RNA polymerase I; P:response to stimulus; P:positive regulation of rRNA processin…			Coil (COILS); G3DSA:2.130.10.10:FF:000551 (FUNFAM); IPR001680 (SMART); IPR001680 (PFAM); IPR015943 (G3DSA:2.130.10.GENE3D); IPR018983 (PFAM); IPR015943 (G3DSA:2.130.10.GENE3D); PTHR19924 (PANTHER); IPR001680 (PROSITE_PROFILES); PS50294 (PROSITE_PROFILES); IPR036322 (SUPERFAMILY)	OTHER
g1187.t1	RecName: Full=DNA replication regulator SLD2	389	13	1.07448e-23	44.41	4	P:GO:0006261; P:GO:0022402; P:GO:0051716; C:GO:0031981	P:DNA-templated DNA replication; P:cell cycle process; P:cellular response to stimulus; C:nuclear lumen			Coil (COILS); Coil (COILS); G3DSA:1.10.10.1460:FF:000001 (FUNFAM); G3DSA:1.10.10.1460 (GENE3D); IPR021110 (PFAM); mobidb-lite (MOBIDB_LITE); mobidb-lite (MOBIDB_LITE); mobidb-lite (MOBIDB_LITE); mobidb-lite (MOBIDB_LITE); mobidb-lite (MOBIDB_LITE); mobidb-lite (MOBIDB_LITE); IPR040203 (PANTHER); cd22289 (CDD)	OTHER
g1188.t1	RecName: Full=ATPase synthesis protein 25, mitochondrial; Flags: Precursor	583	20	1.87166e-40	48.55	9	P:GO:0006412; P:GO:0006433; P:GO:0033615; P:GO:0048255; P:GO:0140053; F:GO:0003674; F:GO:0004827; C:GO:0005739; C:GO:0005743	P:translation; P:prolyl-tRNA aminoacylation; P:mitochondrial proton-transporting ATP synthase complex assembly; P:mRNA stabilization; P:mitochondrial gene expression; F:molecular_function; F:proline-tRNA ligase activity; C:mitochondrion; C:mitochondrial inner membrane			PF02410 (PFAM); IPR043519 (G3DSA:3.30.460.GENE3D); IPR040152 (PANTHER); IPR043519 (SUPERFAMILY)	OTHER
g1189.t1	RecName: Full=Lovastatin nonaketide synthase, enoyl reductase component lovC; AltName: Full=Lovastatin biosynthesis cluster protein C; AltName: Full=Trans-enoyl reductase lovC	451	20	1.89783e-23	46.96	7	P:GO:0042221; P:GO:0051716; F:GO:0016628; F:GO:0016651; F:GO:0097159; C:GO:0005737; C:GO:0043231	P:response to chemical; P:cellular response to stimulus; F:oxidoreductase activity, acting on the CH-CH group of donors, NAD or NADP as acceptor; F:oxidoreductase activity, acting on NAD(P)H; F:organic cyclic compound binding; C:cytoplasm; C:intracellular membrane-bounded organelle	EC:1.6; EC:1.3.1	Acting on NADH or NADPH; Acting on the CH-CH group of donors	IPR020843 (SMART); G3DSA:3.90.180.10 (GENE3D); G3DSA:3.40.50.720 (GENE3D); IPR013149 (PFAM); IPR013154 (PFAM); mobidb-lite (MOBIDB_LITE); mobidb-lite (MOBIDB_LITE); mobidb-lite (MOBIDB_LITE); IPR047122 (PANTHER); IPR047122 (CDD); IPR011032 (SUPERFAMILY); IPR036291 (SUPERFAMILY)	OTHER
g119.t1	RecName: Full=Flap endonuclease 1; Short=FEN-1; AltName: Full=Flap structure-specific endonuclease 1	380	20	0	81.23	18	P:GO:0006284; P:GO:0006303; P:GO:0007534; P:GO:0035753; P:GO:0043137; F:GO:0000287; F:GO:0003677; F:GO:0004523; F:GO:0005515; F:GO:0017108; F:GO:0030145; F:GO:0045145; F:GO:0051908; C:GO:0005654; C:GO:0005730; C:GO:0005739; C:GO:0005829; C:GO:0035861	P:base-excision repair; P:double-strand break repair via nonhomologous end joining; P:gene conversion at mating-type locus; P:maintenance of DNA trinucleotide repeats; P:DNA replication, removal of RNA primer; F:magnesium ion binding; F:DNA binding; F:RNA-DNA hybrid ribonuclease activity; F:protein binding; F:5'-flap endonuclease activity; F:manganese ion binding; F:single-stranded DNA 5'-3' DNA …	EC:3.1.30; EC:3.1.21; EC:3.1.15; EC:3.1.26.4; EC:3.1.11.3; EC:3.1.11.4	Acting on ester bonds; Acting on ester bonds; Acting on ester bonds; Ribonuclease H; Exodeoxyribonuclease (lambda-induced); Exodeoxyribonuclease (phage SP3-induced)	Coil (COILS); IPR006084 (PRINTS); G3DSA:1.10.150.20:FF:000009 (FUNFAM); G3DSA:3.40.50.1010:FF:000003 (FUNFAM); IPR006085 (SMART); IPR008918 (SMART); IPR006086 (SMART); IPR006086 (PFAM); G3DSA:1.10.150.20 (GENE3D); G3DSA:3.40.50.1010 (GENE3D); IPR006085 (PFAM); mobidb-lite (MOBIDB_LITE); mobidb-lite (MOBIDB_LITE); IPR006084 (PANTHER); IPR019974 (PROSITE_PATTERNS); IPR023426 (HAMAP); cd09907 (CDD);…	OTHER
g1190.t1	RecName: Full=Chromosome segregation in meiosis protein 3	342	20	5.76743e-18	50.38	8	P:GO:0006281; P:GO:0006312; P:GO:0007533; P:GO:0043111; P:GO:0043570; P:GO:0045132; F:GO:0003677; C:GO:0043596	P:DNA repair; P:mitotic recombination; P:mating type switching; P:replication fork arrest; P:maintenance of DNA repeat elements; P:meiotic chromosome segregation; F:DNA binding; C:nuclear replication fork			IPR012923 (PFAM); mobidb-lite (MOBIDB_LITE); mobidb-lite (MOBIDB_LITE); IPR040038 (PANTHER)	OTHER
g1191.t1	---NA---	246									Coil (COILS); IPR018287 (PFAM); mobidb-lite (MOBIDB_LITE); mobidb-lite (MOBIDB_LITE)	OTHER
g1192.t1	---NA---	565									Coil (COILS); mobidb-lite (MOBIDB_LITE); mobidb-lite (MOBIDB_LITE); mobidb-lite (MOBIDB_LITE); mobidb-lite (MOBIDB_LITE); mobidb-lite (MOBIDB_LITE); mobidb-lite (MOBIDB_LITE)	OTHER
g1193.t1	RecName: Full=Protein KTI12 homolog	281	13	2.21022e-75	55.09	9	P:GO:0002098; P:GO:0006357; P:GO:0048856; F:GO:0003682; F:GO:0003824; F:GO:0005515; F:GO:0097159; C:GO:0005634; C:GO:0005737	P:tRNA wobble uridine modification; P:regulation of transcription by RNA polymerase II; P:anatomical structure development; F:chromatin binding; F:catalytic activity; F:protein binding; F:organic cyclic compound binding; C:nucleus; C:cytoplasm			IPR027417 (G3DSA:3.40.50.GENE3D); IPR013641 (PFAM); PTHR12435 (PANTHER); IPR027417 (SUPERFAMILY)	OTHER
g1194.t1	RecName: Full=Ribosome biogenesis GTPase A	358	20	1.85004e-69	53.42	7	P:GO:0006417; P:GO:0032543; F:GO:0003924; F:GO:0005488; C:GO:0005634; C:GO:0005743; C:GO:0005759	P:regulation of translation; P:mitochondrial translation; F:GTPase activity; F:binding; C:nucleus; C:mitochondrial inner membrane; C:mitochondrial matrix	EC:3.6.1.15	Nucleoside-triphosphate phosphatase	Coil (COILS); IPR023179 (G3DSA:1.10.1580.GENE3D); IPR027417 (G3DSA:3.40.50.GENE3D); IPR006073 (PFAM); PIRSR006230-1 (PIRSR); PIRSR603373-2 (PIRSR); PIRSR603373-1 (PIRSR); PTHR45782 (PANTHER); cd01856 (CDD); IPR027417 (SUPERFAMILY)	OTHER
g1195.t1	RecName: Full=Vacuolar transporter chaperone complex subunit 4; AltName: Full=Polyphosphate kinase; AltName: Full=SPX-dependent polyphosphate polymerase VTC subunit 4; AltName: Full=Vacuolar membrane polyphosphate polymerase catalytic subunit; Short=PolyP polymerase	125	11	2.39219e-67	62.22	18	P:GO:0006112; P:GO:0006799; P:GO:0007034; P:GO:0010608; P:GO:0016237; P:GO:0042144; P:GO:0061736; F:GO:0003729; F:GO:0030695; C:GO:0000329; C:GO:0000421; C:GO:0005789; C:GO:0005938; C:GO:0020022; C:GO:0031410; C:GO:0031965; C:GO:0032153; C:GO:0033254	P:energy reserve metabolic process; P:polyphosphate biosynthetic process; P:vacuolar transport; P:post-transcriptional regulation of gene expression; P:microautophagy; P:vacuole fusion, non-autophagic; P:engulfment of target by autophagosome; F:mRNA binding; F:GTPase regulator activity; C:fungal-type vacuole membrane; C:autophagosome membrane; C:endoplasmic reticulum membrane; C:cell cortex; C:ac…			IPR003807 (PFAM); IPR051572 (PANTHER)	OTHER
g1196.t1	RecName: Full=EKC/KEOPS complex subunit CGI121	172	19	1.84544e-35	54.32	8	P:GO:0000722; P:GO:0008033; P:GO:0045944; F:GO:0000049; F:GO:0005515; C:GO:0000408; C:GO:0005634; C:GO:0005737	P:telomere maintenance via recombination; P:tRNA processing; P:positive regulation of transcription by RNA polymerase II; F:tRNA binding; F:protein binding; C:EKC/KEOPS complex; C:nucleus; C:cytoplasm			IPR036504 (G3DSA:3.30.2380.GENE3D); IPR013926 (PFAM); IPR013926 (PANTHER); IPR036504 (SUPERFAMILY)	OTHER
g1197.t1	---NA---	185									mobidb-lite (MOBIDB_LITE); mobidb-lite (MOBIDB_LITE); mobidb-lite (MOBIDB_LITE); mobidb-lite (MOBIDB_LITE); mobidb-lite (MOBIDB_LITE)	OTHER
g1198.t1	RecName: Full=Large ribosomal subunit protein mL40; AltName: Full=54S ribosomal protein L28, mitochondrial; AltName: Full=YmL28; Flags: Precursor	142	2	1.45304e-36	65.52	4	P:GO:0032543; F:GO:0003735; C:GO:0005743; C:GO:0005762	P:mitochondrial translation; F:structural constituent of ribosome; C:mitochondrial inner membrane; C:mitochondrial large ribosomal subunit			G3DSA:6.10.250.3440:FF:000001 (FUNFAM); IPR019192 (PFAM); G3DSA:6.10.250.3440 (GENE3D); IPR042831 (PANTHER)	OTHER
g1199.t1	RecName: Full=Bypass of stop codon protein 6	612	1	3.67512e-26	46.83	8	P:GO:0008150; P:GO:0055085; F:GO:0003674; F:GO:0022857; C:GO:0005794; C:GO:0016020; C:GO:0030136; C:GO:0030137	P:biological_process; P:transmembrane transport; F:molecular_function; F:transmembrane transporter activity; C:Golgi apparatus; C:membrane; C:clathrin-coated vesicle; C:COPI-coated vesicle			G3DSA:1.20.1250.20:FF:000286 (FUNFAM); IPR011701 (PFAM); IPR036259 (G3DSA:1.20.1250.GENE3D); mobidb-lite (MOBIDB_LITE); mobidb-lite (MOBIDB_LITE); mobidb-lite (MOBIDB_LITE); mobidb-lite (MOBIDB_LITE); IPR051788 (PANTHER); IPR020846 (PROSITE_PROFILES); IPR036259 (SUPERFAMILY)	OTHER
g12.t1	RecName: Full=Nuclear cap-binding protein subunit 3	217	7	1.24321e-15	61.17	19	P:GO:0000184; P:GO:0006370; P:GO:0006406; P:GO:0006408; P:GO:0035194; P:GO:0042789; P:GO:0051028; P:GO:0051607; F:GO:0000339; F:GO:0000340; F:GO:0003723; F:GO:0003729; F:GO:0005515; C:GO:0005634; C:GO:0005737; C:GO:0005829; C:GO:0005846; C:GO:0016607; C:GO:0034518	P:nuclear-transcribed mRNA catabolic process, nonsense-mediated decay; P:7-methylguanosine mRNA capping; P:mRNA export from nucleus; P:snRNA export from nucleus; P:regulatory ncRNA-mediated post-transcriptional gene silencing; P:mRNA transcription by RNA polymerase II; P:mRNA transport; P:defense response to virus; F:RNA cap binding; F:RNA 7-methylguanosine cap binding; F:RNA binding; F:mRNA bind…			IPR019416 (PFAM); mobidb-lite (MOBIDB_LITE); mobidb-lite (MOBIDB_LITE); mobidb-lite (MOBIDB_LITE); IPR019416 (PANTHER)	OTHER
g120.t1	RecName: Full=Nuclear pore complex protein Nup98-Nup96; Contains: RecName: Full=Nuclear pore complex protein Nup98; AltName: Full=98 kDa nucleoporin; AltName: Full=Nucleoporin Nup98; Short=Nup98; Contains: RecName: Full=Nuclear pore complex protein Nup96; AltName: Full=96 kDa nucleoporin; AltName: Full=Nucleoporin Nup96; Short=Nup96; Flags: Precursor	1046	20	2.32027e-109	47.12	24	P:GO:0000973; P:GO:0006302; P:GO:0006409; P:GO:0006607; P:GO:0007275; P:GO:0014070; P:GO:0016973; P:GO:0022607; P:GO:0031509; P:GO:0034398; P:GO:0034605; P:GO:0036228; P:GO:0045893; P:GO:0046822; P:GO:0051664; F:GO:0003723; F:GO:0005515; F:GO:0016787; F:GO:0017056; F:GO:0060090; C:GO:0031080; C:GO:0031981; C:GO:0044613; C:GO:0098687	P:post-transcriptional tethering of RNA polymerase II gene DNA at nuclear periphery; P:double-strand break repair; P:tRNA export from nucleus; P:NLS-bearing protein import into nucleus; P:multicellular organism development; P:response to organic cyclic compound; P:poly(A)+ mRNA export from nucleus; P:cellular component assembly; P:subtelomeric heterochromatin formation; P:telomere tethering at nu…	EC:3	Hydrolases	G3DSA:3.30.1610.10:FF:000003 (FUNFAM); G3DSA:1.10.10.2360:FF:000001 (FUNFAM); IPR036903 (G3DSA:3.30.1610.GENE3D); IPR025574 (PFAM); PF04096 (PFAM); G3DSA:1.10.10.2360 (GENE3D); mobidb-lite (MOBIDB_LITE); mobidb-lite (MOBIDB_LITE); mobidb-lite (MOBIDB_LITE); mobidb-lite (MOBIDB_LITE); mobidb-lite (MOBIDB_LITE); mobidb-lite (MOBIDB_LITE); mobidb-lite (MOBIDB_LITE); mobidb-lite (MOBIDB_LITE); mobidb…	OTHER
g1200.t1	RecName: Full=Asparagine synthetase domain-containing protein 1	480	20	6.98339e-134	44.59	3	P:GO:0006520; F:GO:0005488; C:GO:0110165	P:amino acid metabolic process; F:binding; C:cellular anatomical entity			IPR029055 (G3DSA:3.60.20.GENE3D); IPR017932 (PFAM); IPR006426 (PIRSF); IPR014729 (G3DSA:3.40.50.GENE3D); IPR001962 (PFAM); PIRSR001589-2 (PIRSR); IPR051857 (PANTHER); IPR017932 (PROSITE_PROFILES); IPR001962 (CDD); SSF52402 (SUPERFAMILY); IPR029055 (SUPERFAMILY)	OTHER
g1201.t1	RecName: Full=Receptor-mediated endocytosis protein 6	261	20	8.02211e-51	50.66	20	P:GO:0002683; P:GO:0006895; P:GO:0009791; P:GO:0009966; P:GO:0010605; P:GO:0015031; P:GO:0031324; P:GO:0032511; P:GO:0036010; P:GO:0044085; P:GO:0048585; P:GO:0048731; P:GO:0051241; P:GO:0060627; F:GO:0030695; F:GO:0043130; C:GO:0005769; C:GO:0005794; C:GO:0005829; C:GO:0016020	P:negative regulation of immune system process; P:Golgi to endosome transport; P:post-embryonic development; P:regulation of signal transduction; P:negative regulation of macromolecule metabolic process; P:protein transport; P:negative regulation of cellular metabolic process; P:late endosome to vacuole transport via multivesicular body sorting pathway; P:protein localization to endosome; P:cellu…			IPR003123 (SMART); IPR003123 (PFAM); G3DSA:1.10.246.120 (GENE3D); IPR041545 (PFAM); IPR037191 (G3DSA:1.20.1050.GENE3D); IPR045046 (PANTHER); IPR003123 (PROSITE_PROFILES); IPR037191 (SUPERFAMILY)	OTHER
g1202.t1	RecName: Full=Probable transporter XF_0765	335	4	8.07219e-12	61.54	1	C:GO:0005886	C:plasma membrane			IPR046513 (PFAM); IPR052167 (PANTHER)	OTHER
g1203.t1	RecName: Full=Probable NAD(P)H-dependent D-xylose reductase xyl1; Short=XR	325	20	3.01105e-123	68.01	6	P:GO:0019568; P:GO:0042843; P:GO:0044237; F:GO:0032866; C:GO:0005576; C:GO:0005829	P:arabinose catabolic process; P:D-xylose catabolic process; P:cellular metabolic process; F:D-xylose reductase (NADPH) activity; C:extracellular region; C:cytosol	EC:1.1.1.21	Aldose reductase	IPR020471 (PRINTS); G3DSA:3.20.20.100:FF:000007 (FUNFAM); IPR036812 (G3DSA:3.20.20.GENE3D); IPR020471 (PIRSF); IPR023210 (PFAM); PIRSR000097-3 (PIRSR); PIRSR000097-1 (PIRSR); PIRSR000097-2 (PIRSR); IPR020471 (PANTHER); IPR018170 (PROSITE_PATTERNS); IPR018170 (PROSITE_PATTERNS); IPR036812 (SUPERFAMILY)	OTHER
g1204.t1	RecName: Full=Probable D-xylulose reductase A; AltName: Full=Xylitol dehydrogenase A	363	20	7.12555e-109	62	28	P:GO:0006062; P:GO:0006116; P:GO:0006735; P:GO:0009410; P:GO:0009725; P:GO:0019388; P:GO:0019568; P:GO:0019640; P:GO:0019697; P:GO:0030317; P:GO:0031667; P:GO:0042843; P:GO:0046370; P:GO:0046686; P:GO:0046688; F:GO:0003939; F:GO:0008270; F:GO:0042802; F:GO:0046526; F:GO:0047833; F:GO:0050019; F:GO:0051287; C:GO:0005739; C:GO:0005829; C:GO:0016020; C:GO:0031514; C:GO:0032991; C:GO:0070062	P:sorbitol catabolic process; P:NADH oxidation; P:NADH regeneration; P:response to xenobiotic stimulus; P:response to hormone; P:galactose catabolic process; P:arabinose catabolic process; P:D-glucuronate catabolic process to D-xylulose 5-phosphate; P:L-xylitol catabolic process to xylulose 5-phosphate; P:flagellated sperm motility; P:response to nutrient levels; P:D-xylose catabolic process; P:f…	EC:1.1.1.14; EC:1.1.1.12; EC:1.1.1.9; EC:1.1.99.21	L-iditol 2-dehydrogenase; L-arabinitol 4-dehydrogenase; D-xylulose reductase; D-sorbitol dehydrogenase (acceptor)	G3DSA:3.40.50.720:FF:000068 (FUNFAM); IPR020843 (SMART); IPR013154 (PFAM); G3DSA:3.90.180.10 (GENE3D); G3DSA:3.40.50.720 (GENE3D); IPR013149 (PFAM); PIRSR000445-3 (PIRSR); PTHR43161 (PANTHER); IPR002328 (PROSITE_PATTERNS); IPR045306 (CDD); IPR036291 (SUPERFAMILY); IPR011032 (SUPERFAMILY)	OTHER
g1205.t1	RecName: Full=Transketolase; Short=TK	698	20	0	59.73	7	P:GO:0006098; F:GO:0003729; F:GO:0004802; F:GO:0005515; F:GO:0046914; C:GO:0009535; C:GO:0009570	P:pentose-phosphate shunt; F:mRNA binding; F:transketolase activity; F:protein binding; F:transition metal ion binding; C:chloroplast thylakoid membrane; C:chloroplast stroma	EC:2.2.1.1	Transketolase	G3DSA:3.40.50.970:FF:000003 (FUNFAM); G3DSA:3.40.50.920:FF:000012 (FUNFAM); G3DSA:3.40.50.970:FF:000004 (FUNFAM); IPR005475 (SMART); G3DSA:3.40.50.970 (GENE3D); PF22613 (PFAM); IPR005475 (PFAM); G3DSA:3.40.50.970 (GENE3D); IPR005474 (PFAM); IPR005478 (NCBIFAM); IPR009014 (G3DSA:3.40.50.GENE3D); PIRSR000156-1 (PIRSR); IPR033247 (PANTHER); IPR020826 (PROSITE_PATTERNS); IPR005474 (CDD); cd07033 (CDD…	OTHER
g1206.t1	RecName: Full=Peroxisomal membrane protein PEX25; AltName: Full=Peroxin-25	394	1	2.39755e-50	50	3	P:GO:0007031; C:GO:0005777; C:GO:0016020	P:peroxisome organization; C:peroxisome; C:membrane			IPR008733 (PFAM); PTHR12652 (PANTHER)	OTHER
g1207.t1	---NA---	227									mobidb-lite (MOBIDB_LITE)	OTHER
g1208.t1	---NA---	380									no IPS match	OTHER
g1209.t1	RecName: Full=RNA polymerase II transcription factor B subunit 3; AltName: Full=RNA polymerase II transcription factor B 38 kDa subunit; AltName: Full=RNA polymerase II transcription factor B p38 subunit	318	11	3.46558e-111	62.11	9	P:GO:0006289; P:GO:0006357; P:GO:0006367; P:GO:0048513; P:GO:0048731; F:GO:0000993; F:GO:0008270; C:GO:0000307; C:GO:0070985	P:nucleotide-excision repair; P:regulation of transcription by RNA polymerase II; P:transcription initiation at RNA polymerase II promoter; P:animal organ development; P:system development; F:RNA polymerase II complex binding; F:zinc ion binding; C:cyclin-dependent protein kinase holoenzyme complex; C:transcription factor TFIIK complex			Coil (COILS); G3DSA:3.30.40.10:FF:000037 (FUNFAM); IPR015877 (PFAM); IPR001841 (PFAM); IPR004575 (NCBIFAM); IPR013083 (G3DSA:3.30.40.GENE3D); PTHR12683 (PANTHER); IPR017907 (PROSITE_PATTERNS); IPR001841 (PROSITE_PROFILES); cd16573 (CDD); SSF57850 (SUPERFAMILY)	OTHER
g121.t1	RecName: Full=Serum response factor; Short=SRF	211	20	4.05965e-54	77.51	102	P:GO:0000086; P:GO:0000122; P:GO:0001569; P:GO:0001666; P:GO:0001707; P:GO:0001764; P:GO:0001829; P:GO:0001947; P:GO:0002011; P:GO:0002042; P:GO:0007160; P:GO:0007168; P:GO:0007532; P:GO:0007616; P:GO:0008285; P:GO:0008306; P:GO:0009555; P:GO:0009636; P:GO:0009725; P:GO:0009838; P:GO:0009910; P:GO:0010048; P:GO:0010150; P:GO:0010669; P:GO:0014056; P:GO:0021766; P:GO:0022028; P:GO:0030155; P:GO:00…	P:G2/M transition of mitotic cell cycle; P:negative regulation of transcription by RNA polymerase II; P:branching involved in blood vessel morphogenesis; P:response to hypoxia; P:mesoderm formation; P:neuron migration; P:trophectodermal cell differentiation; P:heart looping; P:morphogenesis of an epithelial sheet; P:cell migration involved in sprouting angiogenesis; P:cell-matrix adhesion; P:rece…			IPR002100 (PRINTS); G3DSA:3.40.1810.10:FF:000002 (FUNFAM); IPR002100 (SMART); IPR002100 (PFAM); IPR036879 (G3DSA:3.40.1810.GENE3D); mobidb-lite (MOBIDB_LITE); mobidb-lite (MOBIDB_LITE); mobidb-lite (MOBIDB_LITE); IPR050142 (PANTHER); IPR002100 (PROSITE_PATTERNS); IPR002100 (PROSITE_PROFILES); IPR033897 (CDD); IPR036879 (SUPERFAMILY)	OTHER
g1210.t1	RecName: Full=Ran-binding protein 10; Short=RanBP10	590	20	1.85899e-25	47.05	11	P:GO:0007010; P:GO:0032501; P:GO:0048518; P:GO:0048523; P:GO:0048583; P:GO:0048856; P:GO:0080090; F:GO:0005515; C:GO:0000151; C:GO:0005634; C:GO:0005737	P:cytoskeleton organization; P:multicellular organismal process; P:positive regulation of biological process; P:negative regulation of cellular process; P:regulation of response to stimulus; P:anatomical structure development; P:regulation of primary metabolic process; F:protein binding; C:ubiquitin ligase complex; C:nucleus; C:cytoplasm			IPR003877 (SMART); IPR013144 (SMART); IPR003877 (PFAM); IPR043136 (G3DSA:2.60.120.GENE3D); IPR024964 (PFAM); mobidb-lite (MOBIDB_LITE); mobidb-lite (MOBIDB_LITE); mobidb-lite (MOBIDB_LITE); IPR050618 (PANTHER); IPR006594 (PROSITE_PROFILES); IPR001870 (PROSITE_PROFILES); IPR006595 (PROSITE_PROFILES); IPR044736 (CDD); IPR013320 (SUPERFAMILY)	OTHER
g1211.t1	---NA---	76									no IPS match	OTHER
g1212.t1	RecName: Full=Cytochrome c oxidase polypeptide 5, mitochondrial; AltName: Full=Cytochrome c oxidase polypeptide V; Flags: Precursor	143	7	6.28767e-14	54.52	2	P:GO:0006119; F:GO:0016491	P:oxidative phosphorylation; F:oxidoreductase activity	EC:1	Oxidoreductases	IPR036639 (G3DSA:1.10.442.GENE3D); IPR004203 (PFAM); IPR004203 (PANTHER); IPR036639 (SUPERFAMILY)	OTHER
g1213.t1	RecName: Full=DNA excision repair protein ERCC-1	210	6	3.60518e-25	51.45	19	P:GO:0006289; P:GO:0006302; P:GO:0006312; P:GO:0007281; P:GO:0009059; P:GO:0009411; P:GO:0010212; P:GO:0010604; P:GO:0022607; P:GO:0032205; P:GO:0045935; P:GO:0048513; P:GO:0048522; P:GO:0048731; F:GO:0000014; F:GO:0003677; F:GO:0005515; C:GO:0000109; C:GO:0005694	P:nucleotide-excision repair; P:double-strand break repair; P:mitotic recombination; P:germ cell development; P:macromolecule biosynthetic process; P:response to UV; P:response to ionizing radiation; P:positive regulation of macromolecule metabolic process; P:cellular component assembly; P:negative regulation of telomere maintenance; P:positive regulation of nucleobase-containing compound metabol…	EC:3.1	Acting on ester bonds	G3DSA:3.40.50.10130 (GENE3D); IPR047260 (PFAM); mobidb-lite (MOBIDB_LITE); mobidb-lite (MOBIDB_LITE); IPR004579 (PANTHER); IPR047260 (CDD); IPR011335 (SUPERFAMILY)	OTHER
g1214.t1	RecName: Full=Cytochrome c oxidase assembly protein COX14	59	1	1.19401e-21	85.71	6	P:GO:0033617; P:GO:0050821; P:GO:0070130; F:GO:0005515; C:GO:0005743; C:GO:0005759	P:mitochondrial cytochrome c oxidase assembly; P:protein stabilization; P:negative regulation of mitochondrial translation; F:protein binding; C:mitochondrial inner membrane; C:mitochondrial matrix			IPR029208 (PFAM)	OTHER
g1215.t1	RecName: Full=Replication termination factor 2; Short=RTF2; AltName: Full=Replication termination factor 2 domain-containing protein 1	201	10	1.15132e-24	47.48	3	P:GO:0006274; F:GO:0005488; C:GO:0043229	P:DNA replication termination; F:binding; C:intracellular organelle			PF04641 (PFAM); mobidb-lite (MOBIDB_LITE); IPR006735 (PANTHER)	OTHER
g1216.t1	RecName: Full=Splicing factor U2AF 35 kDa subunit; AltName: Full=U2 auxiliary factor 35 kDa subunit; AltName: Full=U2 snRNP auxiliary factor small subunit	176	20	5.87162e-47	56.44	13	P:GO:0000381; P:GO:0000389; P:GO:0010811; P:GO:0042254; P:GO:0045292; P:GO:0048573; F:GO:0030628; F:GO:0050733; C:GO:0000243; C:GO:0016607; C:GO:0071004; C:GO:0071013; C:GO:0089701	P:regulation of alternative mRNA splicing, via spliceosome; P:mRNA 3'-splice site recognition; P:positive regulation of cell-substrate adhesion; P:ribosome biogenesis; P:mRNA cis splicing, via spliceosome; P:photoperiodism, flowering; F:pre-mRNA 3'-splice site binding; F:RS domain binding; C:commitment complex; C:nuclear speck; C:U2-type prespliceosome; C:catalytic step 2 spliceosome; C:U2AF comp…			IPR009145 (PRINTS); IPR000504 (SMART); IPR000571 (PFAM); IPR012677 (G3DSA:3.30.70.GENE3D); IPR009145 (PANTHER); IPR000571 (PROSITE_PROFILES); IPR000571 (PROSITE_PROFILES); IPR000504 (PROSITE_PROFILES); IPR035979 (SUPERFAMILY)	OTHER
g1217.t1	RecName: Full=Proteasome subunit alpha; AltName: Full=20S proteasome alpha subunit; AltName: Full=Proteasome core protein PsmA	250	20	4.19737e-155	69.74	11	P:GO:0009615; P:GO:0010499; P:GO:0043161; F:GO:0004175; F:GO:0042802; C:GO:0000932; C:GO:0005576; C:GO:0005654; C:GO:0005829; C:GO:0019773; C:GO:0034515	P:response to virus; P:proteasomal ubiquitin-independent protein catabolic process; P:proteasome-mediated ubiquitin-dependent protein catabolic process; F:endopeptidase activity; F:identical protein binding; C:P-body; C:extracellular region; C:nucleoplasm; C:cytosol; C:proteasome core complex, alpha-subunit complex; C:proteasome storage granule	EC:3.4	Acting on peptide bonds (peptidases)	G3DSA:3.60.20.10:FF:000048 (FUNFAM); IPR000426 (SMART); IPR029055 (G3DSA:3.60.20.GENE3D); IPR001353 (PFAM); IPR000426 (PFAM); IPR050115 (PANTHER); IPR000426 (PROSITE_PATTERNS); IPR023332 (PROSITE_PROFILES); cd03750 (CDD); IPR029055 (SUPERFAMILY)	OTHER
g1218.t1	RecName: Full=U3 small nucleolar RNA-associated protein 14; Short=U3 snoRNA-associated protein 14; AltName: Full=U three protein 14	878	7	1.49916e-180	60.23	9	P:GO:0000447; P:GO:0000472; P:GO:0000480; P:GO:0007283; F:GO:0005515; C:GO:0005654; C:GO:0005730; C:GO:0005829; C:GO:0032040	P:endonucleolytic cleavage in ITS1 to separate SSU-rRNA from 5.8S rRNA and LSU-rRNA from tricistronic rRNA transcript (SSU-rRNA, 5.8S rRNA, LSU-rRNA); P:endonucleolytic cleavage to generate mature 5'-end of SSU-rRNA from (SSU-rRNA, 5.8S rRNA, LSU-rRNA); P:endonucleolytic cleavage in 5'-ETS of tricistronic rRNA transcript (SSU-rRNA, 5.8S rRNA, LSU-rRNA); P:spermatogenesis; F:protein binding; C:nuc…			Coil (COILS); Coil (COILS); Coil (COILS); PF04615 (PFAM); mobidb-lite (MOBIDB_LITE); mobidb-lite (MOBIDB_LITE); mobidb-lite (MOBIDB_LITE); mobidb-lite (MOBIDB_LITE); mobidb-lite (MOBIDB_LITE); mobidb-lite (MOBIDB_LITE); mobidb-lite (MOBIDB_LITE); mobidb-lite (MOBIDB_LITE); mobidb-lite (MOBIDB_LITE); mobidb-lite (MOBIDB_LITE); mobidb-lite (MOBIDB_LITE); mobidb-lite (MOBIDB_LITE); IPR006709 (PANTHE…	OTHER
g1219.t1	RecName: Full=Probable prefoldin subunit 5	156	13	7.20994e-26	55.75	15	P:GO:0006457; P:GO:0007021; P:GO:0009631; P:GO:0009651; P:GO:0010605; P:GO:0032968; P:GO:0043622; P:GO:0048523; P:GO:0071370; P:GO:1901703; F:GO:0015631; C:GO:0005634; C:GO:0005737; C:GO:0016272; C:GO:0051286	P:protein folding; P:tubulin complex assembly; P:cold acclimation; P:response to salt stress; P:negative regulation of macromolecule metabolic process; P:positive regulation of transcription elongation by RNA polymerase II; P:cortical microtubule organization; P:negative regulation of cellular process; P:cellular response to gibberellin stimulus; P:protein localization involved in auxin polar tra…			Coil (COILS); IPR004127 (NCBIFAM); IPR009053 (G3DSA:1.10.287.GENE3D); IPR004127 (PFAM); IPR011599 (PANTHER); SSF46579 (SUPERFAMILY)	OTHER
g122.t1	RecName: Full=ISWI one complex protein 4	430	2	6.88015e-19	43.21	1	C:GO:0005634	C:nucleus			IPR000313 (SMART); IPR000313 (PFAM); G3DSA:2.30.30.140 (GENE3D); mobidb-lite (MOBIDB_LITE); mobidb-lite (MOBIDB_LITE); mobidb-lite (MOBIDB_LITE); mobidb-lite (MOBIDB_LITE); mobidb-lite (MOBIDB_LITE); mobidb-lite (MOBIDB_LITE); IPR035503 (CDD); SSF63748 (SUPERFAMILY)	OTHER
g1220.t1	RecName: Full=Meiotic sister chromatid recombination protein 1	549	2	9.6329e-54	46.55	1	C:GO:0043231	C:intracellular membrane-bounded organelle			Coil (COILS); IPR018803 (PFAM)	SP(Sec/SPI)	Cytoplasmic effector
g1221.t1	RecName: Full=Chromatin structure-remodeling complex subunit RSC9; AltName: Full=RSC complex subunit RSC9; AltName: Full=Remodel the structure of chromatin complex subunit 9	523	2	1.19235e-88	51.7	6	P:GO:0006337; P:GO:0006357; P:GO:0006368; P:GO:0009303; F:GO:0003677; C:GO:0016586	P:nucleosome disassembly; P:regulation of transcription by RNA polymerase II; P:transcription elongation by RNA polymerase II; P:rRNA transcription; F:DNA binding; C:RSC-type complex			IPR052406 (PANTHER); IPR003150 (PROSITE_PROFILES)	OTHER
g1222.t1	RecName: Full=Ribonuclease P protein component, mitochondrial; Short=RNase P; Flags: Precursor	742	1	1.02331e-71	50.9	2	P:GO:0099116; C:GO:0005739	P:tRNA 5'-end processing; C:mitochondrion			IPR013888 (PFAM); IPR011990 (G3DSA:1.25.40.GENE3D); mobidb-lite (MOBIDB_LITE)	OTHER
g1222.t2	---NA---	146									no IPS match	OTHER
g1223.t1	RecName: Full=Hydroxymethylglutaryl-CoA synthase, cytoplasmic; Short=HMG-CoA synthase; AltName: Full=3-hydroxy-3-methylglutaryl coenzyme A synthase	447	20	0	69.01	27	P:GO:0001889; P:GO:0006084; P:GO:0006695; P:GO:0006696; P:GO:0008584; P:GO:0009267; P:GO:0009410; P:GO:0009645; P:GO:0010142; P:GO:0014074; P:GO:0033197; P:GO:0036170; P:GO:0036180; P:GO:0043434; P:GO:0044351; P:GO:0046690; P:GO:0046951; P:GO:0070542; P:GO:0071372; P:GO:0071397; P:GO:0071404; F:GO:0004421; F:GO:0016853; F:GO:0042803; F:GO:0043177; C:GO:0005759; C:GO:0005829	P:liver development; P:acetyl-CoA metabolic process; P:cholesterol biosynthetic process; P:ergosterol biosynthetic process; P:male gonad development; P:cellular response to starvation; P:response to xenobiotic stimulus; P:response to low light intensity stimulus; P:farnesyl diphosphate biosynthetic process, mevalonate pathway; P:response to purine-containing compound; P:response to vitamin E; P:f…	EC:2.3.3.10; EC:5	Hydroxymethylglutaryl-CoA synthase; Isomerases	G3DSA:3.40.47.10:FF:000008 (FUNFAM); IPR013746 (PFAM); IPR013528 (PFAM); IPR010122 (NCBIFAM); IPR016039 (G3DSA:3.40.47.GENE3D); PIRSR611554-1 (PIRSR); PIRSR610122-2 (PIRSR); PIRSR610122-1 (PIRSR); PIRSR611554-2 (PIRSR); PTHR43323 (PANTHER); IPR000590 (PROSITE_PATTERNS); cd00827 (CDD); IPR016039 (SUPERFAMILY); IPR016039 (SUPERFAMILY)	OTHER
g1224.t1	RecName: Full=Ubiquitin ligase complex F-box protein UFO1	601	2	3.57476e-74	44.63	3	P:GO:0006511; P:GO:0050896; C:GO:0005622	P:ubiquitin-dependent protein catabolic process; P:response to stimulus; C:intracellular anatomical structure			Coil (COILS); IPR001810 (SMART); G3DSA:1.20.1280.50 (GENE3D); IPR001810 (PFAM); IPR015943 (G3DSA:2.130.10.GENE3D); mobidb-lite (MOBIDB_LITE); mobidb-lite (MOBIDB_LITE); IPR052301 (PANTHER); IPR001810 (PROSITE_PROFILES); IPR036322 (SUPERFAMILY); IPR036047 (SUPERFAMILY)	OTHER
g1225.t1	RecName: Full=tRNA (32-2'-O)-methyltransferase regulator THADA; AltName: Full=Thyroid adenoma-associated protein homolog	1330	8	0	46.45	2	P:GO:0002128; C:GO:0005737	P:tRNA nucleoside ribose methylation; C:cytoplasm			IPR019442 (PFAM); IPR011989 (G3DSA:1.25.10.GENE3D); IPR051954 (PANTHER); IPR016024 (SUPERFAMILY)	OTHER
g1226.t1	RecName: Full=Magnesium transporter NIPA2; AltName: Full=Non-imprinted in Prader-Willi/Angelman syndrome region protein 2 homolog	363	20	4.37096e-178	64.07	9	P:GO:0006696; P:GO:0051607; P:GO:1903830; F:GO:0005515; F:GO:0015095; C:GO:0005769; C:GO:0005783; C:GO:0005794; C:GO:0005886	P:ergosterol biosynthetic process; P:defense response to virus; P:magnesium ion transmembrane transport; F:protein binding; F:magnesium ion transmembrane transporter activity; C:early endosome; C:endoplasmic reticulum; C:Golgi apparatus; C:plasma membrane			IPR008521 (PFAM); IPR008521 (PANTHER); SSF103481 (SUPERFAMILY)	OTHER
g1227.t1	RecName: Full=Translation initiation factor 1A; Short=aIF-1A	151	20	2.08674e-70	72.6	15	P:GO:0001677; P:GO:0001731; P:GO:0001732; P:GO:0002188; F:GO:0000049; F:GO:0003725; F:GO:0003743; F:GO:0019901; F:GO:0031369; F:GO:0033592; F:GO:0043023; F:GO:0043024; C:GO:0005829; C:GO:0016282; C:GO:0033290	P:formation of translation initiation ternary complex; P:formation of translation preinitiation complex; P:formation of cytoplasmic translation initiation complex; P:translation reinitiation; F:tRNA binding; F:double-stranded RNA binding; F:translation initiation factor activity; F:protein kinase binding; F:translation initiation factor binding; F:RNA strand annealing activity; F:ribosomal large …			G3DSA:2.40.50.140:FF:000071 (FUNFAM); IPR001253 (SMART); IPR006196 (PFAM); IPR001253 (NCBIFAM); IPR012340 (G3DSA:2.40.50.GENE3D); mobidb-lite (MOBIDB_LITE); mobidb-lite (MOBIDB_LITE); mobidb-lite (MOBIDB_LITE); IPR001253 (PANTHER); IPR006196 (PROSITE_PROFILES); IPR001253 (HAMAP); IPR001253 (CDD); IPR012340 (SUPERFAMILY)	OTHER
g1228.t1	RecName: Full=CTD kinase subunit gamma; Short=CTDK-I gamma subunit; AltName: Full=CTD kinase subunit 3	268	2	6.52283e-20	43.67	2	P:GO:0045893; C:GO:0031981	P:positive regulation of DNA-templated transcription; C:nuclear lumen			IPR024638 (PFAM); IPR024637 (PFAM); IPR008942 (G3DSA:1.25.40.GENE3D); IPR042326 (PANTHER)	OTHER
g1229.t1	RecName: Full=Alpha,alpha-trehalose-phosphate synthase [UDP-forming]; AltName: Full=Trehalose-6-phosphate synthase; AltName: Full=UDP-glucose-glucosephosphate glucosyltransferase	1062	20	0	52.86	13	P:GO:0005992; P:GO:0009791; P:GO:0034605; P:GO:0036168; P:GO:0036180; P:GO:0048608; P:GO:1901701; F:GO:0003825; F:GO:0004805; F:GO:0005515; F:GO:0030234; C:GO:0005946; C:GO:0043231	P:trehalose biosynthetic process; P:post-embryonic development; P:cellular response to heat; P:filamentous growth of a population of unicellular organisms in response to heat; P:filamentous growth of a population of unicellular organisms in response to biotic stimulus; P:reproductive structure development; P:cellular response to oxygen-containing compound; F:alpha,alpha-trehalose-phosphate syntha…	EC:2.4.1.15; EC:3.1.3.12; EC:3.1.3.23	Alpha,alpha-trehalose-phosphate synthase (UDP-forming); Trehalose-phosphatase; Sugar-phosphatase	G3DSA:3.40.50.2000:FF:000099 (FUNFAM); G3DSA:3.40.50.2000 (GENE3D); IPR003337 (PFAM); IPR001830 (PFAM); G3DSA:3.40.50.2000 (GENE3D); mobidb-lite (MOBIDB_LITE); IPR001830 (PANTHER); IPR001830 (CDD); SSF53756 (SUPERFAMILY); IPR036412 (SUPERFAMILY)	OTHER
g123.t1	RecName: Full=Putative aryl-alcohol dehydrogenase AAD16	349	20	3.39538e-164	57.17	4	P:GO:0006081; P:GO:0006772; F:GO:0047681; C:GO:0005829	P:cellular aldehyde metabolic process; P:thiamine metabolic process; F:aryl-alcohol dehydrogenase (NADP+) activity; C:cytosol	EC:1.1.1.91	Aryl-alcohol dehydrogenase (NADP(+))	G3DSA:3.20.20.100:FF:000004 (FUNFAM); IPR023210 (PFAM); IPR036812 (G3DSA:3.20.20.GENE3D); PIRSR000097-3 (PIRSR); PIRSR000097-2 (PIRSR); PIRSR000097-1 (PIRSR); IPR050523 (PANTHER); cd19079 (CDD); IPR036812 (SUPERFAMILY)	OTHER
g1230.t1	RecName: Full=Uncharacterized deoxyribonuclease YMR262W	292	5	1.46749e-31	43.83	10	P:GO:0008150; F:GO:0003674; F:GO:0004518; F:GO:0016788; F:GO:0046872; C:GO:0005575; C:GO:0005634; C:GO:0005654; C:GO:0005739; C:GO:0005829	P:biological_process; F:molecular_function; F:nuclease activity; F:hydrolase activity, acting on ester bonds; F:metal ion binding; C:cellular_component; C:nucleus; C:nucleoplasm; C:mitochondrion; C:cytosol			IPR001130 (PIRSF); G3DSA:3.20.20.140 (GENE3D); IPR001130 (PFAM); PIRSR005902-1 (PIRSR); IPR053044 (PANTHER); IPR032466 (SUPERFAMILY)	OTHER
g1231.t1	RecName: Full=Acetyl-CoA hydrolase; AltName: Full=Acetyl-CoA deacylase; Short=Acetyl-CoA acylase	523	17	0	70.35	10	P:GO:0019427; P:GO:0045733; P:GO:0071469; P:GO:1901289; F:GO:0003986; F:GO:0008260; F:GO:0008775; F:GO:0043821; C:GO:0005739; C:GO:0005829	P:acetyl-CoA biosynthetic process from acetate; P:acetate catabolic process; P:cellular response to alkaline pH; P:succinyl-CoA catabolic process; F:acetyl-CoA hydrolase activity; F:succinyl-CoA:3-oxo-acid CoA-transferase activity; F:acetate CoA-transferase activity; F:propionyl-CoA:succinate CoA-transferase activity; C:mitochondrion; C:cytosol	EC:2.8.3.8; EC:2.8.3.5; EC:3.1.2.1	Acetate CoA-transferase; 3-oxoacid CoA-transferase; Acetyl-CoA hydrolase	G3DSA:3.30.750.70:FF:000002 (FUNFAM); G3DSA:3.40.1080.10:FF:000003 (FUNFAM); G3DSA:3.40.1080.20:FF:000001 (FUNFAM); IPR038460 (G3DSA:3.40.1080.GENE3D); G3DSA:3.40.1080.10 (GENE3D); IPR003702 (PFAM); IPR026888 (PFAM); G3DSA:3.30.750.70 (GENE3D); PIRSR617821-2 (PIRSR); PIRSR617821-1 (PIRSR); IPR046433 (PANTHER); IPR037171 (SUPERFAMILY); IPR037171 (SUPERFAMILY)	OTHER
g1232.t1	---NA---	348									no IPS match	OTHER
g1233.t1	RecName: Full=Chaperone protein ClpB	794	20	0	76.29	12	P:GO:0000002; P:GO:0034605; P:GO:0034727; P:GO:0042026; P:GO:0043335; P:GO:0050821; F:GO:0005524; F:GO:0016887; F:GO:0042802; F:GO:0051082; F:GO:0051787; C:GO:0005759	P:mitochondrial genome maintenance; P:cellular response to heat; P:piecemeal microautophagy of the nucleus; P:protein refolding; P:protein unfolding; P:protein stabilization; F:ATP binding; F:ATP hydrolysis activity; F:identical protein binding; F:unfolded protein binding; F:misfolded protein binding; C:mitochondrial matrix	EC:3.6.1.15	Nucleoside-triphosphate phosphatase	Coil (COILS); Coil (COILS); Coil (COILS); IPR001270 (PRINTS); G3DSA:1.10.8.60:FF:000017 (FUNFAM); G3DSA:3.40.50.300:FF:000120 (FUNFAM); G3DSA:3.40.50.300:FF:000010 (FUNFAM); G3DSA:3.40.50.300:FF:000025 (FUNFAM); IPR019489 (SMART); IPR003593 (SMART); IPR041546 (PFAM); IPR003959 (PFAM); IPR003959 (PFAM); IPR019489 (PFAM); IPR027417 (G3DSA:3.40.50.GENE3D); IPR027417 (G3DSA:3.40.50.GENE3D); G3DSA:1.1…	OTHER
g1234.t1	RecName: Full=pH-response regulator protein palH/RIM21	491	8	1.05145e-21	45.33	15	P:GO:0007124; P:GO:0008150; P:GO:0008643; P:GO:0016485; P:GO:0030447; P:GO:0034727; P:GO:0036178; P:GO:0036244; P:GO:0051666; P:GO:0071285; P:GO:0071467; P:GO:0071469; F:GO:0003674; C:GO:0005886; C:GO:0016020	P:pseudohyphal growth; P:biological_process; P:carbohydrate transport; P:protein processing; P:filamentous growth; P:piecemeal microautophagy of the nucleus; P:filamentous growth of a population of unicellular organisms in response to neutral pH; P:cellular response to neutral pH; P:actin cortical patch localization; P:cellular response to lithium ion; P:cellular response to pH; P:cellular respon…			IPR014844 (PFAM); mobidb-lite (MOBIDB_LITE); IPR014844 (PANTHER)	OTHER
g1235.t1	RecName: Full=M-phase inducer phosphatase 3; AltName: Full=Dual specificity phosphatase Cdc25C	621	20	7.39661e-47	55.77	28	P:GO:0000079; P:GO:0001556; P:GO:0007030; P:GO:0007099; P:GO:0007144; P:GO:0007369; P:GO:0007488; P:GO:0008284; P:GO:0009314; P:GO:0010971; P:GO:0031569; P:GO:0031573; P:GO:0032467; P:GO:0045792; P:GO:0045840; P:GO:0045977; P:GO:0051231; P:GO:0072435; P:GO:0110032; P:GO:0110044; F:GO:0004725; F:GO:0019901; F:GO:0050699; C:GO:0000922; C:GO:0005634; C:GO:0005694; C:GO:0005758; C:GO:0005813	P:regulation of cyclin-dependent protein serine/threonine kinase activity; P:oocyte maturation; P:Golgi organization; P:centriole replication; P:female meiosis I; P:gastrulation; P:histoblast morphogenesis; P:positive regulation of cell population proliferation; P:response to radiation; P:positive regulation of G2/M transition of mitotic cell cycle; P:mitotic G2 cell size control checkpoint signa…	EC:3.1.3.48	Protein-tyrosine-phosphatase	IPR000751 (PRINTS); G3DSA:3.40.250.10:FF:000021 (FUNFAM); IPR001763 (SMART); IPR001763 (PFAM); IPR036873 (G3DSA:3.40.250.GENE3D); mobidb-lite (MOBIDB_LITE); PTHR10828 (PANTHER); IPR001763 (PROSITE_PROFILES); IPR000751 (CDD); IPR036873 (SUPERFAMILY)	OTHER
g1236.t1	RecName: Full=Calcium/calmodulin-dependent protein kinase kinase 1; Short=CaM-KK 1; Short=CaM-kinase kinase 1; Short=CaMKK 1; AltName: Full=CaM-kinase IV kinase; AltName: Full=Calcium/calmodulin-dependent protein kinase kinase alpha; Short=CaM-KK alpha; Short=CaM-kinase kinase alpha; Short=CaMKK alpha	593	20	2.30836e-56	51.44	24	P:GO:0001558; P:GO:0006996; P:GO:0007346; P:GO:0031325; P:GO:0033554; P:GO:0044085; P:GO:0044182; P:GO:0048519; P:GO:0048856; P:GO:0050793; P:GO:0060255; P:GO:0080090; P:GO:0090068; P:GO:0141124; P:GO:1903047; P:GO:2000243; F:GO:0004674; F:GO:0005515; F:GO:0043167; C:GO:0005935; C:GO:0005940; C:GO:0031981; C:GO:0032153; C:GO:0051285	P:regulation of cell growth; P:organelle organization; P:regulation of mitotic cell cycle; P:positive regulation of cellular metabolic process; P:cellular response to stress; P:cellular component biogenesis; P:filamentous growth of a population of unicellular organisms; P:negative regulation of biological process; P:anatomical structure development; P:regulation of developmental process; P:regula…	EC:2.7.11.1	Non-specific serine/threonine protein kinase	Coil (COILS); G3DSA:1.10.510.10:FF:000571 (FUNFAM); IPR000719 (SMART); IPR000719 (PFAM); G3DSA:1.10.510.10 (GENE3D); PIRSR000604-2 (PIRSR); PIRSR637770-2 (PIRSR); PIRSR000559-2 (PIRSR); PIRSR000550-1 (PIRSR); PIRSR000617-1 (PIRSR); PIRSR500950-50 (PIRSR); PIRSR038172-2 (PIRSR); PIRSR000636-2 (PIRSR); PIRSR038165-50 (PIRSR); PIRSR000552-2 (PIRSR); PIRSR037921-2 (PIRSR); PIRSR000620-2 (PIRSR); PIRS…	OTHER
g1237.t1	RecName: Full=Ubiquitin-conjugating enzyme E2 K; AltName: Full=E2 ubiquitin-conjugating enzyme K; AltName: Full=Huntingtin-interacting protein 2; Short=HIP-2; AltName: Full=Ubiquitin carrier protein; AltName: Full=Ubiquitin-conjugating enzyme E2-25 kDa; Short=Ubiquitin-conjugating enzyme E2(25K); Short=Ubiquitin-conjugating enzyme E2-25K; AltName: Full=Ubiquitin-protein ligase	211	20	2.723e-100	66.65	42	P:GO:0000278; P:GO:0007140; P:GO:0009960; P:GO:0010623; P:GO:0010800; P:GO:0010994; P:GO:0016050; P:GO:0016322; P:GO:0030718; P:GO:0031145; P:GO:0031647; P:GO:0032434; P:GO:0032933; P:GO:0034605; P:GO:0035458; P:GO:0036503; P:GO:0043162; P:GO:0045676; P:GO:0045879; P:GO:0048132; P:GO:0051276; P:GO:0060340; P:GO:0061059; P:GO:0070936; P:GO:0071276; P:GO:0071629; P:GO:0072344; P:GO:0072671; P:GO:00…	P:mitotic cell cycle; P:male meiotic nuclear division; P:endosperm development; P:programmed cell death involved in cell development; P:positive regulation of peptidyl-threonine phosphorylation; P:free ubiquitin chain polymerization; P:vesicle organization; P:neuron remodeling; P:germ-line stem cell population maintenance; P:anaphase-promoting complex-dependent catabolic process; P:regulation of …	EC:2.3.2.23	E2 ubiquitin-conjugating enzyme	G3DSA:1.10.8.10:FF:000080 (FUNFAM); G3DSA:3.10.110.10:FF:000037 (FUNFAM); SM00212 (SMART); IPR015368 (PFAM); IPR000608 (PFAM); IPR016135 (G3DSA:3.10.110.GENE3D); G3DSA:1.10.8.10 (GENE3D); IPR050113 (PANTHER); IPR023313 (PROSITE_PATTERNS); IPR000608 (PROSITE_PROFILES); cd14311 (CDD); IPR000608 (CDD); IPR009060 (SUPERFAMILY); IPR016135 (SUPERFAMILY)	OTHER
g1238.t1	RecName: Full=Nuclear transport factor 2; Short=NTF-2	530	16	5.14764e-09	45.39	7	P:GO:0016043; P:GO:0050794; P:GO:0050896; F:GO:0003676; F:GO:0004386; C:GO:0005737; C:GO:0043229	P:cellular component organization; P:regulation of cellular process; P:response to stimulus; F:nucleic acid binding; F:helicase activity; C:cytoplasm; C:intracellular organelle			Coil (COILS); G3DSA:3.10.450.50 (GENE3D); IPR002075 (PFAM); mobidb-lite (MOBIDB_LITE); mobidb-lite (MOBIDB_LITE); mobidb-lite (MOBIDB_LITE); mobidb-lite (MOBIDB_LITE); mobidb-lite (MOBIDB_LITE); IPR039539 (PANTHER); IPR018222 (PROSITE_PROFILES); IPR018222 (CDD); IPR032710 (SUPERFAMILY); SSF81995 (SUPERFAMILY)	OTHER
g1239.t1	RecName: Full=CCR4-NOT transcription complex subunit 7; AltName: Full=CCR4-associated factor 1; Short=CAF-1	348	20	7.60114e-79	57.84	27	P:GO:0000290; P:GO:0007283; P:GO:0008284; P:GO:0008285; P:GO:0032968; P:GO:0033962; P:GO:0035279; P:GO:0042509; P:GO:0042742; P:GO:0045070; P:GO:0045892; P:GO:0051607; P:GO:0060213; P:GO:0060339; P:GO:0140991; P:GO:1900153; F:GO:0003682; F:GO:0003714; F:GO:0004535; F:GO:0008270; F:GO:0030145; F:GO:0034584; F:GO:0140297; C:GO:0000932; C:GO:0005829; C:GO:0016607; C:GO:0030015	P:deadenylation-dependent decapping of nuclear-transcribed mRNA; P:spermatogenesis; P:positive regulation of cell population proliferation; P:negative regulation of cell population proliferation; P:positive regulation of transcription elongation by RNA polymerase II; P:P-body assembly; P:miRNA-mediated gene silencing by mRNA destabilization; P:regulation of tyrosine phosphorylation of STAT protei…	EC:3.1.15; EC:3.1.13.4	Acting on ester bonds; Poly(A)-specific ribonuclease	IPR006941 (PFAM); IPR036397 (G3DSA:3.30.420.GENE3D); IPR006941 (PFAM); mobidb-lite (MOBIDB_LITE); IPR039637 (PANTHER); IPR012337 (SUPERFAMILY)	OTHER
g124.t1	RecName: Full=Phosphatidylinositol 4,5-bisphosphate-binding protein SLM1; AltName: Full=Synthetic lethal with MSS4 protein 1; AltName: Full=TORC2 effector protein SLM1	680	5	1.12386e-148	59.35	12	P:GO:0001558; P:GO:0016197; P:GO:0030950; P:GO:0031929; P:GO:0051017; P:GO:0070941; P:GO:0072659; P:GO:0090372; F:GO:0035091; F:GO:0042802; F:GO:0046625; C:GO:0005886	P:regulation of cell growth; P:endosomal transport; P:establishment or maintenance of actin cytoskeleton polarity; P:TOR signaling; P:actin filament bundle assembly; P:eisosome assembly; P:protein localization to plasma membrane; P:positive regulation of glycerol transport; F:phosphatidylinositol binding; F:identical protein binding; F:sphingolipid binding; C:plasma membrane			Coil (COILS); Coil (COILS); Coil (COILS); G3DSA:1.20.1270.60:FF:000078 (FUNFAM); IPR001849 (SMART); IPR046869 (PFAM); IPR011993 (G3DSA:2.30.29.GENE3D); IPR046868 (PFAM); IPR027267 (G3DSA:1.20.1270.GENE3D); mobidb-lite (MOBIDB_LITE); mobidb-lite (MOBIDB_LITE); PTHR31941 (PANTHER); IPR001849 (PROSITE_PROFILES); IPR043453 (CDD); SSF50729 (SUPERFAMILY)	OTHER
g1240.t1	---NA---	519									mobidb-lite (MOBIDB_LITE); mobidb-lite (MOBIDB_LITE); mobidb-lite (MOBIDB_LITE); mobidb-lite (MOBIDB_LITE); mobidb-lite (MOBIDB_LITE); mobidb-lite (MOBIDB_LITE)	OTHER
g1241.t1	RecName: Full=Cytochrome b-c1 complex subunit 7; AltName: Full=Complex III subunit 7; AltName: Full=Complex III subunit VII; AltName: Full=Ubiquinol-cytochrome c reductase complex 14 kDa protein	127	18	1.35776e-50	64.99	8	P:GO:0000462; P:GO:0000463; P:GO:0006122; P:GO:0006412; P:GO:0010570; F:GO:0005515; C:GO:0005743; C:GO:0005886	P:maturation of SSU-rRNA from tricistronic rRNA transcript (SSU-rRNA, 5.8S rRNA, LSU-rRNA); P:maturation of LSU-rRNA from tricistronic rRNA transcript (SSU-rRNA, 5.8S rRNA, LSU-rRNA); P:mitochondrial electron transport, ubiquinol to cytochrome c; P:translation; P:regulation of filamentous growth; F:protein binding; C:mitochondrial inner membrane; C:plasma membrane			G3DSA:1.10.1090.10:FF:000001 (FUNFAM); IPR036544 (G3DSA:1.10.1090.GENE3D); IPR003197 (PFAM); IPR003197 (PIRSF); IPR003197 (PANTHER); IPR036544 (SUPERFAMILY)	OTHER
g1242.t1	RecName: Full=Diadenosine 5',5'''-P1,P4-tetraphosphate phosphorylase 2; Short=Ap4A phosphorylase 2; AltName: Full=ADP-sulfurylase; AltName: Full=ATP adenylyltransferase	318	3	3.26316e-70	58.03	2	P:GO:0055086; F:GO:0016779	P:nucleobase-containing small molecule metabolic process; F:nucleotidyltransferase activity	EC:2.7.7	Transferring phosphorus-containing groups	IPR045759 (PFAM); IPR009163 (PIRSF); IPR043171 (G3DSA:3.30.428.GENE3D); IPR019200 (PFAM); PIRSR601310-1 (PIRSR); PIRSR000846-1 (PIRSR); IPR009163 (PANTHER); IPR036265 (SUPERFAMILY)	OTHER
g1243.t1	RecName: Full=4'-phosphopantetheine phosphatase; AltName: Full=Inactive pantothenic acid kinase 4	440	20	1.02841e-112	57.54	14	P:GO:0015937; P:GO:0019216; P:GO:0031323; P:GO:0048856; P:GO:0062012; F:GO:0004594; F:GO:0016791; F:GO:0042803; F:GO:1905502; C:GO:0005634; C:GO:0005739; C:GO:0005829; C:GO:0070013; C:GO:0071944	P:coenzyme A biosynthetic process; P:regulation of lipid metabolic process; P:regulation of cellular metabolic process; P:anatomical structure development; P:regulation of small molecule metabolic process; F:pantothenate kinase activity; F:phosphatase activity; F:protein homodimerization activity; F:acetyl-CoA binding; C:nucleus; C:mitochondrion; C:cytosol; C:intracellular organelle lumen; C:cell…	EC:2.7.1.33; EC:3.1.3	Pantothenate kinase; Acting on ester bonds	G3DSA:3.30.420.40:FF:000115 (FUNFAM); IPR004567 (NCBIFAM); G3DSA:3.30.420.510 (GENE3D); G3DSA:3.30.420.40 (GENE3D); IPR004567 (PFAM); IPR004567 (PANTHER); IPR043129 (SUPERFAMILY); IPR043129 (SUPERFAMILY)	OTHER
g1244.t1	---NA---	373									Coil (COILS); Coil (COILS); Coil (COILS); IPR048781 (PFAM)	OTHER
g1245.t1	RecName: Full=Enhancer of polycomb-like protein 1	727	20	4.71448e-150	49.05	12	P:GO:0006281; P:GO:0006338; P:GO:0006357; P:GO:0010604; P:GO:0030154; P:GO:0031325; P:GO:0045935; F:GO:0004402; F:GO:0030674; C:GO:0000785; C:GO:0005634; C:GO:0032991	P:DNA repair; P:chromatin remodeling; P:regulation of transcription by RNA polymerase II; P:positive regulation of macromolecule metabolic process; P:cell differentiation; P:positive regulation of cellular metabolic process; P:positive regulation of nucleobase-containing compound metabolic process; F:histone acetyltransferase activity; F:protein-macromolecule adaptor activity; C:chromatin; C:nucl…	EC:2.3.1.48	Histone acetyltransferase	Coil (COILS); IPR019542 (PFAM); mobidb-lite (MOBIDB_LITE); mobidb-lite (MOBIDB_LITE); mobidb-lite (MOBIDB_LITE); mobidb-lite (MOBIDB_LITE); IPR024943 (PANTHER)	OTHER
g1246.t1	RecName: Full=Exocyst complex component SEC8	855	6	8.44634e-63	44.69	3	P:GO:0006887; P:GO:0051641; C:GO:0110165	P:exocytosis; P:cellular localization; C:cellular anatomical entity			Coil (COILS); IPR007191 (PFAM); IPR048630 (PFAM); IPR039682 (PANTHER)	OTHER
g1247.t1	RecName: Full=Hydroxymethylpyrimidine/phosphomethylpyrimidine kinase; AltName: Full=Hydroxymethylpyrimidine kinase; Short=HMP kinase; AltName: Full=Hydroxymethylpyrimidine phosphate kinase; Short=HMP-P kinase; Short=HMP-phosphate kinase; Short=HMPP kinase	534	20	1.3709e-119	53.57	9	P:GO:0009228; P:GO:0009230; F:GO:0004789; F:GO:0005515; F:GO:0008902; F:GO:0008972; F:GO:0050334; C:GO:0005829; C:GO:0009507	P:thiamine biosynthetic process; P:thiamine catabolic process; F:thiamine-phosphate diphosphorylase activity; F:protein binding; F:hydroxymethylpyrimidine kinase activity; F:phosphomethylpyrimidine kinase activity; F:thiaminase activity; C:cytosol; C:chloroplast	EC:2.7.1.49; EC:2.7.4.7; EC:3.5.99.2; EC:2.5.1.3	Hydroxymethylpyrimidine kinase; Phosphooxymethylpyrimidine kinase; Aminopyrimidine aminohydrolase; Thiamine phosphate synthase	Coil (COILS); IPR004399 (NCBIFAM); IPR013749 (PFAM); IPR016084 (G3DSA:1.20.910.GENE3D); IPR029056 (G3DSA:3.40.1190.GENE3D); IPR027574 (NCBIFAM); IPR004305 (PFAM); PIRSR003170-1 (PIRSR); PTHR20858 (PANTHER); IPR004399 (CDD); cd19367 (CDD); IPR016084 (SUPERFAMILY); IPR029056 (SUPERFAMILY)	OTHER
g1248.t1	RecName: Full=Nicotinamide mononucleotide adenylyltransferase; Short=NMN adenylyltransferase; Short=NMNAT; AltName: Full=NMN-specific adenylyltransferase; AltName: Full=Promoter of filamentation protein 1	287	2	1.30628e-46	57.74	8	P:GO:0001403; P:GO:0007124; P:GO:0034356; P:GO:0036503; F:GO:0000309; F:GO:0016887; C:GO:0005634; C:GO:0005737	P:invasive growth in response to glucose limitation; P:pseudohyphal growth; P:NAD biosynthesis via nicotinamide riboside salvage pathway; P:ERAD pathway; F:nicotinamide-nucleotide adenylyltransferase activity; F:ATP hydrolysis activity; C:nucleus; C:cytoplasm	EC:2.7.7.1; EC:3.6.1.15	Nicotinamide-nucleotide adenylyltransferase; Nucleoside-triphosphate phosphatase	IPR014729 (G3DSA:3.40.50.GENE3D); IPR004821 (PFAM); PTHR31285 (PANTHER); SSF52374 (SUPERFAMILY)	OTHER
g1249.t1	RecName: Full=Mannan endo-1,6-alpha-mannosidase DCW1; AltName: Full=Defective cell wall 1; AltName: Full=Endo-alpha-1-	448	9	4.44503e-173	62.37	12	P:GO:0007117; P:GO:0007124; P:GO:0009058; P:GO:0009272; P:GO:0031505; P:GO:0036180; P:GO:0044237; P:GO:0044238; F:GO:0005515; C:GO:0005576; C:GO:0005886; C:GO:0009277	P:budding cell bud growth; P:pseudohyphal growth; P:biosynthetic process; P:fungal-type cell wall biogenesis; P:fungal-type cell wall organization; P:filamentous growth of a population of unicellular organisms in response to biotic stimulus; P:cellular metabolic process; P:primary metabolic process; F:protein binding; C:extracellular region; C:plasma membrane; C:fungal-type cell wall			G3DSA:1.50.10.20:FF:000006 (FUNFAM); IPR014480 (PIRSF); IPR005198 (PFAM); G3DSA:1.50.10.20 (GENE3D); IPR014480 (PANTHER); IPR008928 (SUPERFAMILY)	SP(Sec/SPI)	Non-effector
g125.t1	RecName: Full=Putative neutral sphingomyelinase	438	7	1.75976e-136	54.12	9	P:GO:0006685; P:GO:0009612; P:GO:0046513; P:GO:0090266; F:GO:0004767; F:GO:0005488; F:GO:0052712; C:GO:0005783; C:GO:0005901	P:sphingomyelin catabolic process; P:response to mechanical stimulus; P:ceramide biosynthetic process; P:regulation of mitotic cell cycle spindle assembly checkpoint; F:sphingomyelin phosphodiesterase activity; F:binding; F:inositol phosphosphingolipid phospholipase activity; C:endoplasmic reticulum; C:caveola	EC:3.1.4.12; EC:3.1.1	Sphingomyelin phosphodiesterase; Acting on ester bonds	IPR036691 (G3DSA:3.60.10.GENE3D); IPR005135 (PFAM); PIRSR604808-3 (PIRSR); PIRSR604808-2 (PIRSR); IPR051547 (PANTHER); IPR036691 (SUPERFAMILY)	OTHER
g1250.t1	RecName: Full=Glucan 1,3-beta-glucosidase; AltName: Full=Exo-1,3-beta-glucanase; Flags: Precursor	468	20	0	60.26	13	P:GO:0000272; P:GO:0030437; P:GO:0031505; P:GO:0031589; P:GO:0044011; P:GO:0044042; P:GO:0044407; F:GO:0004338; F:GO:0050839; C:GO:0005619; C:GO:0005886; C:GO:0009986; C:GO:1903561	P:polysaccharide catabolic process; P:ascospore formation; P:fungal-type cell wall organization; P:cell-substrate adhesion; P:single-species biofilm formation on inanimate substrate; P:glucan metabolic process; P:single-species biofilm formation in or on host organism; F:glucan exo-1,3-beta-glucosidase activity; F:cell adhesion molecule binding; C:ascospore wall; C:plasma membrane; C:cell surface…	EC:3.2.1.21; EC:3.2.1.58	Beta-glucosidase; Glucan 1,3-beta-glucosidase	G3DSA:3.20.20.80 (GENE3D); IPR050386 (PANTHER); IPR018087 (PROSITE_PATTERNS); IPR017853 (SUPERFAMILY)	OTHER
g1251.t1	RecName: Full=NADP-dependent 3-hydroxy acid dehydrogenase YdfG; AltName: Full=L-allo-threonine dehydrogenase; AltName: Full=Malonic semialdehyde reductase	264	20	1.50845e-74	53.68	13	P:GO:0006212; P:GO:0006694; P:GO:0045149; P:GO:0051289; F:GO:0004090; F:GO:0008442; F:GO:0031132; F:GO:0033764; F:GO:0035527; F:GO:0042802; F:GO:0052588; C:GO:0005829; C:GO:0032991	P:uracil catabolic process; P:steroid biosynthetic process; P:acetoin metabolic process; P:protein homotetramerization; F:carbonyl reductase (NADPH) activity; F:3-hydroxyisobutyrate dehydrogenase activity; F:serine 3-dehydrogenase activity; F:steroid dehydrogenase activity, acting on the CH-OH group of donors, NAD or NADP as acceptor; F:3-hydroxypropionate dehydrogenase (NADP+) activity; F:identi…	EC:1.1.1.304; EC:1.1.1.31; EC:1.1.1.276; EC:1.1.1.298; EC:1.1.1.184	Diacetyl reductase ((S)-acetoin forming); 3-hydroxyisobutyrate dehydrogenase; Serine 3-dehydrogenase (NADP(+)); 3-hydroxypropionate dehydrogenase (NADP(+)); Carbonyl reductase (NADPH)	IPR002347 (PRINTS); IPR002347 (PRINTS); G3DSA:3.40.50.720:FF:000047 (FUNFAM); G3DSA:3.40.50.720 (GENE3D); IPR002347 (PFAM); PIRSR617711-1 (PIRSR); PIRSR000094-3 (PIRSR); PIRSR611284-1 (PIRSR); PIRSR611284-2 (PIRSR); PIRSR614007-2 (PIRSR); PIRSR000094-2 (PIRSR); PIRSR614007-1 (PIRSR); PIRSR614058-1 (PIRSR); PIRSR617711-2 (PIRSR); PIRSR000095-1 (PIRSR); PTHR42901 (PANTHER); IPR020904 (PROSITE_PATTE…	OTHER
g1252.t1	RecName: Full=NADP-dependent 3-hydroxy acid dehydrogenase YdfG; AltName: Full=L-allo-threonine dehydrogenase; AltName: Full=Malonic semialdehyde reductase	913	20	3.81725e-67	54.79	9	P:GO:0006694; P:GO:0045149; F:GO:0004090; F:GO:0005515; F:GO:0031132; F:GO:0033764; F:GO:0052588; C:GO:0005737; C:GO:0043231	P:steroid biosynthetic process; P:acetoin metabolic process; F:carbonyl reductase (NADPH) activity; F:protein binding; F:serine 3-dehydrogenase activity; F:steroid dehydrogenase activity, acting on the CH-OH group of donors, NAD or NADP as acceptor; F:diacetyl reductase ((S)-acetoin forming) (NAD+) activity; C:cytoplasm; C:intracellular membrane-bounded organelle	EC:1.1.1.304; EC:1.1.1.276; EC:1.1.1.184	Diacetyl reductase ((S)-acetoin forming); Serine 3-dehydrogenase (NADP(+)); Carbonyl reductase (NADPH)	IPR002347 (PRINTS); IPR002347 (PRINTS); G3DSA:3.40.50.720:FF:000047 (FUNFAM); IPR002347 (PFAM); G3DSA:3.40.50.720 (GENE3D); PIRSR611284-1 (PIRSR); PIRSR617711-1 (PIRSR); PIRSR614058-1 (PIRSR); PIRSR614007-1 (PIRSR); PIRSR000095-2 (PIRSR); PIRSR000095-1 (PIRSR); PIRSR617711-2 (PIRSR); PIRSR611284-2 (PIRSR); PIRSR614007-2 (PIRSR); mobidb-lite (MOBIDB_LITE); mobidb-lite (MOBIDB_LITE); mobidb-lite (M…	OTHER
g1253.t1	RecName: Full=DNA replication licensing factor Mcm6	929	20	0	62.88	26	P:GO:0000727; P:GO:0006267; P:GO:0006268; P:GO:0006271; P:GO:0006279; P:GO:0007307; P:GO:0030174; P:GO:1902975; F:GO:0003682; F:GO:0003688; F:GO:0003697; F:GO:0003727; F:GO:0008270; F:GO:0009378; F:GO:0016887; F:GO:0033679; F:GO:0042802; F:GO:1990518; C:GO:0000347; C:GO:0000785; C:GO:0005656; C:GO:0005737; C:GO:0031298; C:GO:0042555; C:GO:0071162; C:GO:0097373	P:double-strand break repair via break-induced replication; P:pre-replicative complex assembly involved in nuclear cell cycle DNA replication; P:DNA unwinding involved in DNA replication; P:DNA strand elongation involved in DNA replication; P:premeiotic DNA replication; P:eggshell chorion gene amplification; P:regulation of DNA-templated DNA replication initiation; P:mitotic DNA replication initi…	EC:3.6.4.12; EC:5.6.2.4; EC:3.6.1.15	DNA helicase; n/a; Nucleoside-triphosphate phosphatase	IPR001208 (PRINTS); IPR008049 (PRINTS); G3DSA:2.20.28.10:FF:000003 (FUNFAM); G3DSA:3.40.50.300:FF:000115 (FUNFAM); IPR031327 (SMART); G3DSA:2.20.28.10 (GENE3D); IPR033762 (PFAM); IPR027925 (PFAM); IPR027417 (G3DSA:3.40.50.GENE3D); IPR001208 (PFAM); IPR041562 (PFAM); G3DSA:1.20.58.870 (GENE3D); G3DSA:3.30.1640.10 (GENE3D); IPR012340 (G3DSA:2.40.50.GENE3D); IPR041024 (PFAM); mobidb-lite (MOBIDB_LIT…	OTHER
g1254.t1	RecName: Full=Mitochondrial import inner membrane translocase subunit TIM21; Flags: Precursor	222	15	7.57429e-64	56.48	3	P:GO:0030150; C:GO:0005744; C:GO:0005886	P:protein import into mitochondrial matrix; C:TIM23 mitochondrial import inner membrane translocase complex; C:plasma membrane			G3DSA:3.10.450.320:FF:000002 (FUNFAM); IPR038552 (G3DSA:3.10.450.GENE3D); IPR013261 (PFAM); IPR013261 (PANTHER)	OTHER
g1255.t1	RecName: Full=1,3-beta-glucanosyltransferase gel4; AltName: Full=Glucan elongating glucanosyltransferase 4; Flags: Precursor	584	20	3.57756e-168	61.12	35	P:GO:0000462; P:GO:0000479; P:GO:0000902; P:GO:0000917; P:GO:0007163; P:GO:0030476; P:GO:0031321; P:GO:0031589; P:GO:0034412; P:GO:0042273; P:GO:0044011; P:GO:0044114; P:GO:0044182; P:GO:0044407; P:GO:0044409; P:GO:0071277; P:GO:0071469; P:GO:0071970; P:GO:1905897; F:GO:0042124; C:GO:0000936; C:GO:0005621; C:GO:0005628; C:GO:0009986; C:GO:0030134; C:GO:0030445; C:GO:0030446; C:GO:0033101; C:GO:00…	P:maturation of SSU-rRNA from tricistronic rRNA transcript (SSU-rRNA, 5.8S rRNA, LSU-rRNA); P:endonucleolytic cleavage of tricistronic rRNA transcript (SSU-rRNA, 5.8S rRNA, LSU-rRNA); P:cell morphogenesis; P:division septum assembly; P:establishment or maintenance of cell polarity; P:ascospore wall assembly; P:ascospore-type prospore assembly; P:cell-substrate adhesion; P:ascospore wall beta-gluc…	EC:2	Transferases	G3DSA:3.20.20.80:FF:000038 (FUNFAM); IPR012946 (SMART); G3DSA:1.20.58.1040 (GENE3D); IPR004886 (PFAM); IPR012946 (PFAM); G3DSA:3.20.20.80 (GENE3D); IPR004886 (PANTHER); IPR017853 (SUPERFAMILY)	SP(Sec/SPI)	Non-effector
g1256.t1	RecName: Full=1,3-beta-glucan synthase component FKS1; AltName: Full=1,3-beta-D-glucan-UDP glucosyltransferase; AltName: Full=Calcineurin dependent protein 1; AltName: Full=Calcofluor white hypersensitivity protein 53; AltName: Full=Echinocandin target gene protein 1; AltName: Full=FK506 sensitivity protein 1; AltName: Full=Glucan synthase of cerevisiae protein 1; AltName: Full=Papulacandin B res…	1898	20	0	61.81	29	P:GO:0000747; P:GO:0008361; P:GO:0009555; P:GO:0030476; P:GO:0031671; P:GO:0034413; P:GO:0045807; P:GO:1990344; F:GO:0005515; F:GO:0047657; F:GO:0140752; C:GO:0000148; C:GO:0000936; C:GO:0005628; C:GO:0005739; C:GO:0005794; C:GO:0005934; C:GO:0005935; C:GO:0009277; C:GO:0030479; C:GO:0031160; C:GO:0031520; C:GO:0032154; C:GO:0035840; C:GO:0035841; C:GO:0043332; C:GO:0097038; C:GO:0110085; C:GO:19…	P:conjugation with cellular fusion; P:regulation of cell size; P:pollen development; P:ascospore wall assembly; P:primary cell septum biogenesis; P:ascospore wall (1->3)-beta-D-glucan biosynthetic process; P:positive regulation of endocytosis; P:secondary cell septum biogenesis; F:protein binding; F:alpha-1,3-glucan synthase activity; F:branched 1,3-beta-D-glucan synthase activity; C:1,3-beta-D-g…	EC:2.4.1.34; EC:2.4.1.183	1,3-beta-glucan synthase; Alpha-1,3-glucan synthase	Coil (COILS); IPR026899 (SMART); IPR026899 (PFAM); IPR003440 (PFAM); mobidb-lite (MOBIDB_LITE); mobidb-lite (MOBIDB_LITE); mobidb-lite (MOBIDB_LITE); PTHR12741 (PANTHER)	OTHER
g1257.t1	RecName: Full=Eukaryotic translation initiation factor 2A; Short=eIF-2A	622	20	2.26076e-164	47.14	12	P:GO:0006413; P:GO:0017148; P:GO:0022607; P:GO:0022613; P:GO:0033554; P:GO:0035556; P:GO:0048522; P:GO:0048584; F:GO:0003723; F:GO:0003743; F:GO:0005515; C:GO:0022627	P:translational initiation; P:negative regulation of translation; P:cellular component assembly; P:ribonucleoprotein complex biogenesis; P:cellular response to stress; P:intracellular signal transduction; P:positive regulation of cellular process; P:positive regulation of response to stimulus; F:RNA binding; F:translation initiation factor activity; F:protein binding; C:cytosolic small ribosomal …			G3DSA:2.130.10.10:FF:000596 (FUNFAM); IPR011387 (PIRSF); IPR015943 (G3DSA:2.130.10.GENE3D); IPR015943 (G3DSA:2.130.10.GENE3D); IPR013979 (PFAM); mobidb-lite (MOBIDB_LITE); mobidb-lite (MOBIDB_LITE); mobidb-lite (MOBIDB_LITE); mobidb-lite (MOBIDB_LITE); IPR011387 (PANTHER); SSF82171 (SUPERFAMILY)	OTHER
g1258.t1	RecName: Full=AMSH-like protease; Short=AMSH-LP; AltName: Full=STAM-binding protein-like 1	445	20	1.79345e-69	53.09	13	P:GO:0006511; P:GO:0006897; P:GO:0044090; P:GO:0070536; P:GO:0071108; P:GO:0090316; P:GO:1902532; F:GO:0005515; F:GO:0101005; C:GO:0000502; C:GO:0005770; C:GO:0005886; C:GO:0031981	P:ubiquitin-dependent protein catabolic process; P:endocytosis; P:positive regulation of vacuole organization; P:protein K63-linked deubiquitination; P:protein K48-linked deubiquitination; P:positive regulation of intracellular protein transport; P:negative regulation of intracellular signal transduction; F:protein binding; F:deubiquitinase activity; C:proteasome complex; C:late endosome; C:plasm…	EC:3.4	Acting on peptide bonds (peptidases)	Coil (COILS); Coil (COILS); G3DSA:3.40.140.10:FF:000033 (FUNFAM); IPR000555 (SMART); IPR000555 (PFAM); IPR015063 (PFAM); G3DSA:1.20.58.80 (GENE3D); G3DSA:3.40.140.10 (GENE3D); mobidb-lite (MOBIDB_LITE); PTHR12947 (PANTHER); IPR037518 (PROSITE_PROFILES); IPR044098 (CDD); IPR036181 (SUPERFAMILY); SSF102712 (SUPERFAMILY)	OTHER
g1259.t1	RecName: Full=Ubiquitin thioesterase OTU1	304	19	5.55997e-50	48.69	10	P:GO:0006508; P:GO:0006986; P:GO:0009056; P:GO:0016579; P:GO:0034976; P:GO:0050794; F:GO:0005515; F:GO:0008234; F:GO:0101005; C:GO:0005737	P:proteolysis; P:response to unfolded protein; P:catabolic process; P:protein deubiquitination; P:response to endoplasmic reticulum stress; P:regulation of cellular process; F:protein binding; F:cysteine-type peptidase activity; F:deubiquitinase activity; C:cytoplasm	EC:3.4	Acting on peptide bonds (peptidases)	G3DSA:3.10.20.90 (GENE3D); PF21403 (PFAM); G3DSA:3.90.70.80 (GENE3D); IPR003323 (PFAM); PTHR13312 (PANTHER); IPR003323 (PROSITE_PROFILES); cd22745 (CDD); IPR038765 (SUPERFAMILY)	OTHER
g126.t1	RecName: Full=GDP-Man:Man(3)GlcNAc(2)-PP-Dol alpha-1,2-mannosyltransferase; AltName: Full=Alpha-1,2-mannosyltransferase ALG11; AltName: Full=Asparagine-linked glycosylation protein 11; AltName: Full=Glycolipid 2-alpha-mannosyltransferase	486	19	2.09035e-158	58.29	7	P:GO:0006488; P:GO:0006970; P:GO:0009737; P:GO:0009832; F:GO:0004377; F:GO:0005515; C:GO:0005789	P:dolichol-linked oligosaccharide biosynthetic process; P:response to osmotic stress; P:response to abscisic acid; P:plant-type cell wall biogenesis; F:GDP-Man:Man3GlcNAc2-PP-Dol alpha-1,2-mannosyltransferase activity; F:protein binding; C:endoplasmic reticulum membrane	EC:2.4.1.131	GDP-Man:Man(3)GlcNAc(2)-PP-dolichol alpha-1,2-mannosyltransferase	IPR001296 (PFAM); G3DSA:3.40.50.2000 (GENE3D); IPR031814 (PFAM); IPR038013 (PANTHER); IPR038013 (CDD); SSF53756 (SUPERFAMILY)	OTHER
g1260.t1	RecName: Full=Zinc finger protein 593 homolog	154	9	6.62355e-46	60.45	11	P:GO:0000055; P:GO:0045944; P:GO:1903026; F:GO:0005515; F:GO:0008270; F:GO:0043023; F:GO:1990275; C:GO:0005654; C:GO:0005730; C:GO:0005737; C:GO:0030687	P:ribosomal large subunit export from nucleus; P:positive regulation of transcription by RNA polymerase II; P:negative regulation of RNA polymerase II regulatory region sequence-specific DNA binding; F:protein binding; F:zinc ion binding; F:ribosomal large subunit binding; F:preribosome binding; C:nucleoplasm; C:nucleolus; C:cytoplasm; C:preribosome, large subunit precursor			G3DSA:3.30.160.60:FF:000299 (FUNFAM); IPR003604 (SMART); IPR022755 (PFAM); G3DSA:3.30.160.60 (GENE3D); IPR051879 (PANTHER); IPR013087 (PROSITE_PATTERNS); IPR013087 (PROSITE_PROFILES); IPR036236 (SUPERFAMILY)	OTHER
g1261.t1	RecName: Full=Large ribosomal subunit protein uL16; AltName: Full=60S ribosomal protein L10; AltName: Full=Ribosomal protein L10	220	20	2.8848e-149	82.13	23	P:GO:0000027; P:GO:0000122; P:GO:0002181; P:GO:0006415; P:GO:0006417; P:GO:0007141; P:GO:0007283; P:GO:0007420; P:GO:0030154; P:GO:0043066; P:GO:0097421; P:GO:0140236; P:GO:0140242; P:GO:1990403; F:GO:0003735; F:GO:0045182; C:GO:0005634; C:GO:0005790; C:GO:0009986; C:GO:0022625; C:GO:0098556; C:GO:0098793; C:GO:0098794	P:ribosomal large subunit assembly; P:negative regulation of transcription by RNA polymerase II; P:cytoplasmic translation; P:translational termination; P:regulation of translation; P:male meiosis I; P:spermatogenesis; P:brain development; P:cell differentiation; P:negative regulation of apoptotic process; P:liver regeneration; P:translation at presynapse; P:translation at postsynapse; P:embryoni…			G3DSA:3.90.1170.10:FF:000002 (FUNFAM); IPR036920 (G3DSA:3.90.1170.GENE3D); G3DSA:3.30.60.300 (GENE3D); IPR047873 (PFAM); IPR001197 (NCBIFAM); IPR001197 (PIRSF); IPR001197 (PANTHER); IPR018255 (PROSITE_PATTERNS); IPR016180 (CDD); IPR036920 (SUPERFAMILY)	OTHER
g1262.t1	RecName: Full=Phosphomannomutase 2; Short=PMM 2	250	20	1.19408e-148	73.78	13	P:GO:0006013; P:GO:0006487; P:GO:0009298; P:GO:0019853; P:GO:0071456; P:GO:1990830; F:GO:0004615; F:GO:0005515; F:GO:0046872; C:GO:0005654; C:GO:0005829; C:GO:0043025; C:GO:0062040	P:mannose metabolic process; P:protein N-linked glycosylation; P:GDP-mannose biosynthetic process; P:L-ascorbic acid biosynthetic process; P:cellular response to hypoxia; P:cellular response to leukemia inhibitory factor; F:phosphomannomutase activity; F:protein binding; F:metal ion binding; C:nucleoplasm; C:cytosol; C:neuronal cell body; C:fungal biofilm matrix	EC:5.4.2.8	Phosphomannomutase	G3DSA:3.30.1240.20:FF:000001 (FUNFAM); IPR005002 (PFAM); IPR023214 (G3DSA:3.40.50.GENE3D); IPR006379 (NCBIFAM); IPR043169 (G3DSA:3.30.1240.GENE3D); PIRSR605002-1 (PIRSR); SFLDS00003 (SFLD); IPR005002 (SFLD); PIRSR605002-3 (PIRSR); IPR005002 (PANTHER); IPR005002 (CDD); IPR036412 (SUPERFAMILY)	OTHER
g1263.t1	RecName: Full=Coiled-coil domain-containing protein 90B, mitochondrial; Flags: Precursor	198	10	1.62159e-69	55.33	3	P:GO:0006851; P:GO:0033617; C:GO:0031966	P:mitochondrial calcium ion transmembrane transport; P:mitochondrial cytochrome c oxidase assembly; C:mitochondrial membrane			Coil (COILS); G3DSA:1.20.5.340:FF:000018 (FUNFAM); IPR024461 (PFAM); G3DSA:1.20.5.340 (GENE3D); IPR024461 (PANTHER)	OTHER
g1264.t1	RecName: Full=Probable E3 ubiquitin-protein ligase HERC4; AltName: Full=HECT domain and RCC1-like domain-containing protein 4; AltName: Full=HECT-type E3 ubiquitin transferase HERC4	590	20	5.30205e-49	40.12	5	P:GO:0050794; F:GO:0005515; C:GO:0005694; C:GO:0005739; C:GO:0031090	P:regulation of cellular process; F:protein binding; C:chromosome; C:mitochondrion; C:organelle membrane			IPR000408 (PRINTS); PF13540 (PFAM); IPR009091 (G3DSA:2.130.10.GENE3D); mobidb-lite (MOBIDB_LITE); IPR053245 (PANTHER); IPR000408 (PROSITE_PATTERNS); IPR000408 (PROSITE_PROFILES); IPR000408 (PROSITE_PROFILES); IPR009091 (SUPERFAMILY)	OTHER
g1265.t1	RecName: Full=GATA-type transcription factor sreA; AltName: Full=Siderophore uptake regulator sreA	430	20	5.67587e-75	60.25	37	P:GO:0000122; P:GO:0000462; P:GO:0000479; P:GO:0000821; P:GO:0006338; P:GO:0006879; P:GO:0006963; P:GO:0007155; P:GO:0007350; P:GO:0007510; P:GO:0008643; P:GO:0022416; P:GO:0030447; P:GO:0034251; P:GO:0034605; P:GO:0034727; P:GO:0034757; P:GO:0035050; P:GO:0042440; P:GO:0045944; P:GO:0046529; P:GO:0048542; P:GO:0048738; P:GO:0051457; P:GO:0060047; P:GO:0060070; P:GO:0061320; P:GO:0071280; P:GO:00…	P:negative regulation of transcription by RNA polymerase II; P:maturation of SSU-rRNA from tricistronic rRNA transcript (SSU-rRNA, 5.8S rRNA, LSU-rRNA); P:endonucleolytic cleavage of tricistronic rRNA transcript (SSU-rRNA, 5.8S rRNA, LSU-rRNA); P:regulation of arginine metabolic process; P:chromatin remodeling; P:intracellular iron ion homeostasis; P:positive regulation of antibacterial peptide b…			IPR000679 (PRINTS); G3DSA:3.30.50.10:FF:000007 (FUNFAM); IPR000679 (SMART); IPR013088 (G3DSA:3.30.50.GENE3D); IPR000679 (PFAM); IPR013088 (G3DSA:3.30.50.GENE3D); mobidb-lite (MOBIDB_LITE); mobidb-lite (MOBIDB_LITE); mobidb-lite (MOBIDB_LITE); mobidb-lite (MOBIDB_LITE); mobidb-lite (MOBIDB_LITE); mobidb-lite (MOBIDB_LITE); IPR039355 (PANTHER); IPR000679 (PROSITE_PATTERNS); IPR000679 (PROSITE_PATTE…	OTHER
g1266.t1	RecName: Full=DNA-dependent metalloprotease WSS1; AltName: Full=DNA damage response protein WSS1; AltName: Full=SUMO-dependent isopeptidase WSS1; AltName: Full=Weak suppressor of SMT3 protein 1	306	3	1.63e-41	49.92	10	P:GO:0016925; P:GO:0019985; P:GO:0036205; P:GO:0106300; P:GO:1990414; F:GO:0004222; F:GO:0032183; F:GO:0061665; C:GO:0000324; C:GO:0005635	P:protein sumoylation; P:translesion synthesis; P:histone catabolic process; P:protein-DNA covalent cross-linking repair; P:replication-born double-strand break repair via sister chromatid exchange; F:metalloendopeptidase activity; F:SUMO binding; F:SUMO ligase activity; C:fungal-type vacuole; C:nuclear envelope	EC:3.4.24; EC:2.3.2	Acting on peptide bonds (peptidases); Acyltransferases	IPR013536 (PFAM); mobidb-lite (MOBIDB_LITE); mobidb-lite (MOBIDB_LITE); mobidb-lite (MOBIDB_LITE); IPR053000 (PANTHER); IPR013536 (PROSITE_PROFILES)	OTHER
g1267.t1	RecName: Full=Ammonium transporter; AltName: Full=Ammonia channel; AltName: Full=Ammonium channel	463	20	1.52985e-126	50.5	13	P:GO:0007124; P:GO:0019740; P:GO:0072488; P:GO:0072489; P:GO:1900430; F:GO:0005515; F:GO:0008519; F:GO:0015200; C:GO:0005764; C:GO:0005768; C:GO:0005774; C:GO:0005886; C:GO:0030659	P:pseudohyphal growth; P:nitrogen utilization; P:ammonium transmembrane transport; P:methylammonium transmembrane transport; P:positive regulation of filamentous growth of a population of unicellular organisms; F:protein binding; F:ammonium channel activity; F:methylammonium transmembrane transporter activity; C:lysosome; C:endosome; C:vacuolar membrane; C:plasma membrane; C:cytoplasmic vesicle m…			IPR024041 (PFAM); IPR029020 (G3DSA:1.10.3430.GENE3D); IPR001905 (PANTHER); IPR018047 (PROSITE_PATTERNS); SSF111352 (SUPERFAMILY)	OTHER
g1268.t1	RecName: Full=Ammonium transporter; AltName: Full=Ammonia channel; AltName: Full=Ammonium channel	453	20	6.30162e-125	50.47	12	P:GO:0007124; P:GO:0019740; P:GO:0048646; P:GO:0072488; P:GO:0072489; P:GO:1900430; F:GO:0005515; F:GO:0008519; F:GO:0015200; C:GO:0005765; C:GO:0005886; C:GO:0010008	P:pseudohyphal growth; P:nitrogen utilization; P:anatomical structure formation involved in morphogenesis; P:ammonium transmembrane transport; P:methylammonium transmembrane transport; P:positive regulation of filamentous growth of a population of unicellular organisms; F:protein binding; F:ammonium channel activity; F:methylammonium transmembrane transporter activity; C:lysosomal membrane; C:pla…			IPR029020 (G3DSA:1.10.3430.GENE3D); IPR024041 (PFAM); IPR001905 (PANTHER); IPR018047 (PROSITE_PATTERNS); SSF111352 (SUPERFAMILY)	OTHER
g1268.t2	RecName: Full=Ammonium transporter; AltName: Full=Ammonia channel; AltName: Full=Ammonium channel	471	20	2.77122e-127	50.33	13	P:GO:0007124; P:GO:0019740; P:GO:0072488; P:GO:0072489; P:GO:1900430; F:GO:0005515; F:GO:0008519; F:GO:0015200; C:GO:0005764; C:GO:0005768; C:GO:0005774; C:GO:0005886; C:GO:0030659	P:pseudohyphal growth; P:nitrogen utilization; P:ammonium transmembrane transport; P:methylammonium transmembrane transport; P:positive regulation of filamentous growth of a population of unicellular organisms; F:protein binding; F:ammonium channel activity; F:methylammonium transmembrane transporter activity; C:lysosome; C:endosome; C:vacuolar membrane; C:plasma membrane; C:cytoplasmic vesicle m…			IPR024041 (PFAM); IPR029020 (G3DSA:1.10.3430.GENE3D); IPR001905 (PANTHER); IPR018047 (PROSITE_PATTERNS); SSF111352 (SUPERFAMILY)	OTHER
g1269.t1	RecName: Full=Enoyl-[acyl-carrier-protein] reductase, mitochondrial; AltName: Full=2-enoyl thioester reductase; Flags: Precursor	358	20	5.58973e-128	63.72	8	P:GO:0006631; P:GO:0039020; F:GO:0003677; F:GO:0003955; F:GO:0005102; F:GO:0019166; F:GO:0141148; C:GO:0005739	P:fatty acid metabolic process; P:pronephric nephron tubule development; F:DNA binding; F:NAD(P)H dehydrogenase (quinone) activity; F:signaling receptor binding; F:trans-2-enoyl-CoA reductase (NADPH) activity; F:enoyl-[acyl-carrier-protein] reductase (NADPH) activity; C:mitochondrion	EC:1.3.1.104; EC:1.3.1.38; EC:1.6.5.2	Enoyl-[acyl-carrier-protein] reductase; Trans-2-enoyl-CoA reductase (NADPH); NAD(P)H dehydrogenase (quinone)	G3DSA:3.40.50.720:FF:000112 (FUNFAM); IPR020843 (SMART); IPR013154 (PFAM); G3DSA:3.40.50.720 (GENE3D); IPR013149 (PFAM); G3DSA:3.90.180.10 (GENE3D); IPR051034 (PANTHER); cd08290 (CDD); IPR011032 (SUPERFAMILY); IPR036291 (SUPERFAMILY)	OTHER
g127.t1	RecName: Full=Protein transport protein SEC24	918	20	0	65.95	11	P:GO:0006696; P:GO:0016236; P:GO:0070863; P:GO:0090110; P:GO:1902953; F:GO:0000149; F:GO:0005048; F:GO:0008270; C:GO:0005794; C:GO:0030127; C:GO:0070971	P:ergosterol biosynthetic process; P:macroautophagy; P:positive regulation of protein exit from endoplasmic reticulum; P:COPII-coated vesicle cargo loading; P:positive regulation of ER to Golgi vesicle-mediated transport; F:SNARE binding; F:signal sequence binding; F:zinc ion binding; C:Golgi apparatus; C:COPII vesicle coat; C:endoplasmic reticulum exit site			Coil (COILS); G3DSA:3.40.20.10:FF:000049 (FUNFAM); IPR036465 (G3DSA:3.40.50.GENE3D); G3DSA:2.60.40.1670 (GENE3D); IPR029006 (G3DSA:3.40.20.GENE3D); G3DSA:2.30.30.380 (GENE3D); IPR012990 (PFAM); IPR006895 (PFAM); G3DSA:1.20.120.730 (GENE3D); IPR006900 (PFAM); IPR007123 (PFAM); IPR006896 (PFAM); mobidb-lite (MOBIDB_LITE); IPR050550 (PANTHER); IPR036174 (SUPERFAMILY); SSF81995 (SUPERFAMILY); IPR0361…	OTHER
g1270.t1	RecName: Full=Ammonium transporter; AltName: Full=Ammonia channel; AltName: Full=Ammonium channel	471	20	3.13846e-120	50.16	14	P:GO:0007124; P:GO:0009653; P:GO:0019740; P:GO:0072488; P:GO:0072489; P:GO:1900430; F:GO:0005515; F:GO:0008519; F:GO:0015200; C:GO:0005764; C:GO:0005768; C:GO:0005774; C:GO:0005886; C:GO:0030659	P:pseudohyphal growth; P:anatomical structure morphogenesis; P:nitrogen utilization; P:ammonium transmembrane transport; P:methylammonium transmembrane transport; P:positive regulation of filamentous growth of a population of unicellular organisms; F:protein binding; F:ammonium channel activity; F:methylammonium transmembrane transporter activity; C:lysosome; C:endosome; C:vacuolar membrane; C:pl…			IPR024041 (PFAM); IPR029020 (G3DSA:1.10.3430.GENE3D); IPR001905 (PANTHER); IPR018047 (PROSITE_PATTERNS); SSF111352 (SUPERFAMILY)	OTHER
g1271.t1	RecName: Full=Mitochondrial distribution and morphology protein 30	557	1	2.56522e-08	40.24	13	P:GO:0006511; P:GO:0007005; P:GO:0008053; P:GO:0010793; P:GO:0016567; P:GO:0031146; P:GO:0051603; F:GO:0004842; F:GO:0005515; C:GO:0005634; C:GO:0005737; C:GO:0005739; C:GO:0019005	P:ubiquitin-dependent protein catabolic process; P:mitochondrion organization; P:mitochondrial fusion; P:regulation of mRNA export from nucleus; P:protein ubiquitination; P:SCF-dependent proteasomal ubiquitin-dependent protein catabolic process; P:proteolysis involved in protein catabolic process; F:ubiquitin-protein transferase activity; F:protein binding; C:nucleus; C:cytoplasm; C:mitochondrion…			IPR001810 (PROSITE_PROFILES); IPR036047 (SUPERFAMILY)	OTHER
g1272.t1	RecName: Full=Trimethylamine monooxygenase; Short=TMA monooxygenase; Short=Tmm	475	20	1.07005e-82	48.21	8	P:GO:0009725; P:GO:0019761; P:GO:0033993; P:GO:0050789; P:GO:1901700; F:GO:0016709; F:GO:0050660; C:GO:0005737	P:response to hormone; P:glucosinolate biosynthetic process; P:response to lipid; P:regulation of biological process; P:response to oxygen-containing compound; F:oxidoreductase activity, acting on paired donors, with incorporation or reduction of molecular oxygen, NAD(P)H as one donor, and incorporation of one atom of oxygen; F:flavin adenine dinucleotide binding; C:cytoplasm	EC:1.14.13	Acting on paired donors, with incorporation or reduction of molecular oxygen. The oxygen incorporated need not be derived from O(2)	IPR000960 (PRINTS); IPR036188 (G3DSA:3.50.50.GENE3D); IPR036188 (G3DSA:3.50.50.GENE3D); IPR020946 (PFAM); IPR050346 (PANTHER); IPR036188 (SUPERFAMILY); IPR036188 (SUPERFAMILY)	OTHER
g1273.t1	RecName: Full=Ammonium transporter; AltName: Full=Ammonia channel; AltName: Full=Ammonium channel	489	20	0	56.2	11	P:GO:0007124; P:GO:0019740; P:GO:0072488; P:GO:0072489; P:GO:1900430; F:GO:0005515; F:GO:0008519; F:GO:0015200; C:GO:0005765; C:GO:0005886; C:GO:0010008	P:pseudohyphal growth; P:nitrogen utilization; P:ammonium transmembrane transport; P:methylammonium transmembrane transport; P:positive regulation of filamentous growth of a population of unicellular organisms; F:protein binding; F:ammonium channel activity; F:methylammonium transmembrane transporter activity; C:lysosomal membrane; C:plasma membrane; C:endosome membrane			G3DSA:1.10.3430.10:FF:000003 (FUNFAM); IPR024041 (PFAM); IPR029020 (G3DSA:1.10.3430.GENE3D); IPR001905 (NCBIFAM); mobidb-lite (MOBIDB_LITE); IPR001905 (PANTHER); IPR018047 (PROSITE_PATTERNS); SSF111352 (SUPERFAMILY)	OTHER
g1274.t1	RecName: Full=Prenylcysteine oxidase 1; AltName: Full=Prenylcysteine lyase; Flags: Precursor	492	15	2.21963e-32	48.54	5	P:GO:0008152; P:GO:0009987; F:GO:0016491; C:GO:0005737; C:GO:0043231	P:metabolic process; P:cellular process; F:oxidoreductase activity; C:cytoplasm; C:intracellular membrane-bounded organelle	EC:1	Oxidoreductases	IPR036188 (G3DSA:3.50.50.GENE3D); PF13450 (PFAM); IPR010795 (PFAM); IPR017046 (PIRSF); PIRSR038051-1 (PIRSR); IPR017046 (PANTHER); IPR036188 (SUPERFAMILY)	SP(Sec/SPI)	Non-effector
g1275.t1	RecName: Full=Vacuolar protein sorting-associated protein 8; AltName: Full=Vacuolar protein-targeting protein 8	1309	5	1.88478e-83	42.34	7	P:GO:0007034; P:GO:0016043; P:GO:0016192; F:GO:0005488; C:GO:0005768; C:GO:0016020; C:GO:0099023	P:vacuolar transport; P:cellular component organization; P:vesicle-mediated transport; F:binding; C:endosome; C:membrane; C:vesicle tethering complex			IPR001680 (SMART); IPR015943 (G3DSA:2.130.10.GENE3D); IPR025941 (PFAM); IPR045111 (PANTHER); IPR036322 (SUPERFAMILY)	OTHER
g1276.t1	RecName: Full=EEF1A lysine methyltransferase 1; AltName: Full=N(6)-adenine-specific DNA methyltransferase 2; AltName: Full=Protein-lysine N-methyltransferase N6amt2	234	10	1.75098e-69	56.77	3	P:GO:0018022; F:GO:0016279; C:GO:0005737	P:peptidyl-lysine methylation; F:protein-lysine N-methyltransferase activity; C:cytoplasm	EC:2.1.1	Transferring one-carbon groups	IPR041370 (PFAM); IPR019369 (PANTHER); IPR019369 (HAMAP); IPR029063 (SUPERFAMILY)	OTHER
g1277.t1	RecName: Full=Nucleoporin NUP60; AltName: Full=Nuclear pore protein NUP60	510	2	1.54091e-10	45.11	6	P:GO:0015031; P:GO:0043170; P:GO:0051028; P:GO:0051168; P:GO:0051276; C:GO:0005643	P:protein transport; P:macromolecule metabolic process; P:mRNA transport; P:nuclear export; P:chromosome organization; C:nuclear pore			Coil (COILS); mobidb-lite (MOBIDB_LITE); mobidb-lite (MOBIDB_LITE); mobidb-lite (MOBIDB_LITE); mobidb-lite (MOBIDB_LITE); mobidb-lite (MOBIDB_LITE); mobidb-lite (MOBIDB_LITE); mobidb-lite (MOBIDB_LITE); mobidb-lite (MOBIDB_LITE); mobidb-lite (MOBIDB_LITE); IPR034432 (PANTHER)	OTHER
g1278.t1	RecName: Full=Short-chain dehydrogenase/reductase family 42E member 1	352	20	0	55.2	12	P:GO:0006696; P:GO:0006890; P:GO:0008203; P:GO:0048513; P:GO:0048731; P:GO:0065007; F:GO:0000252; F:GO:0003854; F:GO:0005515; F:GO:0047012; C:GO:0005789; C:GO:0005811	P:ergosterol biosynthetic process; P:retrograde vesicle-mediated transport, Golgi to endoplasmic reticulum; P:cholesterol metabolic process; P:animal organ development; P:system development; P:biological regulation; F:C-3 sterol dehydrogenase (C-4 sterol decarboxylase) activity; F:3-beta-hydroxy-delta5-steroid dehydrogenase (NAD+) activity; F:protein binding; F:sterol-4-alpha-carboxylate 3-dehydr…	EC:1.1.1.170; EC:1.1.1.145	3-beta-hydroxysteroid-4-alpha-carboxylate 3-dehydrogenase; 3-beta-hydroxy-Delta(5)-steroid dehydrogenase	G3DSA:3.40.50.720:FF:000346 (FUNFAM); IPR002225 (PFAM); G3DSA:3.40.50.720 (GENE3D); IPR050177 (PANTHER); IPR036291 (SUPERFAMILY)	OTHER
g1279.t1	RecName: Full=Protein transport protein BOS1	221	15	3.76376e-46	49.41	7	P:GO:0006906; P:GO:0015031; P:GO:0046907; P:GO:0048193; C:GO:0005783; C:GO:0030659; C:GO:0098588	P:vesicle fusion; P:protein transport; P:intracellular transport; P:Golgi vesicle transport; C:endoplasmic reticulum; C:cytoplasmic vesicle membrane; C:bounding membrane of organelle			IPR027027 (PIRSF); PF12352 (PFAM); PTHR21230 (PANTHER)	OTHER
g128.t1	RecName: Full=Putative zinc metalloproteinase YIL108W	724	3	0	53.44	2	F:GO:0005515; C:GO:0110165	F:protein binding; C:cellular anatomical entity			IPR036404 (G3DSA:2.100.10.GENE3D); IPR021917 (PFAM); IPR001229 (PFAM); IPR053002 (PANTHER); IPR001229 (PROSITE_PROFILES); IPR036404 (SUPERFAMILY); SSF55486 (SUPERFAMILY)	OTHER
g1280.t1	RecName: Full=Lipid scramblase CLPTM1L; AltName: Full=Cisplatin resistance-related protein 9; Short=CRR9p; AltName: Full=Cleft lip and palate transmembrane protein 1-like protein; Short=CLPTM1-like protein	651	11	1.33415e-110	56.5	4	P:GO:0033081; F:GO:0050811; C:GO:0005783; C:GO:0009897	P:regulation of T cell differentiation in thymus; F:GABA receptor binding; C:endoplasmic reticulum; C:external side of plasma membrane			IPR008429 (PFAM); mobidb-lite (MOBIDB_LITE); mobidb-lite (MOBIDB_LITE); mobidb-lite (MOBIDB_LITE); IPR008429 (PANTHER)	OTHER
g1281.t1	RecName: Full=Lysine acetyltransferase; Short=LAT; AltName: Full=Lysine N(6)-acetyltransferase	363	2	4.68278e-43	46.46	7	P:GO:0008361; P:GO:0019473; F:GO:0003674; F:GO:0004468; F:GO:0016746; C:GO:0005634; C:GO:0005737	P:regulation of cell size; P:L-lysine catabolic process to glutarate, by acetylation; F:molecular_function; F:lysine N-acetyltransferase activity, acting on acetyl phosphate as donor; F:acyltransferase activity; C:nucleus; C:cytoplasm			PF13527 (PFAM); G3DSA:3.40.630.30 (GENE3D); PF22998 (PFAM); IPR053013 (PANTHER); IPR016181 (SUPERFAMILY)	OTHER
g1282.t1	RecName: Full=Chitin synthase 2; AltName: Full=Chitin-UDP acetyl-glucosaminyl transferase 2	1021	20	0	64.11	13	P:GO:0000918; P:GO:0006031; P:GO:0030448; P:GO:0031505; P:GO:0048315; P:GO:1902404; F:GO:0004100; C:GO:0001411; C:GO:0005935; C:GO:0016020; C:GO:0030428; C:GO:0031410; C:GO:0071944	P:division septum site selection; P:chitin biosynthetic process; P:hyphal growth; P:fungal-type cell wall organization; P:conidium formation; P:mitotic actomyosin contractile ring contraction; F:chitin synthase activity; C:hyphal tip; C:cellular bud neck; C:membrane; C:cell septum; C:cytoplasmic vesicle; C:cell periphery	EC:2.4.1.16	Chitin synthase	IPR004834 (PFAM); IPR013616 (PFAM); mobidb-lite (MOBIDB_LITE); mobidb-lite (MOBIDB_LITE); IPR004835 (PANTHER); cd04190 (CDD); IPR029044 (SUPERFAMILY)	OTHER
g1283.t1	RecName: Full=D-aminoacyl-tRNA deacylase; Short=DTD; AltName: Full=Gly-tRNA(Ala) deacylase	160	20	5.43222e-63	71.58	11	P:GO:0002181; P:GO:0032508; P:GO:0106074; P:GO:1900829; P:GO:1900832; F:GO:0000049; F:GO:0003677; F:GO:0051500; F:GO:0097358; F:GO:0106026; C:GO:0005737	P:cytoplasmic translation; P:DNA duplex unwinding; P:aminoacyl-tRNA metabolism involved in translational fidelity; P:D-tyrosine catabolic process; P:D-leucine catabolic process; F:tRNA binding; F:DNA binding; F:D-tyrosyl-tRNA(Tyr) deacylase activity; F:D-leucyl-tRNA(Leu) deacylase activity; F:Gly-tRNA(Ala) hydrolase activity; C:cytoplasm	EC:3.1.1.96	D-aminoacyl-tRNA deacylase	G3DSA:3.50.80.10:FF:000001 (FUNFAM); IPR003732 (PFAM); IPR023509 (G3DSA:3.50.80.GENE3D); IPR003732 (NCBIFAM); IPR003732 (PANTHER); IPR003732 (HAMAP); IPR023509 (SUPERFAMILY)	OTHER
g1284.t1	RecName: Full=Nucleolysin TIAR; AltName: Full=TIA-1-related protein	416	20	2.37997e-95	55.38	17	P:GO:0000028; P:GO:0006310; P:GO:0009651; P:GO:0010629; P:GO:0030490; P:GO:0042127; P:GO:0048024; P:GO:0048522; P:GO:0051276; F:GO:0003730; F:GO:0008139; F:GO:0043047; F:GO:0051880; C:GO:0005730; C:GO:0009526; C:GO:0032040; C:GO:0035770	P:ribosomal small subunit assembly; P:DNA recombination; P:response to salt stress; P:negative regulation of gene expression; P:maturation of SSU-rRNA; P:regulation of cell population proliferation; P:regulation of mRNA splicing, via spliceosome; P:positive regulation of cellular process; P:chromosome organization; F:mRNA 3'-UTR binding; F:nuclear localization sequence binding; F:single-stranded …			Coil (COILS); Coil (COILS); G3DSA:3.30.70.330:FF:000550 (FUNFAM); IPR000504 (SMART); IPR000504 (PFAM); IPR012677 (G3DSA:3.30.70.GENE3D); IPR012677 (G3DSA:3.30.70.GENE3D); mobidb-lite (MOBIDB_LITE); mobidb-lite (MOBIDB_LITE); mobidb-lite (MOBIDB_LITE); mobidb-lite (MOBIDB_LITE); mobidb-lite (MOBIDB_LITE); mobidb-lite (MOBIDB_LITE); mobidb-lite (MOBIDB_LITE); mobidb-lite (MOBIDB_LITE); mobidb-lite …	OTHER
g1285.t1	RecName: Full=pH-response regulator protein palF/RIM8	715	16	4.72381e-104	48.28	7	P:GO:0036170; P:GO:0036177; P:GO:0036180; P:GO:0044409; P:GO:0071467; P:GO:1900430; C:GO:0110165	P:filamentous growth of a population of unicellular organisms in response to starvation; P:filamentous growth of a population of unicellular organisms in response to pH; P:filamentous growth of a population of unicellular organisms in response to biotic stimulus; P:symbiont entry into host; P:cellular response to pH; P:positive regulation of filamentous growth of a population of unicellular organ…			IPR011022 (SMART); IPR014752 (G3DSA:2.60.40.GENE3D); IPR014752 (G3DSA:2.60.40.GENE3D); IPR011022 (PFAM); IPR011021 (PFAM); mobidb-lite (MOBIDB_LITE); mobidb-lite (MOBIDB_LITE); mobidb-lite (MOBIDB_LITE); mobidb-lite (MOBIDB_LITE); mobidb-lite (MOBIDB_LITE); mobidb-lite (MOBIDB_LITE); IPR050357 (PANTHER); IPR014756 (SUPERFAMILY)	OTHER
g1286.t1	RecName: Full=Phosphatidylethanolamine N-methyltransferase; Short=PE methyltransferase; Short=PEAMT; Short=PEMT	880	20	0	56.63	2	P:GO:0006644; C:GO:0005783	P:phospholipid metabolic process; C:endoplasmic reticulum			G3DSA:2.60.40.2840 (GENE3D); IPR007318 (PFAM); G3DSA:1.20.120.1630 (GENE3D); IPR016219 (PIRSF); mobidb-lite (MOBIDB_LITE); PTHR32138 (PANTHER); IPR016219 (PROSITE_PROFILES); IPR016219 (HAMAP)	OTHER
g1287.t1	RecName: Full=Exosome complex component Rrp41	236	20	2.85283e-26	48.45	13	P:GO:0000467; P:GO:0034475; P:GO:0071028; P:GO:0071035; P:GO:0071038; P:GO:0071039; P:GO:0071051; P:GO:0090351; F:GO:0005515; F:GO:0008408; C:GO:0000176; C:GO:0000177; C:GO:0005730	P:exonucleolytic trimming to generate mature 3'-end of 5.8S rRNA from tricistronic rRNA transcript (SSU-rRNA, 5.8S rRNA, LSU-rRNA); P:U4 snRNA 3'-end processing; P:nuclear mRNA surveillance; P:nuclear polyadenylation-dependent rRNA catabolic process; P:TRAMP-dependent tRNA surveillance pathway; P:nuclear polyadenylation-dependent CUT catabolic process; P:poly(A)-dependent snoRNA 3'-end processing…	EC:3.1	Acting on ester bonds	IPR027408 (G3DSA:3.30.230.GENE3D); IPR001247 (PFAM); IPR050080 (PANTHER); IPR020568 (SUPERFAMILY)	OTHER
g1288.t1	RecName: Full=4-aminobutyrate aminotransferase; AltName: Full=GABA aminotransferase; Short=GABA-AT; AltName: Full=Gamma-amino-N-butyrate transaminase; Short=GABA transaminase	471	20	0	58.91	32	P:GO:0001666; P:GO:0006527; P:GO:0006540; P:GO:0007620; P:GO:0007626; P:GO:0009410; P:GO:0009449; P:GO:0009450; P:GO:0010039; P:GO:0014053; P:GO:0021549; P:GO:0031652; P:GO:0032024; P:GO:0033602; P:GO:0035094; P:GO:0035640; P:GO:0043605; P:GO:0045471; P:GO:0045776; P:GO:0045964; P:GO:0048148; P:GO:0070474; P:GO:0097151; P:GO:1902722; P:GO:1904450; F:GO:0030170; F:GO:0032145; F:GO:0034386; F:GO:00…	P:response to hypoxia; P:arginine catabolic process; P:gamma-aminobutyrate shunt; P:copulation; P:locomotory behavior; P:response to xenobiotic stimulus; P:gamma-aminobutyric acid biosynthetic process; P:gamma-aminobutyric acid catabolic process; P:response to iron ion; P:negative regulation of gamma-aminobutyric acid secretion; P:cerebellum development; P:positive regulation of heat generation; …	EC:2.6.1.19	4-aminobutyrate--2-oxoglutarate transaminase	G3DSA:3.40.640.10:FF:000029 (FUNFAM); IPR005814 (PIRSF); IPR005814 (PFAM); IPR004631 (NCBIFAM); IPR015422 (G3DSA:3.90.1150.GENE3D); IPR015421 (G3DSA:3.40.640.GENE3D); PTHR43206 (PANTHER); IPR049704 (PROSITE_PATTERNS); IPR005814 (CDD); IPR015424 (SUPERFAMILY)	OTHER
g1289.t1	RecName: Full=Pyridoxine/pyridoxamine 5'-phosphate oxidase; AltName: Full=PNP/PMP oxidase; Short=PNPOx; AltName: Full=Pyridoxal 5'-phosphate synthase	242	7	2.02165e-48	44.45	1	P:GO:0008152	P:metabolic process			IPR012349 (G3DSA:2.30.110.GENE3D); IPR024624 (PFAM); PIRSR000190-2 (PIRSR); PTHR28243 (PANTHER); SSF50475 (SUPERFAMILY)	OTHER
g129.t1	RecName: Full=6-phosphofructo-2-kinase/fructose-2,6-bisphosphatase 1; Short=6PF-2-K/Fru-2,6-P2ase 1; Short=PFK/FBPase 1; AltName: Full=6PF-2-K/Fru-2,6-P2ase liver isozyme; Includes: RecName: Full=6-phosphofructo-2-kinase; Includes: RecName: Full=Fructose-2,6-bisphosphatase	624	20	2.32262e-172	59.13	22	P:GO:0006003; P:GO:0006007; P:GO:0006089; P:GO:0009749; P:GO:0031100; P:GO:0032024; P:GO:0032868; P:GO:0033762; P:GO:0042594; P:GO:0046835; P:GO:0051384; P:GO:0051591; P:GO:1904539; P:GO:1904540; F:GO:0003873; F:GO:0004331; F:GO:0005524; F:GO:0019901; F:GO:0042802; F:GO:0070095; C:GO:0005654; C:GO:0043540	P:fructose 2,6-bisphosphate metabolic process; P:glucose catabolic process; P:lactate metabolic process; P:response to glucose; P:animal organ regeneration; P:positive regulation of insulin secretion; P:response to insulin; P:response to glucagon; P:response to starvation; P:carbohydrate phosphorylation; P:response to glucocorticoid; P:response to cAMP; P:negative regulation of glycolytic process…	EC:3.1.3.23; EC:3.1.3.46; EC:2.7.1.105	Sugar-phosphatase; Fructose-2,6-bisphosphate 2-phosphatase; 6-phosphofructo-2-kinase	Coil (COILS); IPR003094 (PRINTS); G3DSA:3.40.50.300:FF:000644 (FUNFAM); IPR013078 (SMART); IPR013079 (PFAM); IPR013078 (PFAM); IPR029033 (G3DSA:3.40.50.GENE3D); IPR027417 (G3DSA:3.40.50.GENE3D); PIRSR613078-3 (PIRSR); PIRSR613078-2 (PIRSR); mobidb-lite (MOBIDB_LITE); mobidb-lite (MOBIDB_LITE); mobidb-lite (MOBIDB_LITE); mobidb-lite (MOBIDB_LITE); mobidb-lite (MOBIDB_LITE); mobidb-lite (MOBIDB_LIT…	OTHER
g1290.t1	RecName: Full=Tyrosine--tRNA ligase, cytoplasmic; AltName: Full=Tyrosyl-tRNA synthetase; Short=TyrRS; Contains: RecName: Full=Tyrosine--tRNA ligase, cytoplasmic, N-terminally processed	202	20	1.78563e-27	56.73	20	P:GO:0001937; P:GO:0006437; P:GO:0006974; P:GO:0007267; P:GO:0007275; P:GO:0042594; P:GO:0050900; F:GO:0000049; F:GO:0004831; F:GO:0005102; F:GO:0042803; F:GO:0043168; F:GO:0051020; F:GO:0140677; F:GO:1901981; C:GO:0005576; C:GO:0005829; C:GO:0009986; C:GO:0016604; C:GO:0017101	P:negative regulation of endothelial cell proliferation; P:tyrosyl-tRNA aminoacylation; P:DNA damage response; P:cell-cell signaling; P:multicellular organism development; P:response to starvation; P:leukocyte migration; F:tRNA binding; F:tyrosine-tRNA ligase activity; F:signaling receptor binding; F:protein homodimerization activity; F:anion binding; F:GTPase binding; F:molecular function activa…	EC:6.1.1.1	Tyrosine--tRNA ligase	IPR002547 (PFAM); IPR012340 (G3DSA:2.40.50.GENE3D); IPR051270 (PANTHER); IPR002547 (PROSITE_PROFILES); IPR012340 (SUPERFAMILY)	OTHER
g1291.t1	RecName: Full=Glutathione S-transferase omega-like 2; AltName: Full=Extracellular mutant protein 4; AltName: Full=Glutathione-dependent dehydroascorbate reductase	339	6	9.32625e-115	59.35	6	P:GO:0006749; F:GO:0004364; F:GO:0016672; F:GO:0042803; C:GO:0005737; C:GO:0043231	P:glutathione metabolic process; F:glutathione transferase activity; F:oxidoreductase activity, acting on a sulfur group of donors, quinone or similar compound as acceptor; F:protein homodimerization activity; C:cytoplasm; C:intracellular membrane-bounded organelle	EC:2.5.1.18; EC:1.8.5	Glutathione transferase; Acting on a sulfur group of donors	IPR004045 (PFAM); G3DSA:3.40.30.10 (GENE3D); PF13410 (PFAM); IPR016639 (PIRSF); G3DSA:1.20.1050.10 (GENE3D); IPR016639 (SFLD); PIRSR015753-1 (PIRSR); SFLDG01148 (SFLD); IPR016639 (PANTHER); IPR047047 (CDD); IPR036282 (SUPERFAMILY); IPR036249 (SUPERFAMILY)	OTHER
g1292.t1	RecName: Full=Transcription factor STP1; Flags: Precursor	343	8	8.18732e-07	48.92	36	P:GO:0000122; P:GO:0001817; P:GO:0002682; P:GO:0006338; P:GO:0006357; P:GO:0008033; P:GO:0008150; P:GO:0008643; P:GO:0030447; P:GO:0034605; P:GO:0036171; P:GO:0043090; P:GO:0044182; P:GO:0045454; P:GO:0045893; P:GO:0045944; P:GO:0051666; P:GO:0071469; P:GO:1900189; P:GO:1900439; F:GO:0000978; F:GO:0000981; F:GO:0001227; F:GO:0001228; F:GO:0003677; F:GO:0003700; F:GO:0005515; F:GO:0008270; F:GO:00…	P:negative regulation of transcription by RNA polymerase II; P:regulation of cytokine production; P:regulation of immune system process; P:chromatin remodeling; P:regulation of transcription by RNA polymerase II; P:tRNA processing; P:biological_process; P:carbohydrate transport; P:filamentous growth; P:cellular response to heat; P:filamentous growth of a population of unicellular organisms in res…			IPR013087 (SMART); G3DSA:3.30.160.60 (GENE3D); mobidb-lite (MOBIDB_LITE); mobidb-lite (MOBIDB_LITE); IPR013087 (PROSITE_PATTERNS); IPR013087 (PROSITE_PROFILES); IPR036236 (SUPERFAMILY)	OTHER
g1293.t1	RecName: Full=Nicotinamidase; AltName: Full=Nicotinamide deamidase; Short=NAMase	228	7	4.88903e-41	52.21	4	P:GO:0019363; F:GO:0016811; F:GO:0046872; C:GO:0005737	P:pyridine nucleotide biosynthetic process; F:hydrolase activity, acting on carbon-nitrogen (but not peptide) bonds, in linear amides; F:metal ion binding; C:cytoplasm	EC:3.5.1	Acting on carbon-nitrogen bonds, other than peptide bonds	IPR000868 (PFAM); IPR036380 (G3DSA:3.40.50.GENE3D); IPR052347 (PANTHER); IPR036380 (SUPERFAMILY)	OTHER
g1294.t1	RecName: Full=Protein virilizer	949	1	1.08186e-10	40.53	1	C:GO:0005622	C:intracellular anatomical structure			mobidb-lite (MOBIDB_LITE)	OTHER
g1295.t1	RecName: Full=Isoflavone reductase; Short=IFR; AltName: Full=2'-hydroxyisoflavone reductase; AltName: Full=NADPH:isoflavone oxidoreductase	296	4	2.07453e-07	44.51	8	P:GO:0006952; P:GO:0009807; P:GO:0009820; P:GO:0010438; F:GO:0016491; F:GO:0047526; F:GO:0070402; C:GO:0005737	P:defense response; P:lignan biosynthetic process; P:alkaloid metabolic process; P:cellular response to sulfur starvation; F:oxidoreductase activity; F:2'-hydroxyisoflavone reductase activity; F:NADPH binding; C:cytoplasm			IPR008030 (PFAM); G3DSA:3.90.25.10 (GENE3D); G3DSA:3.40.50.720 (GENE3D); IPR051609 (PANTHER); IPR036291 (SUPERFAMILY)	OTHER
g1296.t1	RecName: Full=Isoflavone reductase homolog; AltName: Full=CP100	296	7	2.50498e-07	45.91	9	P:GO:0006952; P:GO:0009698; P:GO:0009699; P:GO:0009807; F:GO:0000166; F:GO:0016491; F:GO:0047526; F:GO:0050664; C:GO:0005737	P:defense response; P:phenylpropanoid metabolic process; P:phenylpropanoid biosynthetic process; P:lignan biosynthetic process; F:nucleotide binding; F:oxidoreductase activity; F:2'-hydroxyisoflavone reductase activity; F:oxidoreductase activity, acting on NAD(P)H, oxygen as acceptor; C:cytoplasm			G3DSA:3.40.50.720 (GENE3D); G3DSA:3.90.25.10 (GENE3D); IPR008030 (PFAM); IPR051609 (PANTHER); IPR036291 (SUPERFAMILY)	OTHER
g1297.t1	RecName: Full=Isoflavone reductase; Short=IFR; AltName: Full=2'-hydroxyisoflavone reductase; AltName: Full=NADPH:isoflavone oxidoreductase	295	13	1.23197e-06	46.21	14	P:GO:0006952; P:GO:0009698; P:GO:0009699; P:GO:0009807; P:GO:0042855; F:GO:0000166; F:GO:0010283; F:GO:0016491; F:GO:0032442; F:GO:0042803; F:GO:0047526; F:GO:0050664; C:GO:0005737; C:GO:0009506	P:defense response; P:phenylpropanoid metabolic process; P:phenylpropanoid biosynthetic process; P:lignan biosynthetic process; P:eugenol biosynthetic process; F:nucleotide binding; F:pinoresinol reductase activity; F:oxidoreductase activity; F:phenylcoumaran benzylic ether reductase activity; F:protein homodimerization activity; F:2'-hydroxyisoflavone reductase activity; F:oxidoreductase activit…			G3DSA:3.90.25.10 (GENE3D); G3DSA:3.40.50.720 (GENE3D); IPR008030 (PFAM); IPR051609 (PANTHER); IPR036291 (SUPERFAMILY)	OTHER
g1298.t1	RecName: Full=Chitin biosynthesis protein CHS5	551	3	3.38902e-111	71.01	13	P:GO:0000282; P:GO:0000747; P:GO:0006368; P:GO:0006887; P:GO:0006893; P:GO:0006895; P:GO:0006896; P:GO:0015031; P:GO:0030476; F:GO:0031267; C:GO:0005769; C:GO:0005802; C:GO:0034044	P:cellular bud site selection; P:conjugation with cellular fusion; P:transcription elongation by RNA polymerase II; P:exocytosis; P:Golgi to plasma membrane transport; P:Golgi to endosome transport; P:Golgi to vacuole transport; P:protein transport; P:ascospore wall assembly; F:small GTPase binding; C:early endosome; C:trans-Golgi network; C:exomer complex			G3DSA:3.40.50.10190:FF:000077 (FUNFAM); IPR001357 (SMART); G3DSA:6.20.120.50 (GENE3D); IPR031669 (PFAM); IPR036420 (G3DSA:3.40.50.GENE3D); IPR031673 (PFAM); IPR013783 (G3DSA:2.60.40.GENE3D); IPR001357 (PFAM); mobidb-lite (MOBIDB_LITE); mobidb-lite (MOBIDB_LITE); mobidb-lite (MOBIDB_LITE); mobidb-lite (MOBIDB_LITE); mobidb-lite (MOBIDB_LITE); mobidb-lite (MOBIDB_LITE); IPR052827 (PANTHER); IPR0039…	OTHER
g1299.t1	RecName: Full=V-type proton ATPase subunit F; Short=V-ATPase subunit F; AltName: Full=V-ATPase 14 kDa subunit; AltName: Full=Vacuolar proton pump subunit F	119	20	7.64973e-54	73.88	17	P:GO:0007042; P:GO:0045851; P:GO:0048388; P:GO:0061795; P:GO:0097401; F:GO:0005515; F:GO:0016887; F:GO:0046961; C:GO:0000139; C:GO:0000221; C:GO:0000329; C:GO:0005765; C:GO:0005829; C:GO:0010008; C:GO:0031164; C:GO:0033181; C:GO:0098850	P:lysosomal lumen acidification; P:pH reduction; P:endosomal lumen acidification; P:Golgi lumen acidification; P:synaptic vesicle lumen acidification; F:protein binding; F:ATP hydrolysis activity; F:proton-transporting ATPase activity, rotational mechanism; C:Golgi membrane; C:vacuolar proton-transporting V-type ATPase, V1 domain; C:fungal-type vacuole membrane; C:lysosomal membrane; C:cytosol; C…	EC:7.1.2.2; EC:7.2.2; EC:3.6.1.15	H(+)-transporting two-sector ATPase; Catalysing the translocation of inorganic cations; Nucleoside-triphosphate phosphatase	G3DSA:3.40.50.10580:FF:000002 (FUNFAM); IPR005772 (PIRSF); IPR005772 (NCBIFAM); IPR036906 (G3DSA:3.40.50.GENE3D); IPR008218 (PFAM); PTHR13861 (PANTHER); IPR036906 (SUPERFAMILY)	OTHER
g13.t1	---NA---	214									no IPS match	OTHER
g130.t1	RecName: Full=Isocitrate lyase; Short=ICL; Short=Isocitrase; Short=Isocitratase; AltName: Full=Methylisocitrate lyase; Short=MICA; AltName: Full=Threo-D(S)-isocitrate glyoxylate-lyase	545	20	0	81.69	12	P:GO:0006097; P:GO:0006099; P:GO:0009062; P:GO:0015976; P:GO:0045733; F:GO:0004451; F:GO:0046421; F:GO:0046872; C:GO:0005576; C:GO:0005773; C:GO:0005782; C:GO:0009514	P:glyoxylate cycle; P:tricarboxylic acid cycle; P:fatty acid catabolic process; P:carbon utilization; P:acetate catabolic process; F:isocitrate lyase activity; F:methylisocitrate lyase activity; F:metal ion binding; C:extracellular region; C:vacuole; C:peroxisomal matrix; C:glyoxysome	EC:4.1.3.1; EC:4.1.3.30	Isocitrate lyase; Methylisocitrate lyase	G3DSA:1.10.10.850:FF:000001 (FUNFAM); G3DSA:1.10.10.850 (GENE3D); IPR006254 (NCBIFAM); IPR006254 (PIRSF); IPR040442 (G3DSA:3.20.20.GENE3D); IPR006254 (PFAM); PIRSR001362-3 (PIRSR); PIRSR001362-1 (PIRSR); PIRSR001362-2 (PIRSR); IPR006254 (PANTHER); IPR018523 (PROSITE_PATTERNS); IPR039556 (CDD); IPR015813 (SUPERFAMILY)	OTHER
g1300.t1	RecName: Full=Probable transcriptional regulatory protein YebC	272	20	2.03535e-65	58.86	4	P:GO:0010212; P:GO:0032543; C:GO:0005829; C:GO:0099617	P:response to ionizing radiation; P:mitochondrial translation; C:cytosol; C:matrix side of mitochondrial inner membrane			G3DSA:1.10.10.200:FF:000002 (FUNFAM); IPR026564 (G3DSA:3.30.70.GENE3D); IPR017856 (G3DSA:1.10.10.GENE3D); IPR049083 (PFAM); IPR048300 (PFAM); IPR026564 (G3DSA:3.30.70.GENE3D); IPR002876 (PANTHER); IPR002876 (HAMAP); IPR029072 (SUPERFAMILY)	OTHER
g1301.t1	RecName: Full=UPF0495 protein KLLA0D04334g	77	3	3.59229e-24	71.89	2	P:GO:0031333; C:GO:0110165	P:negative regulation of protein-containing complex assembly; C:cellular anatomical entity			IPR010530 (PFAM); mobidb-lite (MOBIDB_LITE); PS51257 (PROSITE_PROFILES)	OTHER
g1302.t1	RecName: Full=Mitochondrial coenzyme A transporter SLC25A42; AltName: Full=Solute carrier family 25 member 42	310	20	1.19049e-137	56.23	8	P:GO:1902558; P:GO:1902559; P:GO:1990559; F:GO:0015228; F:GO:0046964; F:GO:1902557; C:GO:0005743; C:GO:0009536	P:5'-adenylyl sulfate transmembrane transport; P:3'-phospho-5'-adenylyl sulfate transmembrane transport; P:mitochondrial coenzyme A transmembrane transport; F:coenzyme A transmembrane transporter activity; F:3'-phosphoadenosine 5'-phosphosulfate transmembrane transporter activity; F:5'-adenylyl sulfate transmembrane transporter activity; C:mitochondrial inner membrane; C:plastid			IPR002067 (PRINTS); IPR023395 (G3DSA:1.50.40.GENE3D); IPR018108 (PFAM); PTHR24089 (PANTHER); IPR018108 (PROSITE_PROFILES); IPR018108 (PROSITE_PROFILES); IPR018108 (PROSITE_PROFILES); IPR023395 (SUPERFAMILY)	OTHER
g1303.t1	---NA---	72									mobidb-lite (MOBIDB_LITE)	OTHER
g1304.t1	RecName: Full=NEDD8-conjugating enzyme UBC12; AltName: Full=RUB1-conjugating enzyme; AltName: Full=Ubiquitin carrier protein 12	185	20	1.20393e-64	64.76	16	P:GO:0006511; P:GO:0009733; P:GO:0010228; P:GO:0043525; P:GO:0045116; P:GO:0045879; P:GO:0061059; P:GO:0150052; F:GO:0004842; F:GO:0005515; F:GO:0061654; C:GO:0005654; C:GO:0005829; C:GO:0098793; C:GO:0098794; C:GO:0098978	P:ubiquitin-dependent protein catabolic process; P:response to auxin; P:vegetative to reproductive phase transition of meristem; P:positive regulation of neuron apoptotic process; P:protein neddylation; P:negative regulation of smoothened signaling pathway; P:positive regulation of peptidoglycan recognition protein signaling pathway; P:regulation of postsynapse assembly; F:ubiquitin-protein trans…	EC:2.3.2.34	E2 NEDD8-conjugating enzyme	G3DSA:3.10.110.10:FF:000005 (FUNFAM); SM00212 (SMART); IPR016135 (G3DSA:3.10.110.GENE3D); IPR000608 (PFAM); IPR050113 (PANTHER); IPR023313 (PROSITE_PATTERNS); IPR000608 (PROSITE_PROFILES); IPR000608 (CDD); IPR016135 (SUPERFAMILY)	OTHER
g1305.t1	RecName: Full=Conserved oligomeric Golgi complex subunit 7; Short=COG complex subunit 7; AltName: Full=Complexed with DOR1 protein 5; AltName: Full=Component of oligomeric Golgi complex 7	308	1	5.0799e-15	49.01	3	P:GO:0006810; P:GO:0009987; C:GO:0005794	P:transport; P:cellular process; C:Golgi apparatus			G3DSA:6.10.250.2790 (GENE3D)	OTHER
g1306.t1	RecName: Full=Calcium-transporting ATPase 2	1234	20	0	54.58	38	P:GO:0000902; P:GO:0006950; P:GO:0007605; P:GO:0009415; P:GO:0009888; P:GO:0009892; P:GO:0010468; P:GO:0010959; P:GO:0016043; P:GO:0021533; P:GO:0021692; P:GO:0021697; P:GO:0021953; P:GO:0022414; P:GO:0042472; P:GO:0044057; P:GO:0048518; P:GO:0051480; P:GO:0051707; P:GO:0060113; P:GO:0065008; P:GO:0070050; P:GO:0080090; P:GO:0140146; P:GO:1902532; F:GO:0005388; F:GO:0005524; F:GO:0019899; F:GO:00…	P:cell morphogenesis; P:response to stress; P:sensory perception of sound; P:response to water; P:tissue development; P:negative regulation of metabolic process; P:regulation of gene expression; P:regulation of metal ion transport; P:cellular component organization; P:cell differentiation in hindbrain; P:cerebellar Purkinje cell layer morphogenesis; P:cerebellar cortex formation; P:central nervou…	EC:7.2.2.10	P-type Ca(2+) transporter	PR00119 (PRINTS); G3DSA:2.70.150.10:FF:000028 (FUNFAM); G3DSA:1.20.1110.10:FF:000002 (FUNFAM); IPR004014 (SMART); IPR004014 (PFAM); PF00702 (PFAM); IPR006068 (PFAM); G3DSA:1.20.1110.10 (GENE3D); IPR023214 (G3DSA:3.40.50.GENE3D); IPR006408 (NCBIFAM); IPR001757 (NCBIFAM); PF00122 (PFAM); PF13246 (PFAM); G3DSA:2.70.150.10 (GENE3D); IPR023299 (G3DSA:3.40.1110.GENE3D); SFLDS00003 (SFLD); IPR044492 (SF…	OTHER
g1307.t1	RecName: Full=tRNA-splicing endonuclease; AltName: Full=tRNA-intron endonuclease	277	12	2.3493e-50	49.28	3	P:GO:0006388; F:GO:0003824; C:GO:0005634	P:tRNA splicing, via endonucleolytic cleavage and ligation; F:catalytic activity; C:nucleus			G3DSA:3.40.1350.10:FF:000008 (FUNFAM); IPR011856 (G3DSA:3.40.1350.GENE3D); IPR006676 (NCBIFAM); IPR006677 (PFAM); IPR016690 (PIRSF); PIRSR017250-50 (PIRSR); PTHR13070 (PANTHER); IPR006677 (CDD); IPR036167 (SUPERFAMILY)	OTHER
g1308.t1	---NA---	134									IPR024368 (PFAM); mobidb-lite (MOBIDB_LITE); mobidb-lite (MOBIDB_LITE)	OTHER
g1309.t1	RecName: Full=Importin beta-like protein KAP122; AltName: Full=Karyopherin-122; AltName: Full=Pleiotropic drug resistance regulatory protein 6	1023	2	1.79711e-74	43.28	2	P:GO:0009987; C:GO:0005622	P:cellular process; C:intracellular anatomical structure			IPR011989 (G3DSA:1.25.10.GENE3D); IPR051345 (PANTHER); IPR016024 (SUPERFAMILY)	OTHER
g131.t1	RecName: Full=Mitochondrial basic amino acids transporter; AltName: Full=Carnitine/acylcarnitine translocase-like; Short=CACT-like; AltName: Full=Mitochondrial carnitine/acylcarnitine carrier protein CACL; AltName: Full=Mitochondrial ornithine transporter 3; AltName: Full=Solute carrier family 25 member 29	276	20	2.90338e-69	51.74	11	P:GO:0006844; P:GO:0007275; P:GO:0015822; P:GO:1902475; P:GO:1990542; F:GO:0005287; F:GO:0015189; F:GO:0015227; F:GO:0015297; C:GO:0005740; C:GO:0016020	P:acyl carnitine transport; P:multicellular organism development; P:ornithine transport; P:L-alpha-amino acid transmembrane transport; P:mitochondrial transmembrane transport; F:high-affinity basic amino acid transmembrane transporter activity; F:L-lysine transmembrane transporter activity; F:acyl carnitine transmembrane transporter activity; F:antiporter activity; C:mitochondrial envelope; C:mem…			IPR002067 (PRINTS); IPR023395 (G3DSA:1.50.40.GENE3D); IPR018108 (PFAM); IPR023395 (G3DSA:1.50.40.GENE3D); IPR050567 (PANTHER); IPR018108 (PROSITE_PROFILES); IPR018108 (PROSITE_PROFILES); IPR018108 (PROSITE_PROFILES); IPR023395 (SUPERFAMILY)	OTHER
g1310.t1	RecName: Full=Replication protein A 70 kDa DNA-binding subunit; Short=RP-A p70; AltName: Full=Replication factor A protein 1; Short=RF-A protein 1	611	20	0	52.49	24	P:GO:0000722; P:GO:0000724; P:GO:0006265; P:GO:0006268; P:GO:0006289; P:GO:0007004; P:GO:0007131; P:GO:0007140; P:GO:0007275; P:GO:0016567; P:GO:0030491; P:GO:0043934; P:GO:0045184; P:GO:0048518; F:GO:0003690; F:GO:0005515; F:GO:0043047; F:GO:0046872; C:GO:0000781; C:GO:0000794; C:GO:0005654; C:GO:0005662; C:GO:0005829; C:GO:0090734	P:telomere maintenance via recombination; P:double-strand break repair via homologous recombination; P:DNA topological change; P:DNA unwinding involved in DNA replication; P:nucleotide-excision repair; P:telomere maintenance via telomerase; P:reciprocal meiotic recombination; P:male meiotic nuclear division; P:multicellular organism development; P:protein ubiquitination; P:heteroduplex formation;…			G3DSA:2.40.50.140:FF:000041 (FUNFAM); G3DSA:2.40.50.140:FF:000064 (FUNFAM); G3DSA:2.40.50.140:FF:000090 (FUNFAM); IPR012340 (G3DSA:2.40.50.GENE3D); IPR007199 (PFAM); IPR012340 (G3DSA:2.40.50.GENE3D); IPR012340 (G3DSA:2.40.50.GENE3D); IPR012340 (G3DSA:2.40.50.GENE3D); IPR013955 (PFAM); IPR004365 (PFAM); IPR031657 (PFAM); IPR004591 (NCBIFAM); mobidb-lite (MOBIDB_LITE); mobidb-lite (MOBIDB_LITE); IP…	OTHER
g1311.t1	RecName: Full=Pre-mRNA-processing factor 19; AltName: Full=PRP19/PSO4 homolog; AltName: Full=RING-type E3 ubiquitin transferase PRP19	400	20	4.25427e-49	44.86	17	P:GO:0022613; P:GO:0031323; P:GO:0045292; P:GO:0048522; P:GO:0051603; P:GO:0051641; P:GO:0060255; P:GO:0065003; F:GO:0003723; F:GO:0005515; F:GO:0016740; F:GO:0140096; C:GO:0005654; C:GO:0005681; C:GO:0005737; C:GO:0005856; C:GO:1902494	P:ribonucleoprotein complex biogenesis; P:regulation of cellular metabolic process; P:mRNA cis splicing, via spliceosome; P:positive regulation of cellular process; P:proteolysis involved in protein catabolic process; P:cellular localization; P:regulation of macromolecule metabolic process; P:protein-containing complex assembly; F:RNA binding; F:protein binding; F:transferase activity; F:catalyti…	EC:2	Transferases	IPR001680 (SMART); IPR001680 (PFAM); IPR015943 (G3DSA:2.130.10.GENE3D); IPR015943 (G3DSA:2.130.10.GENE3D); PTHR19848 (PANTHER); PS50294 (PROSITE_PROFILES); PS50294 (PROSITE_PROFILES); IPR001680 (PROSITE_PROFILES); IPR001680 (PROSITE_PROFILES); IPR036322 (SUPERFAMILY)	OTHER
g1312.t1	RecName: Full=1,4-beta-D-glucan cellobiohydrolase CEL6A; AltName: Full=Beta-glucancellobiohydrolase CEL6A; AltName: Full=Exocellobiohydrolase CEL6A; AltName: Full=Exoglucanase CEL6A; Flags: Precursor	1935	11	4.46536e-53	58.61	7	P:GO:0000128; P:GO:0034109; P:GO:0044010; P:GO:0070783; P:GO:0097656; F:GO:0005515; C:GO:0016020	P:flocculation; P:homotypic cell-cell adhesion; P:single-species biofilm formation; P:growth of unicellular organism as a thread of attached cells; P:cell-cell self recognition; F:protein binding; C:membrane			IPR000254 (SMART); IPR018789 (SMART); IPR018789 (PFAM); IPR025928 (PFAM); IPR000254 (PFAM); mobidb-lite (MOBIDB_LITE); mobidb-lite (MOBIDB_LITE); mobidb-lite (MOBIDB_LITE); mobidb-lite (MOBIDB_LITE); mobidb-lite (MOBIDB_LITE); mobidb-lite (MOBIDB_LITE); mobidb-lite (MOBIDB_LITE); mobidb-lite (MOBIDB_LITE); mobidb-lite (MOBIDB_LITE); mobidb-lite (MOBIDB_LITE); mobidb-lite (MOBIDB_LITE); IPR000254 …	SP(Sec/SPI)	Non-effector
g1313.t1	RecName: Full=Beta-glucan synthesis-associated protein SKN1	676	6	0	70.91	13	P:GO:0000463; P:GO:0000472; P:GO:0000480; P:GO:0006078; P:GO:0010507; P:GO:0030148; P:GO:0031505; F:GO:0015926; C:GO:0005789; C:GO:0005794; C:GO:0005886; C:GO:0030133; C:GO:0030427	P:maturation of LSU-rRNA from tricistronic rRNA transcript (SSU-rRNA, 5.8S rRNA, LSU-rRNA); P:endonucleolytic cleavage to generate mature 5'-end of SSU-rRNA from (SSU-rRNA, 5.8S rRNA, LSU-rRNA); P:endonucleolytic cleavage in 5'-ETS of tricistronic rRNA transcript (SSU-rRNA, 5.8S rRNA, LSU-rRNA); P:(1->6)-beta-D-glucan biosynthetic process; P:negative regulation of autophagy; P:sphingolipid biosyn…	EC:3.2.1	Glycosylases	G3DSA:2.60.120.200:FF:000140 (FUNFAM); G3DSA:2.60.120.200 (GENE3D); IPR005629 (PFAM); mobidb-lite (MOBIDB_LITE); mobidb-lite (MOBIDB_LITE); mobidb-lite (MOBIDB_LITE); IPR005629 (PANTHER); IPR000757 (PROSITE_PROFILES); IPR005629 (CDD); IPR013320 (SUPERFAMILY)	OTHER
g1314.t1	RecName: Full=Pre-mRNA-splicing factor dre4; AltName: Full=DNA replication protein 4; AltName: Full=Hyphal growth protein 1	348	4	5.14061e-05	47.27	33	P:GO:0000122; P:GO:0000398; P:GO:0006351; P:GO:0006355; P:GO:0006397; P:GO:0008150; P:GO:0008380; P:GO:0032968; P:GO:0034244; P:GO:0045292; P:GO:0045944; F:GO:0003674; F:GO:0003700; F:GO:0003711; F:GO:0003712; F:GO:0003713; F:GO:0003714; F:GO:0003723; F:GO:0005515; F:GO:0042802; F:GO:0044390; F:GO:0061629; F:GO:0070063; F:GO:0070064; C:GO:0005634; C:GO:0005654; C:GO:0005681; C:GO:0005684; C:GO:00…	P:negative regulation of transcription by RNA polymerase II; P:mRNA splicing, via spliceosome; P:DNA-templated transcription; P:regulation of DNA-templated transcription; P:mRNA processing; P:biological_process; P:RNA splicing; P:positive regulation of transcription elongation by RNA polymerase II; P:negative regulation of transcription elongation by RNA polymerase II; P:mRNA cis splicing, via sp…			IPR002713 (SMART); IPR036517 (G3DSA:1.10.10.GENE3D); IPR002713 (PFAM); mobidb-lite (MOBIDB_LITE); mobidb-lite (MOBIDB_LITE); mobidb-lite (MOBIDB_LITE); mobidb-lite (MOBIDB_LITE); IPR045148 (PANTHER); IPR036517 (SUPERFAMILY)	OTHER
g1315.t1	RecName: Full=Proteasome subunit alpha; AltName: Full=20S proteasome alpha subunit; AltName: Full=Proteasome core protein PsmA	250	20	6.65493e-134	74.19	11	P:GO:0010499; P:GO:0043161; P:GO:0080129; F:GO:0004175; F:GO:0005515; C:GO:0000932; C:GO:0001673; C:GO:0005654; C:GO:0005829; C:GO:0019773; C:GO:0034515	P:proteasomal ubiquitin-independent protein catabolic process; P:proteasome-mediated ubiquitin-dependent protein catabolic process; P:proteasome core complex assembly; F:endopeptidase activity; F:protein binding; C:P-body; C:male germ cell nucleus; C:nucleoplasm; C:cytosol; C:proteasome core complex, alpha-subunit complex; C:proteasome storage granule	EC:3.4	Acting on peptide bonds (peptidases)	G3DSA:3.60.20.10:FF:000009 (FUNFAM); IPR000426 (SMART); IPR000426 (PFAM); IPR029055 (G3DSA:3.60.20.GENE3D); IPR001353 (PFAM); IPR050115 (PANTHER); IPR016050 (PROSITE_PATTERNS); IPR000426 (PROSITE_PATTERNS); IPR023332 (PROSITE_PROFILES); cd03752 (CDD); IPR029055 (SUPERFAMILY)	OTHER
g1316.t1	RecName: Full=Class E vacuolar protein-sorting machinery protein hse1	267	20	1.9871e-43	57.77	53	P:GO:0006623; P:GO:0007143; P:GO:0007173; P:GO:0007265; P:GO:0007605; P:GO:0008286; P:GO:0008543; P:GO:0009306; P:GO:0014044; P:GO:0016237; P:GO:0030838; P:GO:0031623; P:GO:0035987; P:GO:0038133; P:GO:0042267; P:GO:0042552; P:GO:0042770; P:GO:0043162; P:GO:0043408; P:GO:0045324; P:GO:0048009; P:GO:0050853; P:GO:0060670; P:GO:0071479; P:GO:0071985; P:GO:1903319; P:GO:1904669; P:GO:2000379; F:GO:00…	P:protein targeting to vacuole; P:female meiotic nuclear division; P:epidermal growth factor receptor signaling pathway; P:Ras protein signal transduction; P:sensory perception of sound; P:insulin receptor signaling pathway; P:fibroblast growth factor receptor signaling pathway; P:protein secretion; P:Schwann cell development; P:microautophagy; P:positive regulation of actin filament polymerizati…			PR01887 (PRINTS); IPR001452 (PRINTS); G3DSA:2.30.30.40:FF:000072 (FUNFAM); IPR001452 (SMART); IPR001452 (PFAM); G3DSA:2.30.30.40 (GENE3D); mobidb-lite (MOBIDB_LITE); mobidb-lite (MOBIDB_LITE); IPR050670 (PANTHER); IPR001452 (PROSITE_PROFILES); cd00174 (CDD); IPR036028 (SUPERFAMILY)	OTHER
g1317.t1	RecName: Full=Nuclear control of ATPase protein 2	688	5	2.19491e-71	53.45	1	C:GO:0110165	C:cellular anatomical entity			Coil (COILS); IPR013946 (PFAM); IPR013946 (PANTHER)	OTHER
g1318.t1	RecName: Full=Non-classical export protein 2	164	4	2.77498e-46	63.19	9	P:GO:0007015; P:GO:0009306; P:GO:0060237; P:GO:0070941; P:GO:0072659; P:GO:0090154; C:GO:0005886; C:GO:0032126; C:GO:1903561	P:actin filament organization; P:protein secretion; P:regulation of fungal-type cell wall organization; P:eisosome assembly; P:protein localization to plasma membrane; P:positive regulation of sphingolipid biosynthetic process; C:plasma membrane; C:eisosome; C:extracellular vesicle			IPR008253 (PFAM); IPR052649 (PANTHER)	OTHER
g1319.t1	RecName: Full=SEC14 cytosolic factor; AltName: Full=Phosphatidylinositol/phosphatidylcholine transfer protein; Short=PI/PC TP	377	20	1.22083e-169	47.37	21	P:GO:0006892; P:GO:0008654; P:GO:0009410; P:GO:0015914; P:GO:0016126; P:GO:0030437; P:GO:0031326; P:GO:0043942; P:GO:0046890; P:GO:0051641; P:GO:0120009; F:GO:0008526; F:GO:0032934; F:GO:0042802; C:GO:0005628; C:GO:0005783; C:GO:0005811; C:GO:0005886; C:GO:0031090; C:GO:0071561; C:GO:1902556	P:post-Golgi vesicle-mediated transport; P:phospholipid biosynthetic process; P:response to xenobiotic stimulus; P:phospholipid transport; P:sterol biosynthetic process; P:ascospore formation; P:regulation of cellular biosynthetic process; P:negative regulation of sexual sporulation resulting in formation of a cellular spore; P:regulation of lipid biosynthetic process; P:cellular localization; P:…			G3DSA:3.40.525.10:FF:000013 (FUNFAM); IPR011074 (SMART); IPR001251 (SMART); IPR036865 (G3DSA:3.40.525.GENE3D); IPR001251 (PFAM); IPR011074 (PFAM); mobidb-lite (MOBIDB_LITE); mobidb-lite (MOBIDB_LITE); IPR052578 (PANTHER); IPR001251 (PROSITE_PROFILES); IPR001251 (CDD); IPR036273 (SUPERFAMILY); IPR036865 (SUPERFAMILY)	OTHER
g132.t1	RecName: Full=MOB kinase activator 1A; AltName: Full=Mob1 homolog 1B; AltName: Full=Mps one binder kinase activator-like 1B	242	20	5.32176e-83	68.29	29	P:GO:0001934; P:GO:0006915; P:GO:0007059; P:GO:0007096; P:GO:0008285; P:GO:0009554; P:GO:0009556; P:GO:0009734; P:GO:0010449; P:GO:0030707; P:GO:0035265; P:GO:0035329; P:GO:0080141; P:GO:1903473; F:GO:0008270; F:GO:0019901; F:GO:0043539; C:GO:0005634; C:GO:0005694; C:GO:0005769; C:GO:0005802; C:GO:0005813; C:GO:0005829; C:GO:0005886; C:GO:0009524; C:GO:0009705; C:GO:0034973; C:GO:0044732; C:GO:19…	P:positive regulation of protein phosphorylation; P:apoptotic process; P:chromosome segregation; P:regulation of exit from mitosis; P:negative regulation of cell population proliferation; P:megasporogenesis; P:microsporogenesis; P:auxin-activated signaling pathway; P:root meristem growth; P:follicle cell of egg chamber development; P:organ growth; P:hippo signaling; P:regulation of jasmonic acid …			IPR005301 (SMART); IPR036703 (G3DSA:1.20.140.GENE3D); IPR005301 (PFAM); mobidb-lite (MOBIDB_LITE); IPR005301 (PANTHER); IPR036703 (SUPERFAMILY)	OTHER
g1320.t1	RecName: Full=Elongin-A	342	3	9.38843e-25	51.85	2	P:GO:0043170; P:GO:0044238	P:macromolecule metabolic process; P:primary metabolic process			Coil (COILS); G3DSA:6.10.250.3180 (GENE3D); IPR010684 (PFAM); mobidb-lite (MOBIDB_LITE); mobidb-lite (MOBIDB_LITE); mobidb-lite (MOBIDB_LITE); mobidb-lite (MOBIDB_LITE); IPR051870 (PANTHER)	OTHER
g1321.t1	RecName: Full=Ketoreductase adrE; AltName: Full=Andrastin A biosynthesis cluster protein E	352	20	1.28603e-74	48.95	14	P:GO:0006090; P:GO:0008204; P:GO:0009058; P:GO:0009438; P:GO:0009555; P:GO:0030447; P:GO:1901426; F:GO:0033721; F:GO:0043892; F:GO:0046568; C:GO:0005576; C:GO:0005634; C:GO:0005737; C:GO:0062040	P:pyruvate metabolic process; P:ergosterol metabolic process; P:biosynthetic process; P:methylglyoxal metabolic process; P:pollen development; P:filamentous growth; P:response to furfural; F:aldehyde dehydrogenase (NADP+) activity; F:methylglyoxal reductase (NADPH) activity; F:3-methylbutanal reductase [NAD(P)H] activity; C:extracellular region; C:nucleus; C:cytoplasm; C:fungal biofilm matrix	EC:1.1.1.265; EC:1.2.1.5; EC:1.2.1.4; EC:1.1.1.283	3-methylbutanal reductase; Aldehyde dehydrogenase (NAD(P)(+)); Aldehyde dehydrogenase (NADP(+)); Methylglyoxal reductase (NADPH)	IPR002225 (PFAM); G3DSA:3.40.50.720 (GENE3D); IPR050425 (PANTHER); IPR036291 (SUPERFAMILY)	OTHER
g1322.t1	RecName: Full=Putative NADPH-dependent methylglyoxal reductase GRP2; AltName: Full=Cytoplasmic antigenic protein 2	146	6	1.56229e-13	42.81	3	P:GO:0008152; F:GO:0016616; C:GO:0110165	P:metabolic process; F:oxidoreductase activity, acting on the CH-OH group of donors, NAD or NADP as acceptor; C:cellular anatomical entity	EC:1.1.1	Acting on the CH-OH group of donors	G3DSA:3.40.50.720 (GENE3D)	OTHER
g1323.t1	RecName: Full=AN1-type zinc finger protein 1; AltName: Full=Zinc finger AN1-type-containing protein 1	242	11	1.29339e-37	56.75	3	P:GO:0071243; F:GO:0005488; C:GO:0005622	P:cellular response to arsenic-containing substance; F:binding; C:intracellular anatomical structure			IPR000058 (SMART); IPR000058 (PFAM); IPR035896 (G3DSA:4.10.1110.GENE3D); PTHR14677 (PANTHER); IPR000058 (PROSITE_PROFILES); IPR035896 (SUPERFAMILY)	OTHER
g1324.t1	RecName: Full=Casein kinase I isoform gamma-1; Short=CKI-gamma 1	483	20	0	73.93	25	P:GO:0006468; P:GO:0008356; P:GO:0030100; P:GO:0030148; P:GO:0030590; P:GO:0032888; P:GO:0051653; P:GO:0090263; P:GO:1903067; P:GO:1904846; F:GO:0000287; F:GO:0004674; F:GO:0004713; F:GO:0005515; F:GO:0005524; F:GO:0106310; C:GO:0000329; C:GO:0005634; C:GO:0005739; C:GO:0005818; C:GO:0005829; C:GO:0005886; C:GO:0005938; C:GO:0032153; C:GO:0051286	P:protein phosphorylation; P:asymmetric cell division; P:regulation of endocytosis; P:sphingolipid biosynthetic process; P:first cell cycle pseudocleavage; P:regulation of mitotic spindle elongation; P:spindle localization; P:positive regulation of canonical Wnt signaling pathway; P:negative regulation of protein localization to cell tip; P:negative regulation of establishment of bipolar cell pol…	EC:2.7.10; EC:2.7.11.1	Transferring phosphorus-containing groups; Non-specific serine/threonine protein kinase	Coil (COILS); G3DSA:3.30.200.20:FF:000538 (FUNFAM); G3DSA:1.10.510.10:FF:000160 (FUNFAM); IPR000719 (SMART); IPR000719 (PFAM); G3DSA:1.10.510.10 (GENE3D); PIRSR038172-1 (PIRSR); PIRSR000632-1 (PIRSR); PIRSR637770-1 (PIRSR); PIRSR637770-2 (PIRSR); PIRSR038165-50 (PIRSR); PIRSR600239-51 (PIRSR); PIRSR628788-1 (PIRSR); PIRSR000660-2 (PIRSR); PIRSR630616-1 (PIRSR); PIRSR038189-1 (PIRSR); PIRSR000556-…	OTHER
g1325.t1	RecName: Full=Exosome complex component CSL4; AltName: Full=Exosome component 1	288	4	1.64766e-78	63.58	11	P:GO:0000467; P:GO:0006397; P:GO:0070481; P:GO:0071035; P:GO:0071038; F:GO:0005515; C:GO:0000176; C:GO:0000177; C:GO:0005654; C:GO:0005730; C:GO:0005829	P:exonucleolytic trimming to generate mature 3'-end of 5.8S rRNA from tricistronic rRNA transcript (SSU-rRNA, 5.8S rRNA, LSU-rRNA); P:mRNA processing; P:nuclear-transcribed mRNA catabolic process, non-stop decay; P:nuclear polyadenylation-dependent rRNA catabolic process; P:TRAMP-dependent tRNA surveillance pathway; F:protein binding; C:nuclear exosome (RNase complex); C:cytoplasmic exosome (RNas…			G3DSA:2.40.50.140:FF:000312 (FUNFAM); G3DSA:2.40.50.880 (GENE3D); IPR048626 (PFAM); IPR012340 (G3DSA:2.40.50.GENE3D); IPR019495 (PFAM); IPR039771 (PANTHER); IPR012340 (SUPERFAMILY)	OTHER
g1326.t1	---NA---	84									no IPS match	OTHER
g1327.t1	RecName: Full=Long-chain-fatty-acid--CoA ligase 5; AltName: Full=Arachidonate--CoA ligase; AltName: Full=Long-chain acyl-CoA synthetase 5; Short=LACS 5	713	20	1.38024e-151	48.76	25	P:GO:0001676; P:GO:0006635; P:GO:0006796; P:GO:0006950; P:GO:0008610; P:GO:0009725; P:GO:0009893; P:GO:0014070; P:GO:0015910; P:GO:0015916; P:GO:0019637; P:GO:0033993; P:GO:0042760; P:GO:0044249; P:GO:0048522; P:GO:0048731; P:GO:0070887; P:GO:1901700; F:GO:0004467; F:GO:0005515; F:GO:0031956; F:GO:0031957; C:GO:0005777; C:GO:0010008; C:GO:0070013	P:long-chain fatty acid metabolic process; P:fatty acid beta-oxidation; P:phosphate-containing compound metabolic process; P:response to stress; P:lipid biosynthetic process; P:response to hormone; P:positive regulation of metabolic process; P:response to organic cyclic compound; P:long-chain fatty acid import into peroxisome; P:fatty-acyl-CoA transport; P:organophosphate metabolic process; P:res…	EC:6.2.1.3; EC:6.2.1.2	Long-chain-fatty-acid--CoA ligase; Medium-chain acyl-CoA ligase	IPR042099 (G3DSA:3.40.50.GENE3D); IPR000873 (PFAM); PTHR43272 (PANTHER); IPR020845 (PROSITE_PATTERNS); SSF56801 (SUPERFAMILY)	OTHER
g1328.t1	RecName: Full=Protein SFI1; AltName: Full=Suppressor of fermentation induced loss of stress resistance protein 1	1024	1	4.01723e-26	45.01	2	P:GO:0022402; C:GO:0005856	P:cell cycle process; C:cytoskeleton			Coil (COILS); IPR018907 (PFAM); IPR013665 (PFAM)	OTHER
g1329.t1	---NA---	227									mobidb-lite (MOBIDB_LITE); mobidb-lite (MOBIDB_LITE); mobidb-lite (MOBIDB_LITE)	OTHER
g133.t1	RecName: Full=Cytochrome c oxidase polypeptide 5, mitochondrial; AltName: Full=Cytochrome c oxidase polypeptide V; Flags: Precursor	149	7	2.33922e-55	64.45	4	P:GO:0006123; F:GO:0004129; F:GO:0050421; C:GO:0005743	P:mitochondrial electron transport, cytochrome c to oxygen; F:cytochrome-c oxidase activity; F:nitrite reductase (NO-forming) activity; C:mitochondrial inner membrane	EC:1.7.2.1; EC:1.9; EC:7.1.1.9	Nitrite reductase (NO-forming); Acting on a heme group of donors; Cytochrome-c oxidase	G3DSA:1.10.442.10:FF:000002 (FUNFAM); IPR036639 (G3DSA:1.10.442.GENE3D); IPR004203 (PFAM); mobidb-lite (MOBIDB_LITE); mobidb-lite (MOBIDB_LITE); IPR004203 (PANTHER); IPR004203 (CDD); IPR036639 (SUPERFAMILY)	OTHER
g1330.t1	RecName: Full=Vacuolar protein sorting-associated protein 62	440	2	5.09833e-128	61.64	1	C:GO:0110165	C:cellular anatomical entity			IPR009291 (PFAM); IPR053102 (PANTHER)	OTHER
g1331.t1	RecName: Full=Arabinose 5-phosphate isomerase KdsD; Short=API; Short=L-API	390	20	7.99365e-26	53.19	3	P:GO:0009103; F:GO:0005488; F:GO:0016853	P:lipopolysaccharide biosynthetic process; F:binding; F:isomerase activity	EC:5	Isomerases	IPR001347 (PFAM); G3DSA:3.40.50.10490 (GENE3D); PIRSR004692-2 (PIRSR); PIRSR004692-3 (PIRSR); PTHR38418 (PANTHER); IPR001347 (PROSITE_PROFILES); IPR035474 (CDD); IPR046348 (SUPERFAMILY)	OTHER
g1332.t1	RecName: Full=Separin; AltName: Full=Caspase-like protein ESPL1; AltName: Full=Extra spindle poles-like 1 protein; AltName: Full=Separase	1643	7	1.27325e-137	48.67	17	P:GO:0000226; P:GO:0000910; P:GO:0003006; P:GO:0006974; P:GO:0007275; P:GO:0010564; P:GO:0016192; P:GO:0033044; P:GO:0048609; P:GO:0051306; P:GO:0051307; F:GO:0004175; C:GO:0005634; C:GO:0005737; C:GO:0044732; C:GO:1990023; C:GO:1990520	P:microtubule cytoskeleton organization; P:cytokinesis; P:developmental process involved in reproduction; P:DNA damage response; P:multicellular organism development; P:regulation of cell cycle process; P:vesicle-mediated transport; P:regulation of chromosome organization; P:multicellular organismal reproductive process; P:mitotic sister chromatid separation; P:meiotic chromosome separation; F:en…	EC:3.4	Acting on peptide bonds (peptidases)	PF03568 (PFAM); IPR005314 (PANTHER); IPR030397 (PROSITE_PROFILES)	OTHER
g1333.t1	RecName: Full=Trimethylamine-oxide aldolase; AltName: Full=Trimethylamine N-oxide demethylase; Short=TMAO demethylase; Short=Tdm	289	3	4.74021e-110	53.17	1	F:GO:0003824	F:catalytic activity			IPR018959 (PFAM); PTHR31527 (PANTHER)	OTHER
g1334.t1	RecName: Full=Acyl-coenzyme A oxidase; Short=Acyl-CoA oxidase	663	20	0	59.11	9	P:GO:0000038; P:GO:0009058; P:GO:0033540; P:GO:0055088; F:GO:0003997; F:GO:0005515; F:GO:0050660; C:GO:0005782; C:GO:0016020	P:very long-chain fatty acid metabolic process; P:biosynthetic process; P:fatty acid beta-oxidation using acyl-CoA oxidase; P:lipid homeostasis; F:acyl-CoA oxidase activity; F:protein binding; F:flavin adenine dinucleotide binding; C:peroxisomal matrix; C:membrane	EC:1.3.3.6	Acyl-CoA oxidase	G3DSA:1.20.140.10:FF:000007 (FUNFAM); G3DSA:2.40.110.10:FF:000003 (FUNFAM); G3DSA:1.20.140.10:FF:000015 (FUNFAM); G3DSA:1.10.540.10:FF:000018 (FUNFAM); IPR029320 (PFAM); IPR037069 (G3DSA:1.10.540.GENE3D); IPR046373 (G3DSA:2.40.110.GENE3D); IPR002655 (PFAM); IPR006091 (PFAM); G3DSA:1.20.140.10 (GENE3D); G3DSA:1.20.140.10 (GENE3D); IPR012258 (PIRSF); PF22924 (PFAM); PIRSR634180-1 (PIRSR); PIRSR6341…	OTHER
g1335.t1	RecName: Full=Chaperone protein DnaJ	598	17	2.13792e-12	58.05	6	F:GO:0008201; F:GO:0046789; C:GO:0005615; C:GO:0016324; C:GO:0044647; C:GO:1990225	F:heparin binding; F:host cell surface receptor binding; C:extracellular space; C:apical plasma membrane; C:host-symbiont bicellular tight junction; C:rhoptry neck			Coil (COILS); Coil (COILS); Coil (COILS); IPR001623 (SMART); IPR001623 (PFAM); IPR036869 (G3DSA:1.10.287.GENE3D); mobidb-lite (MOBIDB_LITE); mobidb-lite (MOBIDB_LITE); mobidb-lite (MOBIDB_LITE); mobidb-lite (MOBIDB_LITE); mobidb-lite (MOBIDB_LITE); mobidb-lite (MOBIDB_LITE); mobidb-lite (MOBIDB_LITE); IPR052758 (PANTHER); IPR001623 (PROSITE_PROFILES); IPR001623 (CDD); IPR036869 (SUPERFAMILY)	OTHER
g1336.t1	RecName: Full=Alpha-1,2-mannosyltransferase MNN5; Flags: Precursor	543	11	8.96209e-76	47.73	5	P:GO:0006486; P:GO:0044182; P:GO:0050896; F:GO:0016757; C:GO:0016020	P:protein glycosylation; P:filamentous growth of a population of unicellular organisms; P:response to stimulus; F:glycosyltransferase activity; C:membrane	EC:2.4	Glycosyltransferases	IPR022751 (PFAM); PTHR31646 (PANTHER); IPR029044 (SUPERFAMILY)	OTHER
g1337.t1	RecName: Full=General amino acid permease AGP1; AltName: Full=Asparagine/glutamine permease	582	20	0	63.12	21	P:GO:0010467; P:GO:0015805; P:GO:0044182; P:GO:0044238; P:GO:0097638; P:GO:0097639; P:GO:0098718; P:GO:1903801; F:GO:0001761; F:GO:0015189; F:GO:0015192; F:GO:0015193; F:GO:0061459; C:GO:0000324; C:GO:0005771; C:GO:0009277; C:GO:0009986; C:GO:0030134; C:GO:0031520; C:GO:0032178; C:GO:1903561	P:gene expression; P:S-adenosyl-L-methionine transport; P:filamentous growth of a population of unicellular organisms; P:primary metabolic process; P:L-arginine import across plasma membrane; P:L-lysine import across plasma membrane; P:serine import across plasma membrane; P:L-leucine import across plasma membrane; F:beta-alanine transmembrane transporter activity; F:L-lysine transmembrane transp…			G3DSA:1.20.1740.10:FF:000017 (FUNFAM); IPR004841 (PFAM); G3DSA:1.20.1740.10 (GENE3D); IPR004762 (NCBIFAM); PIRSF006060 (PIRSF); mobidb-lite (MOBIDB_LITE); mobidb-lite (MOBIDB_LITE); IPR050524 (PANTHER)	OTHER
g1338.t1	RecName: Full=Protein YIPF1; AltName: Full=YIP1 family member 1	297	10	1.80657e-15	45.6	3	C:GO:0016020; C:GO:0031410; C:GO:0098791	C:membrane; C:cytoplasmic vesicle; C:Golgi apparatus subcompartment			mobidb-lite (MOBIDB_LITE); IPR039765 (PANTHER)	OTHER
g1339.t1	RecName: Full=High-affinity glucose transporter	664	20	2.52349e-97	46.36	10	P:GO:0008645; P:GO:0009408; P:GO:0036176; P:GO:0044182; P:GO:0048519; P:GO:0051716; F:GO:0015144; F:GO:0015293; C:GO:0005886; C:GO:0043227	P:hexose transmembrane transport; P:response to heat; P:response to neutral pH; P:filamentous growth of a population of unicellular organisms; P:negative regulation of biological process; P:cellular response to stimulus; F:carbohydrate transmembrane transporter activity; F:symporter activity; C:plasma membrane; C:membrane-bounded organelle			IPR003663 (PRINTS); IPR005828 (PFAM); IPR036259 (G3DSA:1.20.1250.GENE3D); mobidb-lite (MOBIDB_LITE); mobidb-lite (MOBIDB_LITE); mobidb-lite (MOBIDB_LITE); mobidb-lite (MOBIDB_LITE); IPR050360 (PANTHER); IPR005829 (PROSITE_PATTERNS); IPR020846 (PROSITE_PROFILES); IPR036259 (SUPERFAMILY)	SP(Sec/SPI)	Non-effector
g134.t1	RecName: Full=Histidine protein methyltransferase 1 homolog; AltName: Full=Methyltransferase-like protein 18	339	7	2.20058e-75	49.34	6	P:GO:0042038; P:GO:0045903; F:GO:0005515; F:GO:0018064; C:GO:0005634; C:GO:0005737	P:peptidyl-histidine methylation, to form tele-methylhistidine; P:positive regulation of translational fidelity; F:protein binding; F:protein-L-histidine N-tele-methyltransferase activity; C:nucleus; C:cytoplasm	EC:2.1.1.85	Protein-histidine N-methyltransferase	IPR029063 (G3DSA:3.40.50.GENE3D); IPR019410 (PANTHER)	OTHER
g1340.t1	RecName: Full=Signal peptidase complex subunit 3; AltName: Full=Microsomal signal peptidase subunit 3	198	16	2.00872e-72	55.03	3	P:GO:0006465; F:GO:0005515; C:GO:0005789	P:signal peptide processing; F:protein binding; C:endoplasmic reticulum membrane			IPR007653 (PIRSF); IPR007653 (PFAM); mobidb-lite (MOBIDB_LITE); IPR007653 (PANTHER)	OTHER
g1341.t1	RecName: Full=Pentatricopeptide repeat-containing protein At3g06920	1003	20	3.59132e-10	42.03	3	P:GO:0006396; P:GO:0007005; C:GO:0005739	P:RNA processing; P:mitochondrion organization; C:mitochondrion			Coil (COILS); IPR011990 (G3DSA:1.25.40.GENE3D); IPR011990 (G3DSA:1.25.40.GENE3D); IPR002885 (PFAM); mobidb-lite (MOBIDB_LITE); IPR050667 (PANTHER)	OTHER
g1342.t1	RecName: Full=rRNA-processing protein FYV7	144	8	6.13614e-29	63.81	3	P:GO:0000462; C:GO:0005730; C:GO:0032040	P:maturation of SSU-rRNA from tricistronic rRNA transcript (SSU-rRNA, 5.8S rRNA, LSU-rRNA); C:nucleolus; C:small-subunit processome			Coil (COILS); Coil (COILS); IPR013730 (PFAM); mobidb-lite (MOBIDB_LITE); mobidb-lite (MOBIDB_LITE); mobidb-lite (MOBIDB_LITE)	OTHER
g1343.t1	---NA---	1170									IPR015943 (G3DSA:2.130.10.GENE3D); IPR015943 (G3DSA:2.130.10.GENE3D); IPR018846 (PFAM); SSF63825 (SUPERFAMILY)	OTHER
g1344.t1	RecName: Full=Elongation factor G, mitochondrial; Short=EF-Gmt; AltName: Full=Elongation factor G 1, mitochondrial; Short=mEF-G 1; AltName: Full=Elongation factor G1; Flags: Precursor	754	20	0	83.23	5	P:GO:0070125; F:GO:0003746; F:GO:0003924; F:GO:0005525; C:GO:0005739	P:mitochondrial translational elongation; F:translation elongation factor activity; F:GTPase activity; F:GTP binding; C:mitochondrion	EC:3.6.1.15	Nucleoside-triphosphate phosphatase	IPR000795 (PRINTS); G3DSA:3.30.230.10:FF:000003 (FUNFAM); G3DSA:3.40.50.300:FF:000558 (FUNFAM); G3DSA:3.30.70.870:FF:000001 (FUNFAM); G3DSA:2.40.30.10:FF:000022 (FUNFAM); G3DSA:3.30.70.240:FF:000015 (FUNFAM); IPR000640 (SMART); IPR005517 (SMART); IPR041095 (PFAM); IPR004540 (NCBIFAM); IPR014721 (G3DSA:3.30.230.GENE3D); IPR005225 (NCBIFAM); IPR000795 (PFAM); G3DSA:3.30.70.870 (GENE3D); G3DSA:2.40.…	OTHER
g1345.t1	RecName: Full=Probable D-xylulose reductase A; AltName: Full=Xylitol dehydrogenase A	353	20	2.82593e-154	66.32	27	P:GO:0005999; P:GO:0006006; P:GO:0006062; P:GO:0006116; P:GO:0006735; P:GO:0009410; P:GO:0009725; P:GO:0019640; P:GO:0019697; P:GO:0030317; P:GO:0031667; P:GO:0042843; P:GO:0046370; P:GO:0046686; P:GO:0046688; F:GO:0003939; F:GO:0008270; F:GO:0042802; F:GO:0046526; F:GO:0047833; F:GO:0051287; C:GO:0005739; C:GO:0005829; C:GO:0016020; C:GO:0031514; C:GO:0032991; C:GO:0070062	P:xylulose biosynthetic process; P:glucose metabolic process; P:sorbitol catabolic process; P:NADH oxidation; P:NADH regeneration; P:response to xenobiotic stimulus; P:response to hormone; P:D-glucuronate catabolic process to D-xylulose 5-phosphate; P:L-xylitol catabolic process to xylulose 5-phosphate; P:flagellated sperm motility; P:response to nutrient levels; P:D-xylose catabolic process; P:f…	EC:1.1.1.14; EC:1.1.1.9; EC:1.1.99.21	L-iditol 2-dehydrogenase; D-xylulose reductase; D-sorbitol dehydrogenase (acceptor)	G3DSA:3.40.50.720:FF:000068 (FUNFAM); IPR020843 (SMART); IPR013154 (PFAM); G3DSA:3.40.50.720 (GENE3D); G3DSA:3.90.180.10 (GENE3D); IPR013149 (PFAM); PIRSR000445-3 (PIRSR); PTHR43161 (PANTHER); IPR002328 (PROSITE_PATTERNS); IPR045306 (CDD); IPR036291 (SUPERFAMILY); IPR011032 (SUPERFAMILY)	OTHER
g1346.t1	RecName: Full=Iron transport multicopper oxidase FET3; Flags: Precursor	596	20	0	57.92	17	P:GO:0006878; P:GO:0010106; P:GO:0019748; P:GO:0033215; P:GO:0046148; P:GO:0046688; P:GO:0098706; P:GO:0098711; P:GO:1901684; F:GO:0004322; F:GO:0005381; F:GO:0005515; F:GO:0046872; C:GO:0000329; C:GO:0005576; C:GO:0033573; C:GO:0062040	P:intracellular copper ion homeostasis; P:cellular response to iron ion starvation; P:secondary metabolic process; P:reductive iron assimilation; P:pigment biosynthetic process; P:response to copper ion; P:iron ion import across cell outer membrane; P:iron ion import across plasma membrane; P:arsenate ion transmembrane transport; F:ferroxidase activity; F:iron ion transmembrane transporter activi…	EC:1.16.3.1	Ferroxidase	G3DSA:2.60.40.420:FF:000024 (FUNFAM); G3DSA:2.60.40.420:FF:000022 (FUNFAM); G3DSA:2.60.40.420:FF:000025 (FUNFAM); IPR008972 (G3DSA:2.60.40.GENE3D); IPR008972 (G3DSA:2.60.40.GENE3D); IPR011707 (PFAM); IPR001117 (PFAM); IPR011706 (PFAM); IPR008972 (G3DSA:2.60.40.GENE3D); PIRSR601287-1 (PIRSR); IPR045087 (PANTHER); IPR033138 (PROSITE_PATTERNS); IPR002355 (PROSITE_PATTERNS); IPR033138 (PROSITE_PATTER…	OTHER
g1347.t1	---NA---	971									Coil (COILS); IPR011989 (G3DSA:1.25.10.GENE3D); mobidb-lite (MOBIDB_LITE); mobidb-lite (MOBIDB_LITE); mobidb-lite (MOBIDB_LITE)	OTHER
g1348.t1	---NA---	322									no IPS match	OTHER
g1349.t1	RecName: Full=Serine/threonine-protein kinase Nek7; AltName: Full=Never in mitosis A-related kinase 7; Short=NimA-related protein kinase 7	422	20	1.21408e-95	54.28	32	P:GO:0000086; P:GO:0001824; P:GO:0003006; P:GO:0006468; P:GO:0006974; P:GO:0007098; P:GO:0010948; P:GO:0019953; P:GO:0032206; P:GO:0045840; P:GO:0048513; P:GO:0048731; P:GO:0050921; P:GO:0080134; P:GO:0090307; P:GO:0120036; P:GO:1901987; P:GO:1902531; F:GO:0004712; F:GO:0019899; F:GO:0035175; F:GO:0043167; C:GO:0000775; C:GO:0000794; C:GO:0000922; C:GO:0005654; C:GO:0005737; C:GO:0005813; C:GO:00…	P:G2/M transition of mitotic cell cycle; P:blastocyst development; P:developmental process involved in reproduction; P:protein phosphorylation; P:DNA damage response; P:centrosome cycle; P:negative regulation of cell cycle process; P:sexual reproduction; P:positive regulation of telomere maintenance; P:positive regulation of mitotic nuclear division; P:animal organ development; P:system developme…	EC:2.7.12.1; EC:2.7.11.1	Dual-specificity kinase; Non-specific serine/threonine protein kinase	Coil (COILS); Coil (COILS); IPR000719 (SMART); G3DSA:1.10.510.10 (GENE3D); G3DSA:3.30.200.20 (GENE3D); IPR000719 (PFAM); PIRSR000631-1 (PIRSR); PIRSR600239-51 (PIRSR); PIRSR000632-1 (PIRSR); PIRSR628788-1 (PIRSR); PIRSR500948-1 (PIRSR); PIRSR000604-1 (PIRSR); PIRSR630616-2 (PIRSR); PIRSR038165-50 (PIRSR); PIRSR000619-1 (PIRSR); PIRSR500951-2 (PIRSR); PIRSR037568-1 (PIRSR); PIRSR000551-50 (PIRSR);…	OTHER
g1349.t2	RecName: Full=Serine/threonine-protein kinase Nek11; AltName: Full=Never in mitosis A-related kinase 11; Short=NimA-related protein kinase 11	464	20	2.64325e-114	55.01	32	P:GO:0000086; P:GO:0001824; P:GO:0006468; P:GO:0006974; P:GO:0007098; P:GO:0010557; P:GO:0010948; P:GO:0019953; P:GO:0032206; P:GO:0045840; P:GO:0048731; P:GO:0050921; P:GO:0080134; P:GO:0090307; P:GO:0120036; P:GO:1901990; P:GO:1902531; F:GO:0004712; F:GO:0019899; F:GO:0035175; F:GO:0046872; C:GO:0000775; C:GO:0000794; C:GO:0000922; C:GO:0005654; C:GO:0005737; C:GO:0005813; C:GO:0005876; C:GO:00…	P:G2/M transition of mitotic cell cycle; P:blastocyst development; P:protein phosphorylation; P:DNA damage response; P:centrosome cycle; P:positive regulation of macromolecule biosynthetic process; P:negative regulation of cell cycle process; P:sexual reproduction; P:positive regulation of telomere maintenance; P:positive regulation of mitotic nuclear division; P:system development; P:positive re…	EC:2.7.12.1; EC:2.7.11.1	Dual-specificity kinase; Non-specific serine/threonine protein kinase	Coil (COILS); Coil (COILS); IPR000719 (SMART); G3DSA:3.30.200.20 (GENE3D); IPR000719 (PFAM); G3DSA:1.10.510.10 (GENE3D); PIRSR037281-3 (PIRSR); PIRSR000552-1 (PIRSR); PIRSR037568-1 (PIRSR); PIRSR000660-1 (PIRSR); PIRSR628788-1 (PIRSR); PIRSR000550-1 (PIRSR); PIRSR000620-1 (PIRSR); PIRSR500950-50 (PIRSR); PIRSR000632-2 (PIRSR); PIRSR000559-2 (PIRSR); PIRSR000605-51 (PIRSR); PIRSR500951-1 (PIRSR); …	OTHER
g135.t1	---NA---	333									IPR049176 (PFAM)	OTHER
g1350.t1	RecName: Full=Phosphoribosylaminoimidazole-succinocarboxamide synthase; AltName: Full=SAICAR synthetase	301	20	0	72.78	5	P:GO:0006189; F:GO:0004639; F:GO:0005515; F:GO:0005524; C:GO:0005737	P:'de novo' IMP biosynthetic process; F:phosphoribosylaminoimidazolesuccinocarboxamide synthase activity; F:protein binding; F:ATP binding; C:cytoplasm	EC:6.3.2.6	Phosphoribosylaminoimidazolesuccinocarboxamide synthase	G3DSA:3.30.470.20:FF:000015 (FUNFAM); G3DSA:3.30.200.20:FF:000392 (FUNFAM); G3DSA:3.30.470.20 (GENE3D); G3DSA:3.30.200.20 (GENE3D); IPR028923 (PFAM); IPR001636 (NCBIFAM); PTHR43700 (PANTHER); IPR018236 (PROSITE_PATTERNS); IPR018236 (PROSITE_PATTERNS); IPR028923 (HAMAP); cd01414 (CDD); SSF56104 (SUPERFAMILY)	OTHER
g1351.t1	RecName: Full=Serine/threonine-protein kinase par-1	499	20	1.86765e-75	54.03	38	P:GO:0000921; P:GO:0001558; P:GO:0007163; P:GO:0007165; P:GO:0007283; P:GO:0007389; P:GO:0010458; P:GO:0010975; P:GO:0018105; P:GO:0022603; P:GO:0031323; P:GO:0043393; P:GO:0044093; P:GO:0044182; P:GO:0045165; P:GO:0046777; P:GO:0048522; P:GO:0048523; P:GO:0051493; P:GO:0051646; P:GO:0060255; P:GO:0060258; P:GO:0099175; F:GO:0004672; F:GO:0005543; F:GO:0008092; F:GO:0043168; F:GO:0046872; F:GO:00…	P:septin ring assembly; P:regulation of cell growth; P:establishment or maintenance of cell polarity; P:signal transduction; P:spermatogenesis; P:pattern specification process; P:exit from mitosis; P:regulation of neuron projection development; P:peptidyl-serine phosphorylation; P:regulation of anatomical structure morphogenesis; P:regulation of cellular metabolic process; P:regulation of protein…	EC:2.7.1	Transferring phosphorus-containing groups	IPR000719 (SMART); G3DSA:1.10.510.10 (GENE3D); IPR000719 (PFAM); PIRSR637770-2 (PIRSR); PIRSR000617-2 (PIRSR); PIRSR000660-1 (PIRSR); PIRSR630220-1 (PIRSR); PIRSR000559-1 (PIRSR); PIRSR000605-51 (PIRSR); PIRSR000552-2 (PIRSR); PIRSR037014-2 (PIRSR); PIRSR630616-2 (PIRSR); PIRSR038172-2 (PIRSR); PIRSR000636-2 (PIRSR); PIRSR000632-1 (PIRSR); PIRSR038165-50 (PIRSR); PIRSR000624-2 (PIRSR); PIRSR00061…	OTHER
g1352.t1	RecName: Full=NADH dehydrogenase [ubiquinone] 1 beta subcomplex subunit 9; AltName: Full=Complex I-B22; Short=CI-B22; AltName: Full=NADH-ubiquinone oxidoreductase B22 subunit	104	8	9.79178e-13	58.3	8	P:GO:0005975; P:GO:0006120; P:GO:0007605; P:GO:0032981; F:GO:0005515; F:GO:0008137; C:GO:0005743; C:GO:0045271	P:carbohydrate metabolic process; P:mitochondrial electron transport, NADH to ubiquinone; P:sensory perception of sound; P:mitochondrial respiratory chain complex I assembly; F:protein binding; F:NADH dehydrogenase (ubiquinone) activity; C:mitochondrial inner membrane; C:respiratory chain complex I	EC:7.1.1.2; EC:1.6.5	NADH:ubiquinone reductase (H(+)-translocating); Acting on NADH or NADPH	IPR008011 (PFAM); IPR033034 (PANTHER); IPR045292 (CDD)	OTHER
g1353.t1	RecName: Full=Mediator of RNA polymerase II transcription subunit 14; AltName: Full=Mediator complex subunit 14	839	20	2.63154e-59	47.22	4	P:GO:0045944; F:GO:0003712; F:GO:0005515; C:GO:0005634	P:positive regulation of transcription by RNA polymerase II; F:transcription coregulator activity; F:protein binding; C:nucleus			IPR013947 (PFAM); IPR013947 (PANTHER)	OTHER
g1354.t1	RecName: Full=Putative glucose-6-phosphate 1-epimerase; AltName: Full=Putative D-hexose-6-phosphate mutarotase	298	5	4.9976e-127	49.7	3	P:GO:0005975; F:GO:0047938; C:GO:0005737	P:carbohydrate metabolic process; F:glucose-6-phosphate 1-epimerase activity; C:cytoplasm	EC:5.1.3.15	Glucose-6-phosphate 1-epimerase	IPR008183 (PFAM); IPR014718 (G3DSA:2.70.98.GENE3D); IPR025532 (PIRSF); PIRSR016020-1 (PIRSR); PIRSR016020-2 (PIRSR); PTHR11122 (PANTHER); IPR025532 (CDD); IPR011013 (SUPERFAMILY)	OTHER
g1355.t1	---NA---	319									no IPS match	OTHER
g1356.t1	RecName: Full=Prostaglandin E synthase 3; AltName: Full=Cytosolic prostaglandin E2 synthase; Short=cPGES	180	14	8.09922e-44	50.74	11	P:GO:0006457; P:GO:0006950; P:GO:0032212; P:GO:0048856; P:GO:0065003; F:GO:0003824; F:GO:0051087; C:GO:0005634; C:GO:0005737; C:GO:0032991; C:GO:0043232	P:protein folding; P:response to stress; P:positive regulation of telomere maintenance via telomerase; P:anatomical structure development; P:protein-containing complex assembly; F:catalytic activity; F:protein-folding chaperone binding; C:nucleus; C:cytoplasm; C:protein-containing complex; C:intracellular non-membrane-bounded organelle			G3DSA:2.60.40.790:FF:000013 (FUNFAM); IPR008978 (G3DSA:2.60.40.GENE3D); IPR007052 (PFAM); mobidb-lite (MOBIDB_LITE); mobidb-lite (MOBIDB_LITE); IPR045250 (PANTHER); IPR007052 (PROSITE_PROFILES); cd06465 (CDD); IPR008978 (SUPERFAMILY)	OTHER
g1357.t1	RecName: Full=Arabinose-proton symporter; AltName: Full=Arabinose transporter	564	20	4.68893e-40	47.11	9	P:GO:0008645; P:GO:0015750; P:GO:0015791; F:GO:0015146; F:GO:0015149; F:GO:0015166; F:GO:0015295; C:GO:0005773; C:GO:0005886	P:hexose transmembrane transport; P:pentose transmembrane transport; P:polyol transmembrane transport; F:pentose transmembrane transporter activity; F:hexose transmembrane transporter activity; F:polyol transmembrane transporter activity; F:solute:proton symporter activity; C:vacuole; C:plasma membrane			IPR003663 (PRINTS); IPR036259 (G3DSA:1.20.1250.GENE3D); IPR003663 (NCBIFAM); IPR005828 (PFAM); mobidb-lite (MOBIDB_LITE); IPR050814 (PANTHER); IPR020846 (PROSITE_PROFILES); IPR036259 (SUPERFAMILY)	OTHER
g1358.t1	---NA---	336									mobidb-lite (MOBIDB_LITE); mobidb-lite (MOBIDB_LITE); mobidb-lite (MOBIDB_LITE); mobidb-lite (MOBIDB_LITE); mobidb-lite (MOBIDB_LITE)	OTHER
g1359.t1	RecName: Full=Heterogeneous nuclear rnp K-like protein 2; AltName: Full=KH domain-containing protein 1	325	20	7.36176e-51	49.63	12	P:GO:0006357; P:GO:0016032; P:GO:0016043; P:GO:0043409; P:GO:0048255; P:GO:0051254; P:GO:0080135; F:GO:0003697; F:GO:0003730; F:GO:0005515; C:GO:0005654; C:GO:0036464	P:regulation of transcription by RNA polymerase II; P:viral process; P:cellular component organization; P:negative regulation of MAPK cascade; P:mRNA stabilization; P:positive regulation of RNA metabolic process; P:regulation of cellular response to stress; F:single-stranded DNA binding; F:mRNA 3'-UTR binding; F:protein binding; C:nucleoplasm; C:cytoplasmic ribonucleoprotein granule			IPR004087 (SMART); IPR036612 (G3DSA:3.30.1370.GENE3D); IPR004088 (PFAM); IPR036612 (G3DSA:3.30.1370.GENE3D); mobidb-lite (MOBIDB_LITE); mobidb-lite (MOBIDB_LITE); mobidb-lite (MOBIDB_LITE); PTHR10288 (PANTHER); PS50084 (PROSITE_PROFILES); PS50084 (PROSITE_PROFILES); PS50084 (PROSITE_PROFILES); IPR036612 (SUPERFAMILY); IPR036612 (SUPERFAMILY); IPR036612 (SUPERFAMILY)	OTHER
g136.t1	RecName: Full=Ankyrin repeat domain-containing protein 31	1116	20	2.00272e-59	50.41	45	P:GO:0000209; P:GO:0001501; P:GO:0006325; P:GO:0007129; P:GO:0007399; P:GO:0009887; P:GO:0009896; P:GO:0009966; P:GO:0010468; P:GO:0010557; P:GO:0010605; P:GO:0010639; P:GO:0010780; P:GO:0010948; P:GO:0030154; P:GO:0032412; P:GO:0033365; P:GO:0042592; P:GO:0042981; P:GO:0043270; P:GO:0045934; P:GO:0051247; P:GO:0051252; P:GO:0055117; P:GO:0060323; P:GO:0060324; P:GO:0086001; P:GO:0086065; P:GO:19…	P:protein polyubiquitination; P:skeletal system development; P:chromatin organization; P:homologous chromosome pairing at meiosis; P:nervous system development; P:animal organ morphogenesis; P:positive regulation of catabolic process; P:regulation of signal transduction; P:regulation of gene expression; P:positive regulation of macromolecule biosynthetic process; P:negative regulation of macromol…	EC:2.4	Glycosyltransferases	Coil (COILS); Coil (COILS); Coil (COILS); IPR002110 (PRINTS); IPR002110 (SMART); IPR036770 (G3DSA:1.25.40.GENE3D); IPR002110 (PFAM); IPR036770 (G3DSA:1.25.40.GENE3D); mobidb-lite (MOBIDB_LITE); mobidb-lite (MOBIDB_LITE); mobidb-lite (MOBIDB_LITE); mobidb-lite (MOBIDB_LITE); mobidb-lite (MOBIDB_LITE); mobidb-lite (MOBIDB_LITE); mobidb-lite (MOBIDB_LITE); mobidb-lite (MOBIDB_LITE); mobidb-lite (MOB…	OTHER
g1360.t1	RecName: Full=RNA polymerase II-associated protein 1	477	7	7.52636e-101	54.25	3	P:GO:0006366; F:GO:0005488; C:GO:0005622	P:transcription by RNA polymerase II; F:binding; C:intracellular anatomical structure			Coil (COILS); IPR013930 (PFAM); IPR013929 (PFAM); mobidb-lite (MOBIDB_LITE); mobidb-lite (MOBIDB_LITE); mobidb-lite (MOBIDB_LITE); mobidb-lite (MOBIDB_LITE); mobidb-lite (MOBIDB_LITE); IPR039913 (PANTHER)	OTHER
g1361.t1	RecName: Full=Proteasome subunit beta type-5; Flags: Precursor	286	20	7.27303e-176	74.83	16	P:GO:0006979; P:GO:0010499; P:GO:0019882; P:GO:0033077; P:GO:0043161; P:GO:0043374; P:GO:0045444; P:GO:0052548; P:GO:0080129; F:GO:0004298; F:GO:0005515; C:GO:0005654; C:GO:0005813; C:GO:0005829; C:GO:0019774; C:GO:1990111	P:response to oxidative stress; P:proteasomal ubiquitin-independent protein catabolic process; P:antigen processing and presentation; P:T cell differentiation in thymus; P:proteasome-mediated ubiquitin-dependent protein catabolic process; P:CD8-positive, alpha-beta T cell differentiation; P:fat cell differentiation; P:regulation of endopeptidase activity; P:proteasome core complex assembly; F:thr…	EC:3.4.25	Acting on peptide bonds (peptidases)	IPR000243 (PRINTS); G3DSA:3.60.20.10:FF:000013 (FUNFAM); IPR001353 (PFAM); IPR029055 (G3DSA:3.60.20.GENE3D); PIRSR600243-1 (PIRSR); IPR023333 (PANTHER); IPR016050 (PROSITE_PATTERNS); IPR023333 (PROSITE_PROFILES); cd03761 (CDD); IPR029055 (SUPERFAMILY)	OTHER
g1362.t1	RecName: Full=Forkhead box protein N4	1107	20	1.54093e-57	56.95	35	P:GO:0000447; P:GO:0000472; P:GO:0000480; P:GO:0000902; P:GO:0000917; P:GO:0001947; P:GO:0003170; P:GO:0006950; P:GO:0007346; P:GO:0008016; P:GO:0009164; P:GO:0009165; P:GO:0009303; P:GO:0010564; P:GO:0010688; P:GO:0010842; P:GO:0035881; P:GO:0036302; P:GO:0048232; P:GO:0051321; P:GO:0060579; P:GO:0060963; P:GO:1903047; P:GO:2000221; F:GO:0000978; F:GO:0001222; F:GO:0001223; F:GO:0001228; F:GO:00…	P:endonucleolytic cleavage in ITS1 to separate SSU-rRNA from 5.8S rRNA and LSU-rRNA from tricistronic rRNA transcript (SSU-rRNA, 5.8S rRNA, LSU-rRNA); P:endonucleolytic cleavage to generate mature 5'-end of SSU-rRNA from (SSU-rRNA, 5.8S rRNA, LSU-rRNA); P:endonucleolytic cleavage in 5'-ETS of tricistronic rRNA transcript (SSU-rRNA, 5.8S rRNA, LSU-rRNA); P:cell morphogenesis; P:division septum ass…	EC:3.6.1; EC:2.7.7.5	Acting on acid anhydrides; Sulfate adenylyltransferase (ADP)	Coil (COILS); Coil (COILS); IPR001766 (PRINTS); IPR000253 (SMART); IPR001766 (SMART); IPR001766 (PFAM); IPR000253 (PFAM); IPR036388 (G3DSA:1.10.10.GENE3D); G3DSA:2.60.200.20 (GENE3D); mobidb-lite (MOBIDB_LITE); mobidb-lite (MOBIDB_LITE); mobidb-lite (MOBIDB_LITE); mobidb-lite (MOBIDB_LITE); mobidb-lite (MOBIDB_LITE); mobidb-lite (MOBIDB_LITE); mobidb-lite (MOBIDB_LITE); mobidb-lite (MOBIDB_LITE);…	OTHER
g1363.t1	RecName: Full=ADP,ATP carrier protein; AltName: Full=ADP/ATP translocase; AltName: Full=Adenine nucleotide translocator; Short=ANT	303	20	0	86.69	16	P:GO:0009060; P:GO:0009061; P:GO:0015886; P:GO:0048316; P:GO:0048364; P:GO:0048367; P:GO:0140021; P:GO:1901029; P:GO:1990544; F:GO:0003729; F:GO:0005471; F:GO:0005515; F:GO:0042626; C:GO:0005743; C:GO:0005778; C:GO:0005789	P:aerobic respiration; P:anaerobic respiration; P:heme transport; P:seed development; P:root development; P:shoot system development; P:mitochondrial ADP transmembrane transport; P:negative regulation of mitochondrial outer membrane permeabilization involved in apoptotic signaling pathway; P:mitochondrial ATP transmembrane transport; F:mRNA binding; F:ATP:ADP antiporter activity; F:protein bindin…	EC:7.2.2	Catalysing the translocation of inorganic cations	IPR002067 (PRINTS); IPR002113 (PRINTS); G3DSA:1.50.40.10:FF:000001 (FUNFAM); IPR018108 (PFAM); IPR023395 (G3DSA:1.50.40.GENE3D); IPR002113 (PANTHER); IPR018108 (PROSITE_PROFILES); IPR018108 (PROSITE_PROFILES); IPR018108 (PROSITE_PROFILES); IPR023395 (SUPERFAMILY)	OTHER
g1364.t1	RecName: Full=ABC-transporter-regulating transcription factor	237	20	1.94846e-10	61.3	15	P:GO:0000435; P:GO:0006012; P:GO:0030522; P:GO:0031047; P:GO:0090180; P:GO:1900428; P:GO:2001040; F:GO:0000978; F:GO:0001228; F:GO:0042802; F:GO:0046872; F:GO:0061629; C:GO:0005634; C:GO:0005829; C:GO:0062040	P:positive regulation of transcription from RNA polymerase II promoter by galactose; P:galactose metabolic process; P:intracellular receptor signaling pathway; P:regulatory ncRNA-mediated gene silencing; P:positive regulation of thiamine biosynthetic process; P:regulation of filamentous growth of a population of unicellular organisms; P:positive regulation of cellular response to drug; F:RNA poly…			IPR001138 (SMART); IPR001138 (PFAM); IPR036864 (G3DSA:4.10.240.GENE3D); IPR051127 (PANTHER); IPR001138 (PROSITE_PATTERNS); IPR001138 (PROSITE_PROFILES); IPR001138 (CDD); IPR036864 (SUPERFAMILY)	OTHER
g1365.t1	RecName: Full=Protein URE2	220	20	1.05513e-31	47.96	9	P:GO:0009987; P:GO:0043170; P:GO:0044238; P:GO:0050789; P:GO:0050896; F:GO:0005515; F:GO:0016491; F:GO:0016740; C:GO:0005622	P:cellular process; P:macromolecule metabolic process; P:primary metabolic process; P:regulation of biological process; P:response to stimulus; F:protein binding; F:oxidoreductase activity; F:transferase activity; C:intracellular anatomical structure	EC:1; EC:2	Oxidoreductases; Transferases	G3DSA:1.20.1050.10 (GENE3D); IPR004045 (PFAM); IPR004046 (PFAM); G3DSA:3.40.30.10 (GENE3D); IPR040079 (SFLD); SFLDG01151 (SFLD); PTHR44051 (PANTHER); IPR010987 (PROSITE_PROFILES); IPR004045 (PROSITE_PROFILES); cd03048 (CDD); IPR036282 (SUPERFAMILY); IPR036249 (SUPERFAMILY)	OTHER
g1366.t1	RecName: Full=Alcohol dehydrogenase 1; AltName: Full=Alcohol dehydrogenase I	371	20	0	82.39	16	P:GO:0000947; P:GO:0006068; P:GO:0006116; P:GO:0006567; P:GO:0019655; P:GO:0046187; P:GO:0097308; F:GO:0004552; F:GO:0008270; F:GO:0019170; F:GO:0042802; F:GO:0047655; F:GO:1904408; F:GO:1990362; C:GO:0005759; C:GO:0062040	P:amino acid catabolic process to alcohol via Ehrlich pathway; P:ethanol catabolic process; P:NADH oxidation; P:threonine catabolic process; P:glycolytic fermentation to ethanol; P:acetaldehyde catabolic process; P:cellular response to farnesol; F:octanol dehydrogenase (NAD+) activity; F:zinc ion binding; F:methylglyoxal reductase (NADH) activity; F:identical protein binding; F:allyl-alcohol dehy…	EC:1.1.1.54; EC:1.1.1.78; EC:1.1.1.73; EC:1.1.1.1	Allyl-alcohol dehydrogenase; Methylglyoxal reductase (NADH); Octanol dehydrogenase; Alcohol dehydrogenase	G3DSA:3.40.50.720:FF:000039 (FUNFAM); G3DSA:3.90.180.10:FF:000002 (FUNFAM); IPR020843 (SMART); IPR013149 (PFAM); G3DSA:3.40.50.720 (GENE3D); IPR013154 (PFAM); G3DSA:3.90.180.10 (GENE3D); PTHR42940 (PANTHER); IPR002328 (PROSITE_PATTERNS); cd08297 (CDD); IPR011032 (SUPERFAMILY); IPR036291 (SUPERFAMILY)	OTHER
g1367.t1	RecName: Full=Sialate:O-sulfotransferase 1; AltName: Full=WSC domain-containing protein 1	484	5	1.65334e-05	52.29	20	P:GO:0007266; P:GO:0008150; P:GO:0009408; P:GO:0031505; P:GO:0071555; F:GO:0003674; F:GO:0004888; F:GO:0008146; C:GO:0000139; C:GO:0000324; C:GO:0005575; C:GO:0005737; C:GO:0005794; C:GO:0005886; C:GO:0005933; C:GO:0005935; C:GO:0016020; C:GO:0030427; C:GO:0043332; C:GO:0071944	P:Rho protein signal transduction; P:biological_process; P:response to heat; P:fungal-type cell wall organization; P:cell wall organization; F:molecular_function; F:transmembrane signaling receptor activity; F:sulfotransferase activity; C:Golgi membrane; C:fungal-type vacuole; C:cellular_component; C:cytoplasm; C:Golgi apparatus; C:plasma membrane; C:cellular bud; C:cellular bud neck; C:membrane;…			IPR002889 (SMART); IPR002889 (PFAM); mobidb-lite (MOBIDB_LITE); mobidb-lite (MOBIDB_LITE); mobidb-lite (MOBIDB_LITE); IPR002889 (PROSITE_PROFILES)	SP(Sec/SPI)	Non-effector
g1368.t1	---NA---	319									mobidb-lite (MOBIDB_LITE); mobidb-lite (MOBIDB_LITE); mobidb-lite (MOBIDB_LITE)	OTHER
g1369.t1	RecName: Full=Regulator of nonsense transcripts 1 homolog	1001	20	0	62.45	44	P:GO:0006281; P:GO:0006406; P:GO:0006449; P:GO:0009611; P:GO:0009863; P:GO:0009867; P:GO:0010182; P:GO:0030422; P:GO:0030538; P:GO:0032201; P:GO:0032508; P:GO:0033077; P:GO:0035194; P:GO:0042742; P:GO:0043009; P:GO:0044770; P:GO:0048571; P:GO:0061158; P:GO:0070478; P:GO:0071026; P:GO:0071044; P:GO:0071222; P:GO:0071347; P:GO:0071456; P:GO:1905746; P:GO:2000624; F:GO:0003682; F:GO:0003697; F:GO:00…	P:DNA repair; P:mRNA export from nucleus; P:regulation of translational termination; P:response to wounding; P:salicylic acid mediated signaling pathway; P:jasmonic acid mediated signaling pathway; P:sugar mediated signaling pathway; P:siRNA processing; P:embryonic genitalia morphogenesis; P:telomere maintenance via semi-conservative replication; P:DNA duplex unwinding; P:T cell differentiation i…	EC:3.6.4.12; EC:3.6.4.13; EC:3.6.1.15	DNA helicase; RNA helicase; Nucleoside-triphosphate phosphatase	G3DSA:3.40.50.300:FF:000097 (FUNFAM); IPR014001 (SMART); IPR040812 (PFAM); IPR041677 (PFAM); IPR041679 (PFAM); G3DSA:6.10.140.1240 (GENE3D); IPR027417 (G3DSA:3.40.50.GENE3D); G3DSA:2.40.30.230 (GENE3D); IPR018999 (PFAM); IPR027417 (G3DSA:3.40.50.GENE3D); mobidb-lite (MOBIDB_LITE); mobidb-lite (MOBIDB_LITE); mobidb-lite (MOBIDB_LITE); mobidb-lite (MOBIDB_LITE); mobidb-lite (MOBIDB_LITE); IPR045055…	OTHER
g137.t1	RecName: Full=Cysteine synthase; Short=CSase; AltName: Full=O-acetylserine (thiol)-lyase; Short=OAS-TL; AltName: Full=O-acetylserine sulfhydrylase	343	20	3.0064e-89	54.07	17	P:GO:0000098; P:GO:0006535; P:GO:0009071; P:GO:0031667; P:GO:0033554; P:GO:0042221; P:GO:0050667; P:GO:0050794; P:GO:0060350; F:GO:0016765; F:GO:0016846; F:GO:0019899; F:GO:0042802; F:GO:0043169; F:GO:0097159; C:GO:0005737; C:GO:0043231	P:sulfur amino acid catabolic process; P:cysteine biosynthetic process from serine; P:serine family amino acid catabolic process; P:response to nutrient levels; P:cellular response to stress; P:response to chemical; P:homocysteine metabolic process; P:regulation of cellular process; P:endochondral bone morphogenesis; F:transferase activity, transferring alkyl or aryl (other than methyl) groups; F…	EC:2.5.1; EC:4.4	Transferring alkyl or aryl groups, other than methyl groups; Carbon-sulfur lyases	IPR036052 (G3DSA:3.40.50.GENE3D); IPR001926 (PFAM); IPR036052 (G3DSA:3.40.50.GENE3D); PIRSR605856-51 (PIRSR); PIRSR038945-1 (PIRSR); PIRSR605856-50 (PIRSR); PIRSR038945-2 (PIRSR); IPR050214 (PANTHER); cd01561 (CDD); IPR036052 (SUPERFAMILY)	OTHER
g1370.t1	RecName: Full=SEC14 cytosolic factor; AltName: Full=Phosphatidylinositol/phosphatidylcholine transfer protein; Short=PI/PC TP	304	20	0	69.23	26	P:GO:0006412; P:GO:0006657; P:GO:0006696; P:GO:0006896; P:GO:0009908; P:GO:0031322; P:GO:0032120; P:GO:0043001; P:GO:0046488; P:GO:0048194; P:GO:0048768; P:GO:0120010; P:GO:1901352; P:GO:2001246; F:GO:0008526; F:GO:0031210; F:GO:0035091; F:GO:0120019; C:GO:0000139; C:GO:0005628; C:GO:0005634; C:GO:0005829; C:GO:0005886; C:GO:0032153; C:GO:0035619; C:GO:0062040	P:translation; P:CDP-choline pathway; P:ergosterol biosynthetic process; P:Golgi to vacuole transport; P:flower development; P:ascospore-type prospore-specific spindle pole body remodeling; P:ascospore-type prospore membrane formation; P:Golgi to plasma membrane protein transport; P:phosphatidylinositol metabolic process; P:Golgi vesicle budding; P:root hair cell tip growth; P:intermembrane phosp…			PR00180 (PRINTS); G3DSA:3.40.525.10:FF:000011 (FUNFAM); IPR001251 (SMART); IPR011074 (SMART); G3DSA:1.10.8.20 (GENE3D); IPR001251 (PFAM); IPR011074 (PFAM); IPR036865 (G3DSA:3.40.525.GENE3D); IPR051026 (PANTHER); IPR001251 (PROSITE_PROFILES); IPR001251 (CDD); IPR036865 (SUPERFAMILY); IPR036273 (SUPERFAMILY)	OTHER
g1371.t1	RecName: Full=Ras GTPase-activating protein 1; Short=GAP; Short=GTPase-activating protein; Short=RasGAP; AltName: Full=Ras p21 protein activator; AltName: Full=p120GAP	932	20	3.98574e-73	45.6	35	P:GO:0000282; P:GO:0001934; P:GO:0006355; P:GO:0007613; P:GO:0008284; P:GO:0009628; P:GO:0010605; P:GO:0022414; P:GO:0030154; P:GO:0030155; P:GO:0031324; P:GO:0033554; P:GO:0035239; P:GO:0042221; P:GO:0042981; P:GO:0043408; P:GO:0044092; P:GO:0048513; P:GO:0048731; P:GO:0050793; P:GO:0051130; P:GO:0051239; P:GO:0051726; P:GO:0071363; P:GO:0071900; P:GO:1902532; P:GO:1902533; F:GO:0005102; F:GO:00…	P:cellular bud site selection; P:positive regulation of protein phosphorylation; P:regulation of DNA-templated transcription; P:memory; P:positive regulation of cell population proliferation; P:response to abiotic stimulus; P:negative regulation of macromolecule metabolic process; P:reproductive process; P:cell differentiation; P:regulation of cell adhesion; P:negative regulation of cellular meta…			Coil (COILS); IPR001936 (SMART); IPR001936 (PFAM); IPR008936 (G3DSA:1.10.506.GENE3D); mobidb-lite (MOBIDB_LITE); IPR039360 (PANTHER); IPR023152 (PROSITE_PATTERNS); IPR001936 (PROSITE_PROFILES); IPR008936 (SUPERFAMILY)	OTHER
g1372.t1	RecName: Full=Replication factor C large subunit; Short=RFC large subunit; AltName: Full=Clamp loader large subunit	710	20	2.24674e-118	44.9	9	P:GO:0006261; P:GO:0006310; P:GO:0022402; P:GO:0051276; F:GO:0005488; F:GO:0008094; C:GO:0005657; C:GO:0031981; C:GO:0032991	P:DNA-templated DNA replication; P:DNA recombination; P:cell cycle process; P:chromosome organization; F:binding; F:ATP-dependent activity, acting on DNA; C:replication fork; C:nuclear lumen; C:protein-containing complex			Coil (COILS); IPR003593 (SMART); IPR003959 (PFAM); G3DSA:1.10.8.60 (GENE3D); IPR027417 (G3DSA:3.40.50.GENE3D); PIRSR001174-2 (PIRSR); mobidb-lite (MOBIDB_LITE); mobidb-lite (MOBIDB_LITE); mobidb-lite (MOBIDB_LITE); mobidb-lite (MOBIDB_LITE); PTHR23389 (PANTHER); IPR047854 (CDD); cd00009 (CDD); IPR027417 (SUPERFAMILY)	OTHER
g1373.t1	RecName: Full=Amine oxidase [flavin-containing] A; AltName: Full=Monoamine oxidase type A; Short=MAO-A	469	20	3.32177e-100	41.89	8	P:GO:0006598; P:GO:0008215; P:GO:0009058; P:GO:0009987; F:GO:0046592; F:GO:0097159; C:GO:0005737; C:GO:0043231	P:polyamine catabolic process; P:spermine metabolic process; P:biosynthetic process; P:cellular process; F:polyamine oxidase activity; F:organic cyclic compound binding; C:cytoplasm; C:intracellular membrane-bounded organelle	EC:1.5.3	Acting on the CH-NH group of donors	IPR002937 (PFAM); G3DSA:3.90.660.10 (GENE3D); IPR036188 (G3DSA:3.50.50.GENE3D); PIRSR038051-1 (PIRSR); IPR050281 (PANTHER); SSF54373 (SUPERFAMILY); IPR036188 (SUPERFAMILY)	OTHER
g1374.t1	RecName: Full=Peptide methionine sulfoxide reductase MsrB; AltName: Full=Peptide-methionine (R)-S-oxide reductase	147	20	5.20041e-55	68.35	11	P:GO:0000304; P:GO:0009631; P:GO:0030091; P:GO:0034599; P:GO:1990748; F:GO:0033743; F:GO:0046872; C:GO:0005739; C:GO:0005783; C:GO:0005829; C:GO:0009507	P:response to singlet oxygen; P:cold acclimation; P:protein repair; P:cellular response to oxidative stress; P:cellular detoxification; F:peptide-methionine (R)-S-oxide reductase activity; F:metal ion binding; C:mitochondrion; C:endoplasmic reticulum; C:cytosol; C:chloroplast	EC:1.8.4.12	Peptide-methionine (R)-S-oxide reductase	IPR002579 (PFAM); G3DSA:2.170.150.20 (GENE3D); IPR002579 (NCBIFAM); IPR028427 (PANTHER); IPR002579 (PROSITE_PROFILES); IPR011057 (SUPERFAMILY)	OTHER
g1375.t1	RecName: Full=Early meiotic induction protein 1	95	2	1.86565e-22	57.18	1	P:GO:0007005	P:mitochondrion organization			IPR021475 (PFAM); IPR021475 (PANTHER)	OTHER
g1376.t1	RecName: Full=Protein disulfide-isomerase; Short=PDI; Flags: Precursor	502	20	1.06031e-144	55.14	30	P:GO:0002376; P:GO:0006457; P:GO:0007166; P:GO:0009719; P:GO:0014070; P:GO:0019953; P:GO:0031667; P:GO:0034976; P:GO:0043065; P:GO:0043412; P:GO:0070482; P:GO:0070887; P:GO:0071345; P:GO:1901700; P:GO:2001233; F:GO:0003756; F:GO:0005102; F:GO:0008233; F:GO:0015035; F:GO:0031545; F:GO:0044877; F:GO:0051082; C:GO:0005615; C:GO:0005634; C:GO:0005886; C:GO:0009986; C:GO:0031410; C:GO:0031967; C:GO:00…	P:immune system process; P:protein folding; P:cell surface receptor signaling pathway; P:response to endogenous stimulus; P:response to organic cyclic compound; P:sexual reproduction; P:response to nutrient levels; P:response to endoplasmic reticulum stress; P:positive regulation of apoptotic process; P:macromolecule modification; P:response to oxygen levels; P:cellular response to chemical stimu…	EC:1.14.11; EC:5.3.4.1; EC:3.4; EC:1.8	Acting on paired donors, with incorporation or reduction of molecular oxygen. The oxygen incorporated need not be derived from O(2); Protein disulfide-isomerase; Acting on peptide bonds (peptidases); Acting on a sulfur group of donors	PR00421 (PRINTS); G3DSA:3.40.30.10:FF:000139 (FUNFAM); G3DSA:3.40.30.10:FF:000017 (FUNFAM); G3DSA:3.40.30.10 (GENE3D); G3DSA:3.40.30.10 (GENE3D); PF13848 (PFAM); IPR013766 (PFAM); G3DSA:3.40.30.10 (GENE3D); IPR005792 (NCBIFAM); G3DSA:3.40.30.10 (GENE3D); PIRSR605792-51 (PIRSR); PIRSR000077-4 (PIRSR); PIRSR001488-1 (PIRSR); PIRSR037293-1 (PIRSR); mobidb-lite (MOBIDB_LITE); mobidb-lite (MOBIDB_LITE…	SP(Sec/SPI)	Non-effector
g1377.t1	RecName: Full=Succinate dehydrogenase assembly factor 3, mitochondrial; Short=SDH assembly factor 3; Short=SDHAF3; Flags: Precursor	127	20	3.41825e-47	64.45	6	P:GO:0006105; P:GO:0006111; P:GO:0006950; P:GO:0034553; C:GO:0005758; C:GO:0005759	P:succinate metabolic process; P:regulation of gluconeogenesis; P:response to stress; P:mitochondrial respiratory chain complex II assembly; C:mitochondrial intermembrane space; C:mitochondrial matrix			PF13233 (PFAM); IPR008381 (PANTHER); cd20270 (CDD)	OTHER
g1378.t1	RecName: Full=Putative tartrate transporter	539	20	3.57945e-64	48.54	7	P:GO:0015887; P:GO:0098657; F:GO:0042887; F:GO:0046943; F:GO:0090482; C:GO:0016020; C:GO:0071944	P:pantothenate transmembrane transport; P:import into cell; F:amide transmembrane transporter activity; F:carboxylic acid transmembrane transporter activity; F:vitamin transmembrane transporter activity; C:membrane; C:cell periphery			Coil (COILS); G3DSA:1.20.1250.20:FF:000065 (FUNFAM); IPR011701 (PFAM); IPR036259 (G3DSA:1.20.1250.GENE3D); IPR036259 (G3DSA:1.20.1250.GENE3D); PTHR43791 (PANTHER); IPR020846 (PROSITE_PROFILES); IPR036259 (SUPERFAMILY)	OTHER
g1379.t1	RecName: Full=Ribosomal RNA-processing protein 7	297	6	1.19945e-50	49.05	6	P:GO:0000028; P:GO:0042790; P:GO:0060962; C:GO:0005634; C:GO:0032991; C:GO:0043232	P:ribosomal small subunit assembly; P:nucleolar large rRNA transcription by RNA polymerase I; P:regulation of ribosomal protein gene transcription by RNA polymerase II; C:nucleus; C:protein-containing complex; C:intracellular non-membrane-bounded organelle			Coil (COILS); IPR024326 (PFAM); IPR040447 (PFAM); G3DSA:6.10.250.1770 (GENE3D); IPR040446 (PANTHER)	OTHER
g138.t1	RecName: Full=Cytochrome c oxidase assembly protein COX19	109	14	2.4868e-40	69.62	8	P:GO:0006878; P:GO:0030001; P:GO:0030150; P:GO:0033617; F:GO:0005507; F:GO:0005515; C:GO:0005758; C:GO:0005829	P:intracellular copper ion homeostasis; P:metal ion transport; P:protein import into mitochondrial matrix; P:mitochondrial cytochrome c oxidase assembly; F:copper ion binding; F:protein binding; C:mitochondrial intermembrane space; C:cytosol			mobidb-lite (MOBIDB_LITE); mobidb-lite (MOBIDB_LITE); mobidb-lite (MOBIDB_LITE); mobidb-lite (MOBIDB_LITE); mobidb-lite (MOBIDB_LITE); IPR051383 (PANTHER); PS51808 (PROSITE_PROFILES)	OTHER
g1380.t1	RecName: Full=Golgi reassembly-stacking protein 2; Short=GRS2; AltName: Full=Golgi reassembly-stacking protein of 55 kDa; Short=GRASP55	376	8	1.00897e-47	50.4	10	P:GO:0006810; P:GO:0007030; P:GO:0019538; P:GO:0033554; P:GO:0045184; F:GO:0005488; C:GO:0005783; C:GO:0005794; C:GO:0031984; C:GO:0098588	P:transport; P:Golgi organization; P:protein metabolic process; P:cellular response to stress; P:establishment of protein localization; F:binding; C:endoplasmic reticulum; C:Golgi apparatus; C:organelle subcompartment; C:bounding membrane of organelle			G3DSA:2.30.42.10:FF:000183 (FUNFAM); IPR036034 (G3DSA:2.30.42.GENE3D); IPR024958 (PFAM); IPR036034 (G3DSA:2.30.42.GENE3D); mobidb-lite (MOBIDB_LITE); mobidb-lite (MOBIDB_LITE); IPR007583 (PANTHER); IPR024958 (PROSITE_PROFILES); IPR024958 (PROSITE_PROFILES); IPR036034 (SUPERFAMILY); IPR036034 (SUPERFAMILY)	OTHER
g1381.t1	RecName: Full=Hexokinase	476	20	0	57.99	14	P:GO:0006006; P:GO:0006096; P:GO:0046323; P:GO:0050794; P:GO:0051156; P:GO:1990539; F:GO:0004340; F:GO:0008865; F:GO:0019158; F:GO:0036094; C:GO:0005739; C:GO:0005829; C:GO:0031090; C:GO:0031967	P:glucose metabolic process; P:glycolytic process; P:D-glucose import; P:regulation of cellular process; P:glucose 6-phosphate metabolic process; P:fructose import across plasma membrane; F:glucokinase activity; F:fructokinase activity; F:mannokinase activity; F:small molecule binding; C:mitochondrion; C:cytosol; C:organelle membrane; C:organelle envelope	EC:2.7.1.7; EC:2.7.1.4; EC:2.7.1.2; EC:2.7.1.1	Mannokinase; Fructokinase; Glucokinase; Hexokinase	PR00475 (PRINTS); G3DSA:3.40.367.20:FF:000006 (FUNFAM); G3DSA:3.30.420.40:FF:000034 (FUNFAM); G3DSA:3.40.367.20 (GENE3D); IPR022672 (PFAM); G3DSA:3.30.420.40 (GENE3D); IPR022673 (PFAM); IPR001312 (PANTHER); IPR019807 (PROSITE_PATTERNS); IPR001312 (PROSITE_PROFILES); cd00012 (CDD); IPR043129 (SUPERFAMILY); IPR043129 (SUPERFAMILY)	OTHER
g1382.t1	RecName: Full=Good for full DBP5 activity protein 2	205	3	7.28038e-31	53.64	1	C:GO:0005739	C:mitochondrion			IPR036397 (G3DSA:3.30.420.GENE3D); IPR048519 (PFAM); IPR040151 (PANTHER); IPR012337 (SUPERFAMILY)	OTHER
g1382.t2	RecName: Full=Good for full DBP5 activity protein 2	487	3	8.20039e-46	54.38	1	C:GO:0005739	C:mitochondrion			IPR036397 (G3DSA:3.30.420.GENE3D); IPR048519 (PFAM); IPR040151 (PANTHER); IPR012337 (SUPERFAMILY)	OTHER
g1383.t1	RecName: Full=Good for full DBP5 activity protein 2	596	3	3.99488e-57	55	1	C:GO:0005739	C:mitochondrion			IPR048519 (PFAM); IPR036397 (G3DSA:3.30.420.GENE3D); mobidb-lite (MOBIDB_LITE); mobidb-lite (MOBIDB_LITE); mobidb-lite (MOBIDB_LITE); mobidb-lite (MOBIDB_LITE); IPR040151 (PANTHER); IPR012337 (SUPERFAMILY)	OTHER
g1384.t1	---NA---	367									IPR048519 (PFAM)	OTHER
g1385.t1	RecName: Full=La-related protein 1; AltName: Full=La ribonucleoprotein domain family member 1	459	20	1.91784e-14	59.61	33	P:GO:0007140; P:GO:0008033; P:GO:0008283; P:GO:0009628; P:GO:0009737; P:GO:0009751; P:GO:0009753; P:GO:0010150; P:GO:0016239; P:GO:0038202; P:GO:0045070; P:GO:0045947; P:GO:0045948; P:GO:0048255; P:GO:0072752; P:GO:1990928; P:GO:2000766; P:GO:2000767; F:GO:0000340; F:GO:0003730; F:GO:0008098; F:GO:0008190; F:GO:0008266; F:GO:0008494; F:GO:0034046; F:GO:0043024; F:GO:0048027; C:GO:0000791; C:GO:00…	P:male meiotic nuclear division; P:tRNA processing; P:cell population proliferation; P:response to abiotic stimulus; P:response to abscisic acid; P:response to salicylic acid; P:response to jasmonic acid; P:leaf senescence; P:positive regulation of macroautophagy; P:TORC1 signaling; P:positive regulation of viral genome replication; P:negative regulation of translational initiation; P:positive re…			IPR006630 (SMART); IPR036388 (G3DSA:1.10.10.GENE3D); IPR006630 (PFAM); mobidb-lite (MOBIDB_LITE); mobidb-lite (MOBIDB_LITE); mobidb-lite (MOBIDB_LITE); mobidb-lite (MOBIDB_LITE); mobidb-lite (MOBIDB_LITE); mobidb-lite (MOBIDB_LITE); mobidb-lite (MOBIDB_LITE); mobidb-lite (MOBIDB_LITE); mobidb-lite (MOBIDB_LITE); mobidb-lite (MOBIDB_LITE); mobidb-lite (MOBIDB_LITE); mobidb-lite (MOBIDB_LITE); mobi…	OTHER
g1386.t1	RecName: Full=Peroxisomal membrane protein 4; AltName: Full=24 kDa peroxisomal intrinsic membrane protein	223	4	5.23946e-24	49.15	1	C:GO:0005737	C:cytoplasm			PF02466 (PFAM); IPR019531 (PANTHER)	OTHER
g1387.t1	RecName: Full=Autophagy-related protein 22	541	20	0	58.17	2	P:GO:0032974; C:GO:0000329	P:amino acid transmembrane export from vacuole; C:fungal-type vacuole membrane			IPR024671 (PFAM); IPR036259 (G3DSA:1.20.1250.GENE3D); mobidb-lite (MOBIDB_LITE); mobidb-lite (MOBIDB_LITE); IPR050495 (PANTHER); IPR044738 (CDD); IPR036259 (SUPERFAMILY)	OTHER
g1388.t1	RecName: Full=WD repeat-containing protein 26	555	20	3.25855e-80	48.62	10	P:GO:0006355; P:GO:0009416; P:GO:0009725; P:GO:0016043; P:GO:0031328; P:GO:0048731; F:GO:0005515; C:GO:0000123; C:GO:0005737; C:GO:0035097	P:regulation of DNA-templated transcription; P:response to light stimulus; P:response to hormone; P:cellular component organization; P:positive regulation of cellular biosynthetic process; P:system development; F:protein binding; C:histone acetyltransferase complex; C:cytoplasm; C:histone methyltransferase complex			Coil (COILS); IPR001680 (SMART); IPR015943 (G3DSA:2.130.10.GENE3D); IPR001680 (PFAM); IPR051350 (PANTHER); IPR001680 (PROSITE_PROFILES); PS50294 (PROSITE_PROFILES); IPR001680 (PROSITE_PROFILES); IPR001680 (PROSITE_PROFILES); IPR006594 (PROSITE_PROFILES); PS50294 (PROSITE_PROFILES); cd00200 (CDD); IPR036322 (SUPERFAMILY)	OTHER
g1389.t1	---NA---	497									no IPS match	OTHER
g139.t1	---NA---	638									mobidb-lite (MOBIDB_LITE); mobidb-lite (MOBIDB_LITE); mobidb-lite (MOBIDB_LITE); mobidb-lite (MOBIDB_LITE)	OTHER
g1390.t1	RecName: Full=Mitochondrial glutathione transporter SLC25A40; AltName: Full=Solute carrier family 25 member 40	331	20	1.70595e-97	51.16	9	P:GO:0006879; P:GO:0008152; P:GO:0031921; P:GO:0042221; P:GO:0055085; P:GO:0072348; F:GO:0030170; F:GO:0034634; C:GO:0005739	P:intracellular iron ion homeostasis; P:metabolic process; P:pyridoxal phosphate transport; P:response to chemical; P:transmembrane transport; P:sulfur compound transport; F:pyridoxal phosphate binding; F:glutathione transmembrane transporter activity; C:mitochondrion			IPR002067 (PRINTS); IPR023395 (G3DSA:1.50.40.GENE3D); IPR018108 (PFAM); IPR045315 (PANTHER); IPR018108 (PROSITE_PROFILES); IPR018108 (PROSITE_PROFILES); IPR018108 (PROSITE_PROFILES); IPR023395 (SUPERFAMILY)	OTHER
g1391.t1	---NA---	425									Coil (COILS); mobidb-lite (MOBIDB_LITE); mobidb-lite (MOBIDB_LITE); mobidb-lite (MOBIDB_LITE); mobidb-lite (MOBIDB_LITE); mobidb-lite (MOBIDB_LITE)	OTHER
g1392.t1	RecName: Full=MICOS subunit MIC26; AltName: Full=Mitochondrial contact site complex 29 kDa subunit; AltName: Full=Mitochondrial inner membrane organization component of 27 kDa; AltName: Full=Mitochondrial organizing structure protein 2; Short=MitOS2	215	1	1.29801e-30	53.8	1	C:GO:0005739	C:mitochondrion			Coil (COILS); IPR019166 (PFAM); IPR033181 (PANTHER)	OTHER
g1393.t1	RecName: Full=Peroxisome biogenesis protein 20; AltName: Full=Peroxin-20	375	2	1.34783e-17	42.39	2	P:GO:0015031; C:GO:0005737	P:protein transport; C:cytoplasm			Coil (COILS); G3DSA:6.10.280.230 (GENE3D); mobidb-lite (MOBIDB_LITE); mobidb-lite (MOBIDB_LITE); mobidb-lite (MOBIDB_LITE); mobidb-lite (MOBIDB_LITE)	OTHER
g1394.t1	RecName: Full=Topoisomerase I damage affected protein 11	460	15	2.47304e-18	44.12	4	P:GO:0008150; F:GO:0003674; C:GO:0005575; C:GO:0005737	P:biological_process; F:molecular_function; C:cellular_component; C:cytoplasm			Coil (COILS); Coil (COILS); IPR031388 (PFAM); mobidb-lite (MOBIDB_LITE); mobidb-lite (MOBIDB_LITE); mobidb-lite (MOBIDB_LITE); mobidb-lite (MOBIDB_LITE); mobidb-lite (MOBIDB_LITE); mobidb-lite (MOBIDB_LITE)	OTHER
g1395.t1	RecName: Full=Rab9 effector protein with kelch motifs	1230	20	2.39636e-120	46.98	26	P:GO:0000755; P:GO:0001100; P:GO:0006355; P:GO:0010604; P:GO:0031325; P:GO:0032465; P:GO:0043412; P:GO:0060627; P:GO:0061245; P:GO:0090029; P:GO:0090337; F:GO:0005515; F:GO:0030674; C:GO:0005654; C:GO:0005694; C:GO:0005768; C:GO:0005881; C:GO:0005934; C:GO:0005935; C:GO:0032153; C:GO:0035838; C:GO:0043332; C:GO:0051285; C:GO:0140535; C:GO:1990234; C:GO:1990615	P:cytogamy; P:negative regulation of exit from mitosis; P:regulation of DNA-templated transcription; P:positive regulation of macromolecule metabolic process; P:positive regulation of cellular metabolic process; P:regulation of cytokinesis; P:macromolecule modification; P:regulation of vesicle-mediated transport; P:establishment or maintenance of bipolar cell polarity; P:negative regulation of ph…			Coil (COILS); Coil (COILS); Coil (COILS); Coil (COILS); Coil (COILS); Coil (COILS); Coil (COILS); IPR015915 (G3DSA:2.120.10.GENE3D); IPR015915 (G3DSA:2.120.10.GENE3D); IPR006652 (PFAM); PF13415 (PFAM); mobidb-lite (MOBIDB_LITE); mobidb-lite (MOBIDB_LITE); mobidb-lite (MOBIDB_LITE); mobidb-lite (MOBIDB_LITE); mobidb-lite (MOBIDB_LITE); mobidb-lite (MOBIDB_LITE); mobidb-lite (MOBIDB_LITE); mobidb-l…	OTHER
g1396.t1	RecName: Full=Putative transferase CAF17, mitochondrial; Flags: Precursor	466	20	1.59195e-80	47.47	1	P:GO:0009987	P:cellular process			IPR017703 (NCBIFAM); IPR027266 (G3DSA:3.30.1360.GENE3D); mobidb-lite (MOBIDB_LITE); mobidb-lite (MOBIDB_LITE); IPR045179 (PANTHER); SSF103025 (SUPERFAMILY)	OTHER
g1397.t1	RecName: Full=Transcriptional regulatory protein DOT6; AltName: Full=Disrupter of telomere silencing protein 6; AltName: Full=PAC-binding factor 2	222	2	1.12827e-14	77.38	5	P:GO:0000183; P:GO:0006357; F:GO:0043565; C:GO:0000781; C:GO:0005634	P:rDNA heterochromatin formation; P:regulation of transcription by RNA polymerase II; F:sequence-specific DNA binding; C:chromosome, telomeric region; C:nucleus			PF13921 (PFAM); G3DSA:1.10.10.60 (GENE3D); IPR017930 (PROSITE_PROFILES); IPR001005 (PROSITE_PROFILES); IPR001005 (CDD); IPR009057 (SUPERFAMILY)	OTHER
g1398.t1	RecName: Full=Calnexin; Flags: Precursor	562	20	1.34327e-139	61.85	33	P:GO:0007339; P:GO:0009267; P:GO:0009306; P:GO:0019082; P:GO:0030968; P:GO:0034605; P:GO:0034975; P:GO:0048488; P:GO:0065003; P:GO:0072583; F:GO:0005509; F:GO:0034185; F:GO:0035255; F:GO:0044183; F:GO:0051082; C:GO:0000324; C:GO:0005788; C:GO:0005790; C:GO:0005840; C:GO:0030424; C:GO:0031965; C:GO:0031982; C:GO:0032839; C:GO:0032991; C:GO:0043025; C:GO:0043197; C:GO:0044233; C:GO:0044322; C:GO:00…	P:binding of sperm to zona pellucida; P:cellular response to starvation; P:protein secretion; P:viral protein processing; P:endoplasmic reticulum unfolded protein response; P:cellular response to heat; P:protein folding in endoplasmic reticulum; P:synaptic vesicle endocytosis; P:protein-containing complex assembly; P:clathrin-dependent endocytosis; F:calcium ion binding; F:apolipoprotein binding;…			IPR001580 (PRINTS); G3DSA:2.60.120.200:FF:000011 (FUNFAM); G3DSA:2.10.250.10:FF:000001 (FUNFAM); IPR009033 (G3DSA:2.10.250.GENE3D); IPR001580 (PFAM); G3DSA:2.60.120.200 (GENE3D); mobidb-lite (MOBIDB_LITE); mobidb-lite (MOBIDB_LITE); IPR001580 (PANTHER); IPR018124 (PROSITE_PATTERNS); IPR018124 (PROSITE_PATTERNS); IPR018124 (PROSITE_PATTERNS); IPR013320 (SUPERFAMILY); IPR013320 (SUPERFAMILY); IPR00…	SP(Sec/SPI)	Non-effector
g1399.t1	RecName: Full=Shuttling pre-60S factor ECM1; AltName: Full=Extracellular mutant protein 1; AltName: Full=Protein SIM1	175	1	7.65143e-25	61.58	3	P:GO:0000055; C:GO:0005730; C:GO:0030687	P:ribosomal large subunit export from nucleus; C:nucleolus; C:preribosome, large subunit precursor			IPR022784 (PFAM); mobidb-lite (MOBIDB_LITE); mobidb-lite (MOBIDB_LITE); mobidb-lite (MOBIDB_LITE); mobidb-lite (MOBIDB_LITE); IPR053278 (PANTHER)	OTHER
g14.t1	RecName: Full=Importin subunit alpha-7; AltName: Full=Karyopherin subunit alpha-6	540	20	0	70.83	21	P:GO:0006607; P:GO:0006612; P:GO:0019079; P:GO:0030581; P:GO:0030682; P:GO:0031144; P:GO:0045944; P:GO:0060135; P:GO:0075506; P:GO:0080034; P:GO:1900017; P:GO:1903902; F:GO:0008139; F:GO:0044877; F:GO:0061608; F:GO:0097718; C:GO:0005635; C:GO:0005654; C:GO:0005829; C:GO:0042564; C:GO:0048471	P:NLS-bearing protein import into nucleus; P:protein targeting to membrane; P:viral genome replication; P:symbiont intracellular protein transport in host; P:symbiont-mediated perturbation of host defenses; P:proteasome localization; P:positive regulation of transcription by RNA polymerase II; P:maternal process involved in female pregnancy; P:entry of viral genome into host nucleus through nucle…			Coil (COILS); G3DSA:1.20.5.690:FF:000003 (FUNFAM); G3DSA:1.25.10.10:FF:000021 (FUNFAM); IPR000225 (SMART); IPR011989 (G3DSA:1.25.10.GENE3D); IPR024931 (PIRSF); IPR000225 (PFAM); IPR032413 (PFAM); IPR002652 (PFAM); IPR036975 (G3DSA:1.20.5.GENE3D); mobidb-lite (MOBIDB_LITE); mobidb-lite (MOBIDB_LITE); PTHR23316 (PANTHER); IPR000225 (PROSITE_PROFILES); IPR000225 (PROSITE_PROFILES); IPR000225 (PROSIT…	OTHER
g140.t1	RecName: Full=Nucleoporin NUP145; AltName: Full=Nuclear pore protein NUP145; Contains: RecName: Full=Nucleoporin NUP145N; Short=N-NUP145; Contains: RecName: Full=Nucleoporin NUP145C; Short=C-NUP145; Flags: Precursor	428	16	5.07805e-71	47.96	21	P:GO:0000054; P:GO:0006406; P:GO:0006606; P:GO:0006999; P:GO:0010468; P:GO:0010557; P:GO:0019538; P:GO:0022607; P:GO:0033554; P:GO:0046822; P:GO:0051254; P:GO:0051276; P:GO:0051668; P:GO:0090435; F:GO:0003723; F:GO:0005515; F:GO:0016787; F:GO:0030674; C:GO:0005643; C:GO:0005694; C:GO:0031981	P:ribosomal subunit export from nucleus; P:mRNA export from nucleus; P:protein import into nucleus; P:nuclear pore organization; P:regulation of gene expression; P:positive regulation of macromolecule biosynthetic process; P:protein metabolic process; P:cellular component assembly; P:cellular response to stress; P:regulation of nucleocytoplasmic transport; P:positive regulation of RNA metabolic p…	EC:3	Hydrolases	Coil (COILS); IPR025574 (PFAM); G3DSA:6.10.140.1350 (GENE3D); IPR024882 (PANTHER)	OTHER
g1400.t1	RecName: Full=Peroxiredoxin Q, chloroplastic; AltName: Full=Thioredoxin peroxidase; AltName: Full=Thioredoxin-dependent peroxiredoxin Q; Flags: Precursor	195	20	1.21634e-60	57.8	8	P:GO:0034599; P:GO:0045454; F:GO:0005515; F:GO:0008379; C:GO:0005634; C:GO:0005694; C:GO:0009507; C:GO:0009579	P:cellular response to oxidative stress; P:cell redox homeostasis; F:protein binding; F:thioredoxin peroxidase activity; C:nucleus; C:chromosome; C:chloroplast; C:thylakoid	EC:1.11.1.24	Thioredoxin-dependent peroxiredoxin	G3DSA:3.40.30.10:FF:000157 (FUNFAM); IPR000866 (PFAM); G3DSA:3.40.30.10 (GENE3D); PIRSR637944-1 (PIRSR); PIRSR000239-1 (PIRSR); mobidb-lite (MOBIDB_LITE); mobidb-lite (MOBIDB_LITE); mobidb-lite (MOBIDB_LITE); IPR050924 (PANTHER); IPR013766 (PROSITE_PROFILES); cd03017 (CDD); IPR036249 (SUPERFAMILY)	OTHER
g1401.t1	---NA---	219									no IPS match	OTHER
g1402.t1	RecName: Full=Aquaporin-1	274	20	9.43662e-92	64	24	P:GO:0003008; P:GO:0006833; P:GO:0006972; P:GO:0009725; P:GO:0016043; P:GO:0030335; P:GO:0033554; P:GO:0046903; P:GO:0048878; P:GO:0050878; P:GO:0051239; P:GO:0055085; P:GO:0071214; P:GO:0072237; P:GO:1901701; F:GO:0005515; F:GO:0015250; C:GO:0005737; C:GO:0005903; C:GO:0009925; C:GO:0012505; C:GO:0030424; C:GO:0043231; C:GO:0045177	P:system process; P:water transport; P:hyperosmotic response; P:response to hormone; P:cellular component organization; P:positive regulation of cell migration; P:cellular response to stress; P:secretion; P:chemical homeostasis; P:regulation of body fluid levels; P:regulation of multicellular organismal process; P:transmembrane transport; P:cellular response to abiotic stimulus; P:metanephric pro…			IPR000425 (PRINTS); G3DSA:1.20.1080.10:FF:000014 (FUNFAM); IPR023271 (G3DSA:1.20.1080.GENE3D); IPR000425 (PFAM); IPR000425 (NCBIFAM); IPR034294 (PANTHER); IPR022357 (PROSITE_PATTERNS); IPR023271 (SUPERFAMILY)	OTHER
g1403.t1	RecName: Full=Plasma membrane proteolipid 3	155	11	4.35187e-07	65.44	16	P:GO:0030163; P:GO:0032509; P:GO:0051321; P:GO:0098655; F:GO:0003674; F:GO:0005515; F:GO:0031625; C:GO:0000324; C:GO:0000328; C:GO:0005768; C:GO:0005773; C:GO:0005774; C:GO:0005775; C:GO:0005886; C:GO:0016020; C:GO:0031902	P:protein catabolic process; P:endosome transport via multivesicular body sorting pathway; P:meiotic cell cycle; P:monoatomic cation transmembrane transport; F:molecular_function; F:protein binding; F:ubiquitin protein ligase binding; C:fungal-type vacuole; C:fungal-type vacuole lumen; C:endosome; C:vacuole; C:vacuolar membrane; C:vacuolar lumen; C:plasma membrane; C:membrane; C:late endosome mem…			IPR000612 (PFAM); mobidb-lite (MOBIDB_LITE); mobidb-lite (MOBIDB_LITE); mobidb-lite (MOBIDB_LITE); mobidb-lite (MOBIDB_LITE); IPR000612 (PANTHER)	OTHER
g1404.t1	---NA---	192									mobidb-lite (MOBIDB_LITE); mobidb-lite (MOBIDB_LITE); mobidb-lite (MOBIDB_LITE)	OTHER
g1405.t1	RecName: Full=Beta-glucosidase 1; AltName: Full=Beta-D-glucoside glucohydrolase; AltName: Full=Cellobiase; AltName: Full=Gentiobiase; Flags: Precursor	101	2	1.57682e-07	72.86	2	P:GO:0009251; F:GO:0004553	P:glucan catabolic process; F:hydrolase activity, hydrolyzing O-glycosyl compounds	EC:3.2.1	Glycosylases	IPR036962 (G3DSA:3.20.20.GENE3D)	OTHER
g1406.t1	RecName: Full=2,5-diketo-D-gluconic acid reductase A; Short=2,5-DKG reductase A; Short=2,5-DKGR A; Short=25DKGR-A; AltName: Full=AKR5C	323	20	4.69106e-88	57.31	13	P:GO:0008202; P:GO:0019568; P:GO:0019698; P:GO:0034599; P:GO:0042843; P:GO:0045149; P:GO:0051596; P:GO:1901135; F:GO:0008106; F:GO:0033764; F:GO:0045290; F:GO:0052588; C:GO:0005829	P:steroid metabolic process; P:arabinose catabolic process; P:D-galacturonate catabolic process; P:cellular response to oxidative stress; P:D-xylose catabolic process; P:acetoin metabolic process; P:methylglyoxal catabolic process; P:carbohydrate derivative metabolic process; F:alcohol dehydrogenase (NADP+) activity; F:steroid dehydrogenase activity, acting on the CH-OH group of donors, NAD or NA…	EC:1.1.1.117; EC:1.1.1.304; EC:1.1.1.2	D-arabinose 1-dehydrogenase (NAD(P)(+)); Diacetyl reductase ((S)-acetoin forming); Alcohol dehydrogenase (NADP(+))	IPR020471 (PRINTS); G3DSA:3.20.20.100:FF:000002 (FUNFAM); IPR036812 (G3DSA:3.20.20.GENE3D); IPR023210 (PFAM); IPR020471 (PIRSF); PIRSR000097-2 (PIRSR); PIRSR000097-3 (PIRSR); PIRSR000097-1 (PIRSR); IPR020471 (PANTHER); IPR018170 (PROSITE_PATTERNS); IPR036812 (SUPERFAMILY)	OTHER
g1407.t1	RecName: Full=DNA-directed RNA polymerase III subunit RPC3; Short=RNA polymerase III subunit C3	593	20	2.05616e-148	52.82	7	P:GO:0006384; P:GO:0006386; P:GO:0042797; F:GO:0001056; F:GO:0005515; C:GO:0005654; C:GO:0005666	P:transcription initiation at RNA polymerase III promoter; P:termination of RNA polymerase III transcription; P:tRNA transcription by RNA polymerase III; F:RNA polymerase III activity; F:protein binding; C:nucleoplasm; C:RNA polymerase III complex	EC:2.7.7.6	DNA-directed RNA polymerase	IPR013197 (PFAM); IPR008806 (PFAM); IPR036388 (G3DSA:1.10.10.GENE3D); IPR036388 (G3DSA:1.10.10.GENE3D); PF22536 (PFAM); PF20912 (PFAM); mobidb-lite (MOBIDB_LITE); IPR039748 (PANTHER)	OTHER
g1408.t1	RecName: Full=Calmodulin; Short=CaM	153	20	3.83073e-13	54.6	61	P:GO:0001934; P:GO:0001975; P:GO:0002027; P:GO:0005513; P:GO:0007051; P:GO:0009791; P:GO:0010880; P:GO:0010927; P:GO:0016240; P:GO:0030437; P:GO:0032465; P:GO:0040011; P:GO:0051300; P:GO:0051343; P:GO:0051412; P:GO:0055117; P:GO:0060315; P:GO:0060316; P:GO:0061640; P:GO:0090151; P:GO:0098901; P:GO:0140694; P:GO:1900242; P:GO:1901842; P:GO:1903047; P:GO:1905913; P:GO:1990456; P:GO:2000300; F:GO:00…	P:positive regulation of protein phosphorylation; P:response to amphetamine; P:regulation of heart rate; P:detection of calcium ion; P:spindle organization; P:post-embryonic development; P:regulation of release of sequestered calcium ion into cytosol by sarcoplasmic reticulum; P:cellular component assembly involved in morphogenesis; P:autophagosome membrane docking; P:ascospore formation; P:regul…			G3DSA:1.10.238.10:FF:000178 (FUNFAM); IPR002048 (SMART); IPR002048 (PFAM); G3DSA:1.10.238.10 (GENE3D); IPR050403 (PANTHER); IPR018247 (PROSITE_PATTERNS); IPR002048 (PROSITE_PROFILES); IPR002048 (CDD); IPR011992 (SUPERFAMILY)	OTHER
g1409.t1	RecName: Full=DNA-directed RNA polymerase subunit Rpo6; AltName: Full=DNA-directed RNA polymerase subunit K	153	20	6.97369e-77	81.75	25	P:GO:0001172; P:GO:0006361; P:GO:0006362; P:GO:0006363; P:GO:0006367; P:GO:0006368; P:GO:0006384; P:GO:0006386; P:GO:0032502; P:GO:0042254; P:GO:0042797; P:GO:0110044; F:GO:0001054; F:GO:0001055; F:GO:0001056; F:GO:0003677; F:GO:0003968; F:GO:0005515; C:GO:0000418; C:GO:0000419; C:GO:0001650; C:GO:0005665; C:GO:0005666; C:GO:0005736; C:GO:0005829	P:RNA-templated transcription; P:transcription initiation at RNA polymerase I promoter; P:transcription elongation by RNA polymerase I; P:termination of RNA polymerase I transcription; P:transcription initiation at RNA polymerase II promoter; P:transcription elongation by RNA polymerase II; P:transcription initiation at RNA polymerase III promoter; P:termination of RNA polymerase III transcriptio…	EC:2.7.7.48; EC:2.7.7.6	RNA-directed RNA polymerase; DNA-directed RNA polymerase	G3DSA:3.90.940.10:FF:000004 (FUNFAM); IPR006110 (SMART); IPR036161 (G3DSA:3.90.940.GENE3D); IPR006110 (PFAM); IPR006111 (PIRSF); IPR028363 (PIRSF); mobidb-lite (MOBIDB_LITE); PTHR47227 (PANTHER); IPR020708 (PROSITE_PATTERNS); IPR006111 (HAMAP); IPR036161 (SUPERFAMILY)	OTHER
g141.t1	RecName: Full=5'-3' exoribonuclease 2	486	20	7.05649e-31	41.58	10	P:GO:0000956; P:GO:0006353; P:GO:0006396; P:GO:0019219; P:GO:0048518; P:GO:0048856; F:GO:0003723; F:GO:0004527; C:GO:0005634; C:GO:0005737	P:nuclear-transcribed mRNA catabolic process; P:DNA-templated transcription termination; P:RNA processing; P:regulation of nucleobase-containing compound metabolic process; P:positive regulation of biological process; P:anatomical structure development; F:RNA binding; F:exonuclease activity; C:nucleus; C:cytoplasm	EC:3.1	Acting on ester bonds	IPR041412 (PFAM); IPR004859 (PFAM); G3DSA:3.40.50.12390 (GENE3D); IPR027073 (PANTHER); IPR029060 (SUPERFAMILY)	OTHER
g1410.t1	RecName: Full=Transcription factor IIIA; Short=TFIIIA	381	20	5.88346e-105	49.76	9	P:GO:0006357; P:GO:0006364; P:GO:0042791; P:GO:0048522; P:GO:0048523; F:GO:0000981; F:GO:0001002; F:GO:0001010; C:GO:0031981	P:regulation of transcription by RNA polymerase II; P:rRNA processing; P:5S class rRNA transcription by RNA polymerase III; P:positive regulation of cellular process; P:negative regulation of cellular process; F:DNA-binding transcription factor activity, RNA polymerase II-specific; F:RNA polymerase III type 1 promoter sequence-specific DNA binding; F:RNA polymerase II sequence-specific DNA-bindin…			G3DSA:3.30.160.60:FF:000125 (FUNFAM); G3DSA:3.30.160.60:FF:002391 (FUNFAM); G3DSA:3.30.160.60:FF:000624 (FUNFAM); IPR013087 (SMART); G3DSA:3.30.160.60 (GENE3D); G3DSA:3.30.160.60 (GENE3D); PF13894 (PFAM); IPR013087 (PFAM); G3DSA:3.30.160.60 (GENE3D); G3DSA:3.30.160.60 (GENE3D); G3DSA:3.30.160.60 (GENE3D); G3DSA:3.30.160.60 (GENE3D); mobidb-lite (MOBIDB_LITE); mobidb-lite (MOBIDB_LITE); mobidb-lit…	OTHER
g1411.t1	RecName: Full=Autophagy-related protein 13	637	20	1.38112e-68	52.74	9	P:GO:0006995; P:GO:0010508; P:GO:0034497; P:GO:0034727; P:GO:0060341; P:GO:0071255; F:GO:0008289; C:GO:0070772; C:GO:1990316	P:cellular response to nitrogen starvation; P:positive regulation of autophagy; P:protein localization to phagophore assembly site; P:piecemeal microautophagy of the nucleus; P:regulation of cellular localization; P:Cvt vesicle assembly; F:lipid binding; C:PAS complex; C:Atg1/ULK1 kinase complex			IPR018731 (PFAM); IPR036570 (G3DSA:3.30.900.GENE3D); G3DSA:6.10.140.1900 (GENE3D); mobidb-lite (MOBIDB_LITE); mobidb-lite (MOBIDB_LITE); mobidb-lite (MOBIDB_LITE); mobidb-lite (MOBIDB_LITE); mobidb-lite (MOBIDB_LITE); mobidb-lite (MOBIDB_LITE); IPR040182 (PANTHER)	OTHER
g1412.t1	RecName: Full=Glycogen debranching enzyme; AltName: Full=Glycogen debrancher; Includes: RecName: Full=4-alpha-glucanotransferase; AltName: Full=Oligo-1,4-1,4-glucantransferase; Includes: RecName: Full=Amylo-alpha-1,6-glucosidase; Short=Amylo-1,6-glucosidase; AltName: Full=Dextrin 6-alpha-D-glucosidase	1499	5	0	59.18	7	P:GO:0005980; F:GO:0004134; F:GO:0004135; F:GO:0005515; C:GO:0005737; C:GO:0012505; C:GO:0043231	P:glycogen catabolic process; F:4-alpha-glucanotransferase activity; F:amylo-alpha-1,6-glucosidase activity; F:protein binding; C:cytoplasm; C:endomembrane system; C:intracellular membrane-bounded organelle	EC:2.4.1.25; EC:3.2.1.33	4-alpha-glucanotransferase; Amylo-alpha-1,6-glucosidase	G3DSA:1.50.10.10:FF:000039 (FUNFAM); G3DSA:3.20.20.80:FF:000070 (FUNFAM); G3DSA:3.20.20.80:FF:000242 (FUNFAM); IPR012341 (G3DSA:1.50.10.GENE3D); G3DSA:3.20.20.80 (GENE3D); IPR032792 (PFAM); IPR032788 (PFAM); G3DSA:3.20.20.80 (GENE3D); IPR032790 (PFAM); IPR006421 (NCBIFAM); IPR029436 (PFAM); IPR010401 (PANTHER); IPR032792 (CDD); IPR008928 (SUPERFAMILY); IPR017853 (SUPERFAMILY)	OTHER
g1413.t1	RecName: Full=Undecaprenyl-phosphate 4-deoxy-4-formamido-L-arabinose transferase; AltName: Full=Undecaprenyl-phosphate Ara4FN transferase; Short=Ara4FN transferase	260	20	3.54409e-129	57.8	12	P:GO:0006488; P:GO:0006506; P:GO:0019348; P:GO:0035269; P:GO:0042221; F:GO:0004169; F:GO:0004582; F:GO:0005515; F:GO:0046872; C:GO:0005789; C:GO:0033185; C:GO:0071944	P:dolichol-linked oligosaccharide biosynthetic process; P:GPI anchor biosynthetic process; P:dolichol metabolic process; P:protein O-linked mannosylation; P:response to chemical; F:dolichyl-phosphate-mannose-protein mannosyltransferase activity; F:dolichyl-phosphate beta-D-mannosyltransferase activity; F:protein binding; F:metal ion binding; C:endoplasmic reticulum membrane; C:dolichol-phosphate-…	EC:2.4.1.109; EC:2.4.1.83	Dolichyl-phosphate-mannose--protein mannosyltransferase; Dolichyl-phosphate beta-D-mannosyltransferase	G3DSA:3.90.550.10:FF:000119 (FUNFAM); IPR001173 (PFAM); IPR029044 (G3DSA:3.90.550.GENE3D); IPR039528 (PANTHER); IPR039528 (CDD); IPR029044 (SUPERFAMILY)	OTHER
g1414.t1	RecName: Full=Cytochrome b-c1 complex subunit 2, mitochondrial; AltName: Full=Complex III subunit 2; AltName: Full=Core protein II; AltName: Full=Ubiquinol-cytochrome-c reductase complex core protein 2; Flags: Precursor	364	20	5.99048e-141	52.92	8	P:GO:0006122; P:GO:0006508; P:GO:0051234; F:GO:0005488; F:GO:0008121; F:GO:0008237; C:GO:0005886; C:GO:0030061	P:mitochondrial electron transport, ubiquinol to cytochrome c; P:proteolysis; P:establishment of localization; F:binding; F:ubiquinol-cytochrome-c reductase activity; F:metallopeptidase activity; C:plasma membrane; C:mitochondrial crista	EC:1.10; EC:3.4; EC:7.1.1.8	Acting on diphenols and related substances as donors; Acting on peptide bonds (peptidases); Quinol--cytochrome-c reductase	G3DSA:3.30.830.10:FF:000021 (FUNFAM); IPR011765 (PFAM); IPR007863 (PFAM); G3DSA:3.30.830.10 (GENE3D); G3DSA:3.30.830.10 (GENE3D); IPR050361 (PANTHER); IPR011249 (SUPERFAMILY); IPR011249 (SUPERFAMILY)	OTHER
g1415.t1	RecName: Full=Oleate activated transcription factor 3	677	20	4.41127e-10	57.61	7	P:GO:0032000; P:GO:0061429; P:GO:0071400; F:GO:0000978; F:GO:0001228; F:GO:0046872; C:GO:0089716	P:positive regulation of fatty acid beta-oxidation; P:positive regulation of transcription from RNA polymerase II promoter by oleic acid; P:cellular response to oleic acid; F:RNA polymerase II cis-regulatory region sequence-specific DNA binding; F:DNA-binding transcription activator activity, RNA polymerase II-specific; F:metal ion binding; C:Pip2-Oaf1 complex			Coil (COILS); IPR001138 (SMART); IPR036864 (G3DSA:4.10.240.GENE3D); IPR001138 (PFAM); IPR050613 (PANTHER); IPR001138 (PROSITE_PATTERNS); IPR001138 (PROSITE_PROFILES); IPR001138 (CDD); cd12148 (CDD); IPR036864 (SUPERFAMILY)	OTHER
g1416.t1	---NA---	103									mobidb-lite (MOBIDB_LITE); mobidb-lite (MOBIDB_LITE)	OTHER
g1417.t1	RecName: Full=Alpha-glucosides permease MPH3; AltName: Full=Maltose transport protein 3	551	20	1.2456e-103	47.86	11	P:GO:0000017; P:GO:0008645; P:GO:0015768; P:GO:0015771; P:GO:0015976; P:GO:0046352; F:GO:0005352; F:GO:0005364; F:GO:0015574; C:GO:0016020; C:GO:0071944	P:alpha-glucoside transport; P:hexose transmembrane transport; P:maltose transport; P:trehalose transport; P:carbon utilization; P:disaccharide catabolic process; F:alpha-glucoside:proton symporter activity; F:maltose:proton symporter activity; F:trehalose transmembrane transporter activity; C:membrane; C:cell periphery			G3DSA:1.20.1250.20:FF:000078 (FUNFAM); IPR005828 (PFAM); IPR003663 (NCBIFAM); IPR036259 (G3DSA:1.20.1250.GENE3D); IPR050360 (PANTHER); IPR005829 (PROSITE_PATTERNS); IPR020846 (PROSITE_PROFILES); IPR036259 (SUPERFAMILY)	OTHER
g1418.t1	RecName: Full=Alpha-xylosidase	803	20	0	47.64	11	P:GO:0003008; P:GO:0009056; P:GO:0010411; P:GO:0044237; P:GO:0048856; F:GO:0042802; F:GO:0061634; F:GO:0080176; F:GO:0090599; C:GO:0005783; C:GO:0009898	P:system process; P:catabolic process; P:xyloglucan metabolic process; P:cellular metabolic process; P:anatomical structure development; F:identical protein binding; F:alpha-D-xyloside xylohydrolase; F:xyloglucan 1,6-alpha-xylosidase activity; F:alpha-glucosidase activity; C:endoplasmic reticulum; C:cytoplasmic side of plasma membrane	EC:3.2.1.177	Alpha-D-xyloside xylohydrolase	G3DSA:3.20.20.80:FF:000053 (FUNFAM); G3DSA:3.20.20.80 (GENE3D); IPR013780 (G3DSA:2.60.40.GENE3D); IPR013780 (G3DSA:2.60.40.GENE3D); IPR000322 (PFAM); G3DSA:2.60.40.1760 (GENE3D); IPR025887 (PFAM); IPR048395 (PFAM); IPR050985 (PANTHER); cd14752 (CDD); cd06593 (CDD); SSF51011 (SUPERFAMILY); IPR017853 (SUPERFAMILY); IPR011013 (SUPERFAMILY); SSF117125 (SUPERFAMILY)	OTHER
g1419.t1	RecName: Full=Uncharacterized protein YER187W	290	1	6.10608e-09	49.57	3	P:GO:0008150; F:GO:0003674; C:GO:0005575	P:biological_process; F:molecular_function; C:cellular_component			IPR035237 (PFAM)	OTHER
g142.t1	RecName: Full=5'-3' exoribonuclease 2	1471	20	0	58.95	43	P:GO:0000184; P:GO:0000463; P:GO:0000479; P:GO:0000967; P:GO:0006369; P:GO:0006397; P:GO:0007089; P:GO:0007283; P:GO:0010587; P:GO:0016078; P:GO:0016242; P:GO:0017148; P:GO:0032211; P:GO:0032968; P:GO:0050793; P:GO:0050896; P:GO:0051321; P:GO:0060149; P:GO:0060261; P:GO:0061157; P:GO:0070651; P:GO:0070966; P:GO:0071035; P:GO:0071044; P:GO:0110155; F:GO:0000175; F:GO:0001147; F:GO:0002151; F:GO:00…	P:nuclear-transcribed mRNA catabolic process, nonsense-mediated decay; P:maturation of LSU-rRNA from tricistronic rRNA transcript (SSU-rRNA, 5.8S rRNA, LSU-rRNA); P:endonucleolytic cleavage of tricistronic rRNA transcript (SSU-rRNA, 5.8S rRNA, LSU-rRNA); P:rRNA 5'-end processing; P:termination of RNA polymerase II transcription; P:mRNA processing; P:traversing start control point of mitotic cell …	EC:3.1.13; EC:3.1.15	Acting on ester bonds; Acting on ester bonds	Coil (COILS); Coil (COILS); G3DSA:3.40.50.12390:FF:000002 (FUNFAM); IPR016494 (PIRSF); G3DSA:1.25.40.1050 (GENE3D); IPR047007 (G3DSA:2.170.260.GENE3D); IPR041385 (PFAM); IPR041412 (PFAM); IPR040992 (PFAM); IPR047008 (G3DSA:2.30.30.GENE3D); G3DSA:3.30.1370.250 (GENE3D); IPR014722 (G3DSA:2.30.30.GENE3D); G3DSA:6.10.140.950 (GENE3D); IPR041106 (PFAM); IPR004859 (PFAM); G3DSA:3.40.50.12390 (GENE3D); …	OTHER
g1420.t1	---NA---	223									no IPS match	OTHER
g1421.t1	RecName: Full=MFS-type transporter pgmG; AltName: Full=Pigmented naphthoquinones biosynthesis cluster protein G	100	1	0.000109728	55.22	3	P:GO:0055085; F:GO:0022857; C:GO:0016020	P:transmembrane transport; F:transmembrane transporter activity; C:membrane			no IPS match	OTHER
g1422.t1	RecName: Full=Secreted protein CSS2; AltName: Full=Condition specific secretion protein 2; Flags: Precursor	186	1	4.67459e-09	47.25	4	P:GO:0008150; F:GO:0003674; C:GO:0005576; C:GO:0005783	P:biological_process; F:molecular_function; C:extracellular region; C:endoplasmic reticulum			IPR046624 (PFAM)	OTHER
g1423.t1	RecName: Full=Endochitinase B; AltName: Full=Chitinase B	373	20	2.45496e-65	49.72	10	P:GO:0006030; P:GO:0009057; P:GO:0010604; P:GO:0031325; P:GO:0034097; P:GO:0048856; P:GO:0051240; F:GO:0004568; F:GO:0005488; C:GO:0005737	P:chitin metabolic process; P:macromolecule catabolic process; P:positive regulation of macromolecule metabolic process; P:positive regulation of cellular metabolic process; P:response to cytokine; P:anatomical structure development; P:positive regulation of multicellular organismal process; F:chitinase activity; F:binding; C:cytoplasm	EC:3.2.1	Glycosylases	IPR011583 (SMART); IPR029070 (G3DSA:3.10.50.GENE3D); IPR001223 (PFAM); G3DSA:3.20.20.80 (GENE3D); IPR050314 (PANTHER); IPR001579 (PROSITE_PATTERNS); IPR001223 (PROSITE_PROFILES); IPR017853 (SUPERFAMILY); IPR029070 (SUPERFAMILY)	OTHER
g1424.t1	RecName: Full=Probable NAD(P)H-dependent D-xylose reductase xyl1; Short=XR	319	20	2.807e-153	73.87	9	P:GO:0019388; P:GO:0019568; P:GO:0034599; P:GO:0042843; P:GO:0071470; F:GO:0003729; F:GO:0032866; C:GO:0005576; C:GO:0005829	P:galactose catabolic process; P:arabinose catabolic process; P:cellular response to oxidative stress; P:D-xylose catabolic process; P:cellular response to osmotic stress; F:mRNA binding; F:D-xylose reductase (NADPH) activity; C:extracellular region; C:cytosol	EC:1.1.1.21	Aldose reductase	IPR020471 (PRINTS); G3DSA:3.20.20.100:FF:000007 (FUNFAM); IPR023210 (PFAM); IPR020471 (PIRSF); IPR036812 (G3DSA:3.20.20.GENE3D); PIRSR000097-1 (PIRSR); PIRSR000097-3 (PIRSR); PIRSR000097-2 (PIRSR); IPR020471 (PANTHER); IPR018170 (PROSITE_PATTERNS); IPR018170 (PROSITE_PATTERNS); IPR018170 (PROSITE_PATTERNS); IPR036812 (SUPERFAMILY)	OTHER
g1425.t1	RecName: Full=Uncharacterized oxidoreductase C663.09c	103	4	8.7003e-10	56.64	6	P:GO:0110095; F:GO:0004022; F:GO:0016491; C:GO:0005634; C:GO:0005737; C:GO:0005829	P:cellular detoxification of aldehyde; F:alcohol dehydrogenase (NAD+) activity; F:oxidoreductase activity; C:nucleus; C:cytoplasm; C:cytosol			G3DSA:3.40.50.720 (GENE3D); IPR051468 (PANTHER); IPR036291 (SUPERFAMILY)	OTHER
g1426.t1	RecName: Full=Aliphatic nitrilase	106	8	1.34885e-06	58.53	12	P:GO:0008152; P:GO:0051260; P:GO:0051410; F:GO:0000257; F:GO:0003824; F:GO:0016787; F:GO:0016836; F:GO:0018762; F:GO:0018822; F:GO:0047428; F:GO:0080061; C:GO:0005575	P:metabolic process; P:protein homooligomerization; P:detoxification of nitrogen compound; F:nitrilase activity; F:catalytic activity; F:hydrolase activity; F:hydro-lyase activity; F:aliphatic nitrilase activity; F:nitrile hydratase activity; F:arylacetonitrilase activity; F:indole-3-acetonitrile nitrilase activity; C:cellular_component			no IPS match	OTHER
g1427.t1	---NA---	142									mobidb-lite (MOBIDB_LITE); mobidb-lite (MOBIDB_LITE); mobidb-lite (MOBIDB_LITE)	OTHER
g1428.t1	---NA---	142									mobidb-lite (MOBIDB_LITE); mobidb-lite (MOBIDB_LITE); mobidb-lite (MOBIDB_LITE)	OTHER
g1429.t1	---NA---	124									no IPS match	SP(Sec/SPI)	Cytoplasmic effector
g143.t1	RecName: Full=Pre-mRNA-splicing factor cwc26	290	19	2.40585e-39	53.19	3	P:GO:0000398; F:GO:0005488; C:GO:0005684	P:mRNA splicing, via spliceosome; F:binding; C:U2-type spliceosomal complex			Coil (COILS); IPR018609 (PFAM); mobidb-lite (MOBIDB_LITE); mobidb-lite (MOBIDB_LITE); mobidb-lite (MOBIDB_LITE); mobidb-lite (MOBIDB_LITE); IPR051112 (PANTHER)	OTHER
g1430.t1	---NA---	276									no IPS match	SP(Sec/SPI)	Non-effector
g1431.t1	RecName: Full=Ketoreductase adrE; AltName: Full=Andrastin A biosynthesis cluster protein E	355	20	2.76218e-76	49.74	14	P:GO:0006090; P:GO:0008204; P:GO:0009438; P:GO:0009555; P:GO:0030447; P:GO:0044550; P:GO:1901426; F:GO:0033721; F:GO:0043892; F:GO:0046568; C:GO:0005576; C:GO:0005634; C:GO:0005737; C:GO:0062040	P:pyruvate metabolic process; P:ergosterol metabolic process; P:methylglyoxal metabolic process; P:pollen development; P:filamentous growth; P:secondary metabolite biosynthetic process; P:response to furfural; F:aldehyde dehydrogenase (NADP+) activity; F:methylglyoxal reductase (NADPH) activity; F:3-methylbutanal reductase [NAD(P)H] activity; C:extracellular region; C:nucleus; C:cytoplasm; C:fung…	EC:1.1.1.265; EC:1.2.1.5; EC:1.2.1.4; EC:1.1.1.283	3-methylbutanal reductase; Aldehyde dehydrogenase (NAD(P)(+)); Aldehyde dehydrogenase (NADP(+)); Methylglyoxal reductase (NADPH)	G3DSA:3.40.50.720:FF:000191 (FUNFAM); G3DSA:3.40.50.720 (GENE3D); IPR001509 (PFAM); IPR050425 (PANTHER); IPR036291 (SUPERFAMILY)	OTHER
g1432.t1	RecName: Full=Glutamyl-tRNA(Gln) amidotransferase subunit A; Short=Glu-ADT subunit A	640	20	9.87173e-110	54.34	4	P:GO:0009684; F:GO:0043864; C:GO:0005654; C:GO:0005737	P:indoleacetic acid biosynthetic process; F:indoleacetamide hydrolase activity; C:nucleoplasm; C:cytoplasm	EC:3.5.1.4	Amidase	IPR023631 (PFAM); IPR036928 (G3DSA:3.90.1300.GENE3D); PTHR46310 (PANTHER); IPR036928 (SUPERFAMILY)	SP(Sec/SPI)	Non-effector
g1433.t1	RecName: Full=Putative tartrate transporter	560	20	2.23264e-147	46.98	6	P:GO:0000316; P:GO:0042886; P:GO:1905039; F:GO:0015116; F:GO:0046943; C:GO:0016020	P:sulfite transmembrane transport; P:amide transport; P:carboxylic acid transmembrane transport; F:sulfate transmembrane transporter activity; F:carboxylic acid transmembrane transporter activity; C:membrane			G3DSA:1.20.1250.20:FF:000106 (FUNFAM); IPR011701 (PFAM); IPR036259 (G3DSA:1.20.1250.GENE3D); mobidb-lite (MOBIDB_LITE); PTHR43791 (PANTHER); IPR036259 (SUPERFAMILY)	OTHER
g1434.t1	RecName: Full=3-oxoacyl-[acyl-carrier-protein] reductase FabG; AltName: Full=3-ketoacyl-acyl carrier protein reductase; AltName: Full=Beta-Ketoacyl-acyl carrier protein reductase; AltName: Full=Beta-ketoacyl-ACP reductase	248	20	1.25363e-64	52.34	7	P:GO:0008610; P:GO:0044249; P:GO:0044255; F:GO:0004029; F:GO:0016616; F:GO:0036094; C:GO:0005737	P:lipid biosynthetic process; P:cellular biosynthetic process; P:cellular lipid metabolic process; F:aldehyde dehydrogenase (NAD+) activity; F:oxidoreductase activity, acting on the CH-OH group of donors, NAD or NADP as acceptor; F:small molecule binding; C:cytoplasm	EC:1.1.1; EC:1.2.1.5; EC:1.2.1.3	Acting on the CH-OH group of donors; Aldehyde dehydrogenase (NAD(P)(+)); Aldehyde dehydrogenase (NAD(+))	IPR002347 (PRINTS); G3DSA:3.40.50.720 (GENE3D); IPR002347 (PFAM); PIRSR611284-1 (PIRSR); PIRSR614007-2 (PIRSR); PIRSR617711-1 (PIRSR); PIRSR614007-1 (PIRSR); PIRSR000094-3 (PIRSR); PIRSR617711-2 (PIRSR); PIRSR000095-1 (PIRSR); PIRSR611284-2 (PIRSR); IPR052184 (PANTHER); cd05325 (CDD); IPR036291 (SUPERFAMILY)	OTHER
g1435.t1	---NA---	255									mobidb-lite (MOBIDB_LITE); mobidb-lite (MOBIDB_LITE)	OTHER
g1436.t1	RecName: Full=Arylacetonitrilase; AltName: Full=NitTv1	305	20	9.02456e-90	58.23	12	P:GO:0009684; P:GO:0016236; P:GO:0019500; P:GO:0051260; P:GO:0051410; F:GO:0005515; F:GO:0018762; F:GO:0047427; F:GO:0047558; F:GO:0080061; F:GO:0080109; C:GO:0110165	P:indoleacetic acid biosynthetic process; P:macroautophagy; P:cyanide catabolic process; P:protein homooligomerization; P:detoxification of nitrogen compound; F:protein binding; F:aliphatic nitrilase activity; F:cyanoalanine nitrilase activity; F:3-cyanoalanine hydratase activity; F:indole-3-acetonitrile nitrilase activity; F:indole-3-acetonitrile nitrile hydratase activity; C:cellular anatomical…	EC:4.2.1.84; EC:4.2.1.65; EC:3.5.5.7; EC:3.5.5.4; EC:3.5.5.1	Nitrile hydratase; 3-cyanoalanine hydratase; Aliphatic nitrilase; Cyanoalanine nitrilase; Nitrilase	IPR003010 (PFAM); IPR036526 (G3DSA:3.60.110.GENE3D); IPR044149 (PANTHER); IPR000132 (PROSITE_PATTERNS); IPR003010 (PROSITE_PROFILES); IPR044149 (CDD); IPR036526 (SUPERFAMILY)	OTHER
g1437.t1	RecName: Full=Uncharacterized transcriptional regulatory protein C965.10	676	12	7.97026e-20	56.45	44	P:GO:0000122; P:GO:0001403; P:GO:0006355; P:GO:0006357; P:GO:0006696; P:GO:0007155; P:GO:0007618; P:GO:0008204; P:GO:0008643; P:GO:0009085; P:GO:0009228; P:GO:0016125; P:GO:0030447; P:GO:0031139; P:GO:0036180; P:GO:0036349; P:GO:0042149; P:GO:0043709; P:GO:0044403; P:GO:0045892; P:GO:0045944; P:GO:0051321; P:GO:0060257; P:GO:0090180; P:GO:1900189; P:GO:1900239; P:GO:1900443; P:GO:1900445; P:GO:20…	P:negative regulation of transcription by RNA polymerase II; P:invasive growth in response to glucose limitation; P:regulation of DNA-templated transcription; P:regulation of transcription by RNA polymerase II; P:ergosterol biosynthetic process; P:cell adhesion; P:mating; P:ergosterol metabolic process; P:carbohydrate transport; P:lysine biosynthetic process; P:thiamine biosynthetic process; P:st…			Coil (COILS); IPR001138 (SMART); IPR021858 (PFAM); IPR036864 (G3DSA:4.10.240.GENE3D); IPR001138 (PFAM); PTHR37534 (PANTHER); IPR001138 (PROSITE_PROFILES); IPR001138 (CDD); IPR036864 (SUPERFAMILY)	OTHER
g1437.t2	RecName: Full=Uncharacterized transcriptional regulatory protein C965.10	607	12	4.61561e-20	56.24	44	P:GO:0000122; P:GO:0001403; P:GO:0006355; P:GO:0006357; P:GO:0006696; P:GO:0007155; P:GO:0007618; P:GO:0008204; P:GO:0008643; P:GO:0009085; P:GO:0009228; P:GO:0016125; P:GO:0030447; P:GO:0031139; P:GO:0036180; P:GO:0036349; P:GO:0042149; P:GO:0043709; P:GO:0044403; P:GO:0045892; P:GO:0045944; P:GO:0051321; P:GO:0060257; P:GO:0090180; P:GO:1900189; P:GO:1900239; P:GO:1900443; P:GO:1900445; P:GO:20…	P:negative regulation of transcription by RNA polymerase II; P:invasive growth in response to glucose limitation; P:regulation of DNA-templated transcription; P:regulation of transcription by RNA polymerase II; P:ergosterol biosynthetic process; P:cell adhesion; P:mating; P:ergosterol metabolic process; P:carbohydrate transport; P:lysine biosynthetic process; P:thiamine biosynthetic process; P:st…			Coil (COILS); IPR001138 (SMART); IPR036864 (G3DSA:4.10.240.GENE3D); IPR021858 (PFAM); IPR001138 (PFAM); PTHR37534 (PANTHER); IPR001138 (PROSITE_PROFILES); IPR001138 (CDD); IPR036864 (SUPERFAMILY)	OTHER
g1438.t1	RecName: Full=N-carbamoyl-L-amino-acid hydrolase; AltName: Full=Hydantoin utilization protein C; AltName: Full=L-N-carbamoylase	441	15	2.19383e-68	48.72	6	P:GO:0000256; P:GO:0044238; F:GO:0016811; F:GO:0042802; F:GO:0046914; C:GO:0005737	P:allantoin catabolic process; P:primary metabolic process; F:hydrolase activity, acting on carbon-nitrogen (but not peptide) bonds, in linear amides; F:identical protein binding; F:transition metal ion binding; C:cytoplasm	EC:3.5.1	Acting on carbon-nitrogen bonds, other than peptide bonds	G3DSA:3.30.70.360 (GENE3D); IPR002933 (PFAM); IPR010158 (NCBIFAM); G3DSA:3.40.630.10 (GENE3D); IPR011650 (PFAM); IPR010158 (PIRSF); PIRSR001235-1 (PIRSR); PIRSR001123-2 (PIRSR); IPR010158 (PANTHER); cd03884 (CDD); SSF53187 (SUPERFAMILY); IPR036264 (SUPERFAMILY)	OTHER
g1439.t1	RecName: Full=Uncharacterized transporter C460.05	524	20	1.93325e-99	47.8	8	P:GO:0015718; P:GO:0042938; P:GO:0072348; P:GO:1905039; F:GO:0042887; F:GO:0046943; C:GO:0016020; C:GO:0071944	P:monocarboxylic acid transport; P:dipeptide transport; P:sulfur compound transport; P:carboxylic acid transmembrane transport; F:amide transmembrane transporter activity; F:carboxylic acid transmembrane transporter activity; C:membrane; C:cell periphery			G3DSA:1.20.1250.20:FF:000064 (FUNFAM); IPR036259 (G3DSA:1.20.1250.GENE3D); IPR011701 (PFAM); PTHR43791 (PANTHER); IPR020846 (PROSITE_PROFILES); IPR036259 (SUPERFAMILY)	OTHER
g144.t1	RecName: Full=Zinc-regulated transporter 1; AltName: Full=High-affinity zinc transport protein ZRT1	356	20	1.47109e-132	50.5	7	P:GO:0071578; F:GO:0000007; F:GO:0005515; C:GO:0005737; C:GO:0005886; C:GO:0012505; C:GO:0043231	P:zinc ion import across plasma membrane; F:low-affinity zinc ion transmembrane transporter activity; F:protein binding; C:cytoplasm; C:plasma membrane; C:endomembrane system; C:intracellular membrane-bounded organelle			IPR003689 (PFAM); IPR004698 (NCBIFAM); PTHR11040 (PANTHER)	OTHER
g1440.t1	---NA---	66									no IPS match	OTHER
g1441.t1	RecName: Full=Sodium/mannose cotransporter SLC5A10; AltName: Full=Sodium/glucose cotransporter 5; Short=Na(+)/glucose cotransporter 5; AltName: Full=Solute carrier family 5 member 10	671	13	1.64677e-138	48.95	8	P:GO:0015840; P:GO:0015847; P:GO:0015848; P:GO:0055085; F:GO:0015204; F:GO:0015489; F:GO:0015606; C:GO:0005886	P:urea transport; P:putrescine transport; P:spermidine transport; P:transmembrane transport; F:urea transmembrane transporter activity; F:putrescine transmembrane transporter activity; F:spermidine transmembrane transporter activity; C:plasma membrane			IPR001734 (PFAM); IPR038377 (G3DSA:1.20.1730.GENE3D); IPR031155 (PANTHER); IPR001734 (PROSITE_PROFILES); cd11476 (CDD)	OTHER
g1442.t1	RecName: Full=Alkanesulfonate monooxygenase; AltName: Full=FMNH2-dependent aliphatic sulfonate monooxygenase	501	20	2.94327e-122	46.01	1	F:GO:0018633	F:dimethyl sulfide monooxygenase activity	EC:1.14.13.131	Dissimilatory dimethyl-sulfide monooxygenase	IPR011251 (PFAM); IPR036661 (G3DSA:3.20.20.GENE3D); IPR016215 (PIRSF); IPR016215 (NCBIFAM); PIRSR000337-1 (PIRSR); IPR051260 (PANTHER); IPR036661 (SUPERFAMILY)	OTHER
g1443.t1	RecName: Full=Trans-enoyl reductase poxP; AltName: Full=Oxaleimides biosynthesis cluster protein P	371	20	1.30783e-39	47.37	2	P:GO:0050896; F:GO:0016491	P:response to stimulus; F:oxidoreductase activity	EC:1	Oxidoreductases	IPR020843 (SMART); IPR013149 (PFAM); G3DSA:3.40.50.720 (GENE3D); G3DSA:3.90.180.10 (GENE3D); IPR013154 (PFAM); IPR047122 (PANTHER); IPR047122 (CDD); IPR011032 (SUPERFAMILY); IPR036291 (SUPERFAMILY)	OTHER
g1444.t1	RecName: Full=Sphingoid long-chain base transporter RSB1	329	9	2.2721e-22	44.9	2	P:GO:0006810; C:GO:0016020	P:transport; C:membrane			IPR007568 (PFAM); IPR007568 (PANTHER)	OTHER
g1445.t1	---NA---	68									no IPS match	OTHER
g1446.t1	RecName: Full=Monocarboxylate transporter 12; Short=MCT 12; AltName: Full=Solute carrier family 16 member 12	508	20	2.44193e-69	41.77	6	P:GO:0046942; P:GO:0071705; F:GO:0046943; C:GO:0005737; C:GO:0016020; C:GO:0043231	P:carboxylic acid transport; P:nitrogen compound transport; F:carboxylic acid transmembrane transporter activity; C:cytoplasm; C:membrane; C:intracellular membrane-bounded organelle			IPR011701 (PFAM); IPR036259 (G3DSA:1.20.1250.GENE3D); IPR036259 (G3DSA:1.20.1250.GENE3D); IPR050327 (PANTHER); IPR036259 (SUPERFAMILY)	OTHER
g1447.t1	RecName: Full=Glutamyl-tRNA(Gln) amidotransferase subunit A; Short=Glu-ADT subunit A	552	20	1.41315e-143	52.84	11	P:GO:0006631; P:GO:0016042; P:GO:0034251; P:GO:0048680; F:GO:0004040; F:GO:0005488; F:GO:0052689; C:GO:0005739; C:GO:0012505; C:GO:0031090; C:GO:0045202	P:fatty acid metabolic process; P:lipid catabolic process; P:regulation of amide catabolic process; P:positive regulation of axon regeneration; F:amidase activity; F:binding; F:carboxylic ester hydrolase activity; C:mitochondrion; C:endomembrane system; C:organelle membrane; C:synapse	EC:3.5.1.4; EC:3.1.1	Amidase; Acting on ester bonds	IPR036928 (G3DSA:3.90.1300.GENE3D); IPR023631 (PFAM); PIRSF001221 (PIRSF); PIRSR001221-2 (PIRSR); PTHR46072 (PANTHER); IPR036928 (SUPERFAMILY)	OTHER
g1448.t1	RecName: Full=Lysine biosynthesis regulatory protein LYS14	673	20	1.56219e-07	55.04	3	P:GO:0006355; P:GO:0031328; F:GO:0000976	P:regulation of DNA-templated transcription; P:positive regulation of cellular biosynthetic process; F:transcription cis-regulatory region binding			IPR001138 (SMART); IPR021858 (PFAM); IPR001138 (PFAM); IPR036864 (G3DSA:4.10.240.GENE3D); mobidb-lite (MOBIDB_LITE); mobidb-lite (MOBIDB_LITE); mobidb-lite (MOBIDB_LITE); PTHR37534 (PANTHER); IPR001138 (PROSITE_PATTERNS); IPR001138 (PROSITE_PROFILES); IPR001138 (CDD); IPR036864 (SUPERFAMILY)	OTHER
g1449.t1	RecName: Full=Probable urea active transporter 2	658	9	0	54.82	10	P:GO:0015847; P:GO:0015848; P:GO:0071918; F:GO:0015204; F:GO:0015489; F:GO:0015606; C:GO:0005737; C:GO:0005886; C:GO:0012505; C:GO:0043231	P:putrescine transport; P:spermidine transport; P:urea transmembrane transport; F:urea transmembrane transporter activity; F:putrescine transmembrane transporter activity; F:spermidine transmembrane transporter activity; C:cytoplasm; C:plasma membrane; C:endomembrane system; C:intracellular membrane-bounded organelle			IPR038377 (G3DSA:1.20.1730.GENE3D); IPR001734 (PFAM); IPR031155 (PANTHER); IPR001734 (PROSITE_PROFILES); cd11476 (CDD)	OTHER
g145.t1	RecName: Full=Charged multivesicular body protein 5; AltName: Full=Chromatin-modifying protein 5	216	17	2.11388e-50	59.77	28	P:GO:0001778; P:GO:0001919; P:GO:0006886; P:GO:0007080; P:GO:0010824; P:GO:0030218; P:GO:0031468; P:GO:0039702; P:GO:0043162; P:GO:0045324; P:GO:0046761; P:GO:0061763; P:GO:0061952; P:GO:0071222; P:GO:0071225; P:GO:0097352; P:GO:1901673; P:GO:1902774; F:GO:0005515; C:GO:0000776; C:GO:0005643; C:GO:0005765; C:GO:0005828; C:GO:0005829; C:GO:0005886; C:GO:0030496; C:GO:0032585; C:GO:1904930	P:plasma membrane repair; P:regulation of receptor recycling; P:intracellular protein transport; P:mitotic metaphase chromosome alignment; P:regulation of centrosome duplication; P:erythrocyte differentiation; P:nuclear membrane reassembly; P:viral budding via host ESCRT complex; P:ubiquitin-dependent protein catabolic process via the multivesicular body sorting pathway; P:late endosome to vacuol…			Coil (COILS); Coil (COILS); IPR005024 (PFAM); G3DSA:6.10.250.1710 (GENE3D); mobidb-lite (MOBIDB_LITE); IPR005024 (PANTHER)	OTHER
g1450.t1	RecName: Full=Putative tartrate transporter	465	20	1.2139e-45	45.7	6	P:GO:0046942; P:GO:0072348; P:GO:1903825; F:GO:0005342; F:GO:0008514; C:GO:0016020	P:carboxylic acid transport; P:sulfur compound transport; P:organic acid transmembrane transport; F:organic acid transmembrane transporter activity; F:organic anion transmembrane transporter activity; C:membrane			IPR011701 (PFAM); IPR036259 (G3DSA:1.20.1250.GENE3D); IPR036259 (G3DSA:1.20.1250.GENE3D); PTHR43791 (PANTHER); IPR020846 (PROSITE_PROFILES); IPR036259 (SUPERFAMILY)	OTHER
g1451.t1	RecName: Full=Trimethylamine monooxygenase; Short=TMA monooxygenase; Short=Tmm	475	20	1.6583e-54	46.1	4	P:GO:0019761; P:GO:1901700; F:GO:0000166; F:GO:0016709	P:glucosinolate biosynthetic process; P:response to oxygen-containing compound; F:nucleotide binding; F:oxidoreductase activity, acting on paired donors, with incorporation or reduction of molecular oxygen, NAD(P)H as one donor, and incorporation of one atom of oxygen	EC:1.14.13	Acting on paired donors, with incorporation or reduction of molecular oxygen. The oxygen incorporated need not be derived from O(2)	PR00419 (PRINTS); IPR000960 (PIRSF); IPR038732 (PFAM); IPR036188 (G3DSA:3.50.50.GENE3D); IPR036188 (G3DSA:3.50.50.GENE3D); IPR020946 (PFAM); PIRSR000362-1 (PIRSR); IPR050346 (PANTHER); IPR036188 (SUPERFAMILY); IPR036188 (SUPERFAMILY)	OTHER
g1452.t1	RecName: Full=Cyanide hydratase; Short=CHT; AltName: Full=Cyanide-degrading nitrilase; AltName: Full=Formamide hydrolyase	392	20	6.47685e-31	54.77	3	P:GO:0019500; F:GO:0000257; F:GO:0016829	P:cyanide catabolic process; F:nitrilase activity; F:lyase activity	EC:4; EC:3.5.5.1	Lyases; Nitrilase	IPR036526 (G3DSA:3.60.110.GENE3D); IPR003010 (PFAM); PIRSR039026-2 (PIRSR); IPR044149 (PANTHER); IPR003010 (PROSITE_PROFILES); IPR036526 (SUPERFAMILY)	SP(Sec/SPI)	Non-effector
g1453.t1	---NA---	204									IPR008253 (PFAM)	OTHER
g1454.t1	RecName: Full=Sphingoid long-chain base transporter RSB1	358	10	1.47465e-28	45.77	1	C:GO:0016020	C:membrane			IPR007568 (PFAM); IPR007568 (PANTHER)	OTHER
g1455.t1	RecName: Full=Protein RTA1	336	4	1.44818e-19	47.05	1	C:GO:0110165	C:cellular anatomical entity			IPR007568 (PFAM); IPR007568 (PANTHER)	OTHER
g1456.t1	RecName: Full=Protein RTA1	330	5	2.94091e-30	49.1	1	C:GO:0016020	C:membrane			IPR007568 (PFAM); IPR007568 (PANTHER)	OTHER
g1457.t1	RecName: Full=Arginase	298	20	5.92294e-11	45.11	2	P:GO:0006525; F:GO:0016787	P:arginine metabolic process; F:hydrolase activity	EC:3	Hydrolases	G3DSA:3.40.800.10 (GENE3D); IPR006035 (PFAM); IPR006035 (PANTHER); IPR006035 (PROSITE_PROFILES); cd09999 (CDD); IPR023696 (SUPERFAMILY)	OTHER
g1458.t1	RecName: Full=NADP-dependent alcohol dehydrogenase C	363	20	6.43964e-99	54.82	9	P:GO:0006066; P:GO:0009699; P:GO:0033859; F:GO:0005515; F:GO:0008106; F:GO:0033833; F:GO:0033845; F:GO:0046872; C:GO:0110165	P:alcohol metabolic process; P:phenylpropanoid biosynthetic process; P:furaldehyde metabolic process; F:protein binding; F:alcohol dehydrogenase (NADP+) activity; F:hydroxymethylfurfural reductase (NADH) activity; F:hydroxymethylfurfural reductase (NADPH) activity; F:metal ion binding; C:cellular anatomical entity	EC:1.1.1.2	Alcohol dehydrogenase (NADP(+))	IPR020843 (SMART); G3DSA:3.90.180.10 (GENE3D); G3DSA:3.40.50.720 (GENE3D); IPR013149 (PFAM); IPR013154 (PFAM); IPR047109 (PANTHER); IPR002328 (PROSITE_PATTERNS); IPR047109 (CDD); IPR011032 (SUPERFAMILY); IPR036291 (SUPERFAMILY)	OTHER
g1459.t1	RecName: Full=High-affinity glucose transporter	537	20	1.97647e-38	44.52	6	P:GO:0008645; P:GO:0009628; F:GO:0015149; C:GO:0005737; C:GO:0016020; C:GO:0043231	P:hexose transmembrane transport; P:response to abiotic stimulus; F:hexose transmembrane transporter activity; C:cytoplasm; C:membrane; C:intracellular membrane-bounded organelle			G3DSA:1.20.1250.20:FF:000134 (FUNFAM); IPR036259 (G3DSA:1.20.1250.GENE3D); IPR005828 (PFAM); IPR050360 (PANTHER); IPR020846 (PROSITE_PROFILES); IPR036259 (SUPERFAMILY)	OTHER
g146.t1	RecName: Full=Subtilisin-like protease 6; Flags: Precursor	435	20	7.05553e-68	54.92	10	P:GO:0000747; P:GO:0006914; P:GO:0007033; P:GO:0030435; P:GO:0031638; F:GO:0004252; C:GO:0000328; C:GO:0005576; C:GO:0031160; C:GO:0031906	P:conjugation with cellular fusion; P:autophagy; P:vacuole organization; P:sporulation resulting in formation of a cellular spore; P:zymogen activation; F:serine-type endopeptidase activity; C:fungal-type vacuole lumen; C:extracellular region; C:spore wall; C:late endosome lumen	EC:3.4.21	Acting on peptide bonds (peptidases)	IPR015500 (PRINTS); G3DSA:3.40.50.200:FF:000007 (FUNFAM); IPR000209 (PFAM); IPR036852 (G3DSA:3.40.50.GENE3D); PIRSR037907-3 (PIRSR); PIRSR037907-1 (PIRSR); IPR050131 (PANTHER); IPR023827 (PROSITE_PATTERNS); IPR023828 (PROSITE_PATTERNS); IPR022398 (PROSITE_PATTERNS); PS51892 (PROSITE_PROFILES); IPR034193 (CDD); IPR036852 (SUPERFAMILY)	OTHER
g1460.t1	RecName: Full=ABC-transporter-regulating transcription factor	702	20	2.75873e-13	49.67	2	P:GO:0006355; F:GO:0005488	P:regulation of DNA-templated transcription; F:binding			Coil (COILS); IPR001138 (SMART); IPR036864 (G3DSA:4.10.240.GENE3D); IPR001138 (PFAM); IPR007219 (PFAM); IPR051615 (PANTHER); IPR001138 (PROSITE_PATTERNS); IPR001138 (PROSITE_PROFILES); cd12148 (CDD); IPR001138 (CDD); IPR036864 (SUPERFAMILY)	OTHER
g1461.t1	---NA---	403									no IPS match	SP(Sec/SPI)	Non-effector
g1462.t1	RecName: Full=Clathrin coat assembly protein AP180; AltName: Full=91 kDa synaptosomal-associated protein; AltName: Full=Clathrin coat-associated protein AP180; AltName: Full=Phosphoprotein F1-20	590	17	1.99656e-81	52.36	35	P:GO:0006900; P:GO:0007268; P:GO:0010468; P:GO:0015031; P:GO:0016197; P:GO:0022603; P:GO:0032880; P:GO:0040011; P:GO:0045807; P:GO:0048489; P:GO:0048523; P:GO:0048667; P:GO:0048812; P:GO:0051094; P:GO:0065008; P:GO:1900242; P:GO:1902993; P:GO:2000369; F:GO:0019899; F:GO:0019904; F:GO:0030276; F:GO:0035091; F:GO:0043168; F:GO:0060090; C:GO:0005768; C:GO:0019898; C:GO:0030132; C:GO:0030136; C:GO:00…	P:vesicle budding from membrane; P:chemical synaptic transmission; P:regulation of gene expression; P:protein transport; P:endosomal transport; P:regulation of anatomical structure morphogenesis; P:regulation of protein localization; P:locomotion; P:positive regulation of endocytosis; P:synaptic vesicle transport; P:negative regulation of cellular process; P:cell morphogenesis involved in neuron …			G3DSA:1.20.58.150:FF:000004 (FUNFAM); IPR013809 (SMART); IPR008942 (G3DSA:1.25.40.GENE3D); IPR011417 (PFAM); IPR014712 (G3DSA:1.20.58.GENE3D); mobidb-lite (MOBIDB_LITE); mobidb-lite (MOBIDB_LITE); mobidb-lite (MOBIDB_LITE); mobidb-lite (MOBIDB_LITE); IPR045192 (PANTHER); IPR013809 (PROSITE_PROFILES); cd16988 (CDD); IPR008942 (SUPERFAMILY); SSF89009 (SUPERFAMILY)	OTHER
g1463.t1	RecName: Full=ABC-transporter-regulating transcription factor	754	20	3.66279e-149	41.29	6	P:GO:0045944; P:GO:0062013; F:GO:0000981; F:GO:0043565; F:GO:0046872; C:GO:0005622	P:positive regulation of transcription by RNA polymerase II; P:positive regulation of small molecule metabolic process; F:DNA-binding transcription factor activity, RNA polymerase II-specific; F:sequence-specific DNA binding; F:metal ion binding; C:intracellular anatomical structure			IPR001138 (SMART); IPR007219 (SMART); IPR007219 (PFAM); IPR001138 (PFAM); IPR036864 (G3DSA:4.10.240.GENE3D); IPR052202 (PANTHER); IPR001138 (PROSITE_PATTERNS); IPR001138 (PROSITE_PROFILES); cd12148 (CDD); IPR001138 (CDD); cd14723 (CDD); IPR036864 (SUPERFAMILY)	OTHER
g1464.t1	RecName: Full=tRNA (adenine(58)-N(1))-methyltransferase TrmI; AltName: Full=tRNA(m1A58)-methyltransferase; Short=tRNA(m1A58)MTase	335	5	6.39853e-14	43.7	1	P:GO:0008152	P:metabolic process			IPR029063 (G3DSA:3.40.50.GENE3D); PIRSR017269-1 (PIRSR); IPR014816 (PANTHER); IPR014816 (PROSITE_PROFILES); IPR029063 (SUPERFAMILY)	OTHER
g1465.t1	RecName: Full=Ribosome biogenesis protein RLP24	195	20	3.37262e-101	73.33	10	P:GO:0002181; P:GO:0032781; P:GO:1902626; F:GO:0001671; F:GO:0003735; F:GO:0051117; C:GO:0005654; C:GO:0005730; C:GO:0022625; C:GO:0030687	P:cytoplasmic translation; P:positive regulation of ATP-dependent activity; P:assembly of large subunit precursor of preribosome; F:ATPase activator activity; F:structural constituent of ribosome; F:ATPase binding; C:nucleoplasm; C:nucleolus; C:cytosolic large ribosomal subunit; C:preribosome, large subunit precursor			Coil (COILS); G3DSA:2.30.170.20:FF:000001 (FUNFAM); IPR011017 (SMART); IPR038630 (G3DSA:2.30.170.GENE3D); IPR000988 (PFAM); mobidb-lite (MOBIDB_LITE); mobidb-lite (MOBIDB_LITE); IPR000988 (PANTHER); IPR023442 (PROSITE_PATTERNS); IPR000988 (CDD); SSF57716 (SUPERFAMILY)	OTHER
g1466.t1	RecName: Full=Mitochondrial import inner membrane translocase subunit TIM14; AltName: Full=Presequence translocated-associated motor subunit PAM18	156	20	5.14608e-63	73.62	13	P:GO:0006412; P:GO:0006457; P:GO:0006886; P:GO:0007601; P:GO:0030150; P:GO:0048793; P:GO:0048806; P:GO:1900208; F:GO:0001671; F:GO:0005515; F:GO:0015450; C:GO:0001405; C:GO:0099617	P:translation; P:protein folding; P:intracellular protein transport; P:visual perception; P:protein import into mitochondrial matrix; P:pronephros development; P:genitalia development; P:regulation of cardiolipin metabolic process; F:ATPase activator activity; F:protein binding; F:protein-transporting ATPase activity; C:PAM complex, Tim23 associated import motor; C:matrix side of mitochondrial in…	EC:7.2.2	Catalysing the translocation of inorganic cations	G3DSA:1.10.287.110:FF:000001 (FUNFAM); IPR001623 (SMART); IPR036869 (G3DSA:1.10.287.GENE3D); PTHR12763 (PANTHER); IPR001623 (PROSITE_PROFILES); IPR001623 (CDD); IPR036869 (SUPERFAMILY)	OTHER
g1467.t1	RecName: Full=Developmentally-regulated GTP-binding protein 2; Short=DRG-2; AltName: Full=Translation factor GTPase DRG2; Short=TRAFAC GTPase DRG2	368	20	0	72.39	17	P:GO:0001578; P:GO:0002181; P:GO:0007165; P:GO:0031116; P:GO:1901673; P:GO:1903833; F:GO:0003729; F:GO:0003924; F:GO:0005525; F:GO:0008017; F:GO:0019003; F:GO:0030955; F:GO:0042802; F:GO:0070300; C:GO:0005829; C:GO:0016604; C:GO:0031410	P:microtubule bundle formation; P:cytoplasmic translation; P:signal transduction; P:positive regulation of microtubule polymerization; P:regulation of mitotic spindle assembly; P:positive regulation of cellular response to amino acid starvation; F:mRNA binding; F:GTPase activity; F:GTP binding; F:microtubule binding; F:GDP binding; F:potassium ion binding; F:identical protein binding; F:phosphati…	EC:3.6.1.15	Nucleoside-triphosphate phosphatase	Coil (COILS); IPR006073 (PRINTS); G3DSA:3.40.50.300:FF:000740 (FUNFAM); G3DSA:3.10.20.30:FF:000003 (FUNFAM); IPR027417 (G3DSA:3.40.50.GENE3D); IPR031662 (PFAM); IPR004095 (PFAM); IPR012675 (G3DSA:3.10.20.GENE3D); IPR006073 (PFAM); IPR005225 (NCBIFAM); PIRSR006809-2 (PIRSR); PIRSR006809-1 (PIRSR); PIRSR006230-1 (PIRSR); PIRSR603373-1 (PIRSR); PIRSR603373-2 (PIRSR); IPR045001 (PANTHER); IPR006074 (…	OTHER
g1468.t1	RecName: Full=T-complex protein 1 subunit gamma; Short=TCP-1-gamma; AltName: Full=CCT-gamma	528	20	0	77.23	13	P:GO:0007339; P:GO:0032212; P:GO:0050821; P:GO:0051086; P:GO:1904851; F:GO:0005524; F:GO:0016887; F:GO:0051082; F:GO:0140662; C:GO:0002199; C:GO:0005832; C:GO:0005874; C:GO:0044297	P:binding of sperm to zona pellucida; P:positive regulation of telomere maintenance via telomerase; P:protein stabilization; P:chaperone mediated protein folding independent of cofactor; P:positive regulation of establishment of protein localization to telomere; F:ATP binding; F:ATP hydrolysis activity; F:unfolded protein binding; F:ATP-dependent protein folding chaperone; C:zona pellucida recept…	EC:3.6.1.15	Nucleoside-triphosphate phosphatase	IPR017998 (PRINTS); G3DSA:1.10.560.10:FF:000085 (FUNFAM); G3DSA:1.10.560.10:FF:000073 (FUNFAM); G3DSA:3.50.7.10:FF:000005 (FUNFAM); IPR012719 (NCBIFAM); IPR027409 (G3DSA:3.50.7.GENE3D); NF041082 (NCBIFAM); IPR027413 (G3DSA:1.10.560.GENE3D); IPR027410 (G3DSA:3.30.260.GENE3D); IPR053374 (NCBIFAM); IPR002423 (PFAM); IPR017998 (PANTHER); IPR002194 (PROSITE_PATTERNS); IPR002194 (PROSITE_PATTERNS); IPR…	OTHER
g1469.t1	RecName: Full=DNA-directed RNA polymerase III subunit RPC9; Short=RNA polymerase III subunit C9; AltName: Full=Calcitonin gene-related peptide-receptor component protein; Short=CGRP-RCP; Short=CGRP-receptor component protein; Short=CGRPRCP	165	8	3.50065e-20	51.93	9	P:GO:0006383; P:GO:0050896; F:GO:0003899; F:GO:0005488; C:GO:0000428; C:GO:0005634; C:GO:0005737; C:GO:0036477; C:GO:0043005	P:transcription by RNA polymerase III; P:response to stimulus; F:DNA-directed 5'-3' RNA polymerase activity; F:binding; C:DNA-directed RNA polymerase complex; C:nucleus; C:cytoplasm; C:somatodendritic compartment; C:neuron projection	EC:2.7.7.6	DNA-directed RNA polymerase	IPR006590 (SMART); IPR038324 (G3DSA:1.20.1250.GENE3D); IPR005574 (PFAM); mobidb-lite (MOBIDB_LITE); mobidb-lite (MOBIDB_LITE); IPR038846 (PANTHER); IPR010997 (SUPERFAMILY)	OTHER
g147.t1	RecName: Full=Cell wall transcription factor ACE2	632	20	1.62606e-41	60.98	61	P:GO:0000082; P:GO:0000122; P:GO:0001829; P:GO:0001889; P:GO:0001892; P:GO:0002318; P:GO:0007276; P:GO:0008016; P:GO:0010458; P:GO:0010628; P:GO:0030219; P:GO:0030282; P:GO:0030324; P:GO:0031496; P:GO:0031505; P:GO:0032869; P:GO:0032955; P:GO:0033194; P:GO:0034224; P:GO:0035019; P:GO:0036342; P:GO:0042752; P:GO:0042789; P:GO:0043353; P:GO:0043536; P:GO:0043923; P:GO:0045672; P:GO:0045766; P:GO:00…	P:G1/S transition of mitotic cell cycle; P:negative regulation of transcription by RNA polymerase II; P:trophectodermal cell differentiation; P:liver development; P:embryonic placenta development; P:myeloid progenitor cell differentiation; P:gamete generation; P:regulation of heart contraction; P:exit from mitosis; P:positive regulation of gene expression; P:megakaryocyte differentiation; P:bone …			IPR013087 (SMART); G3DSA:3.30.160.60 (GENE3D); IPR013087 (PFAM); G3DSA:3.30.160.60 (GENE3D); mobidb-lite (MOBIDB_LITE); mobidb-lite (MOBIDB_LITE); mobidb-lite (MOBIDB_LITE); mobidb-lite (MOBIDB_LITE); IPR050329 (PANTHER); IPR013087 (PROSITE_PATTERNS); IPR013087 (PROSITE_PATTERNS); IPR013087 (PROSITE_PROFILES); IPR013087 (PROSITE_PROFILES); IPR036236 (SUPERFAMILY); IPR036236 (SUPERFAMILY)	OTHER
g1470.t1	RecName: Full=Vacuolar transporter chaperone complex subunit 4; AltName: Full=Polyphosphate kinase; AltName: Full=SPX-dependent polyphosphate polymerase VTC subunit 4; AltName: Full=Vacuolar membrane polyphosphate polymerase catalytic subunit; Short=PolyP polymerase	708	20	0	51.99	22	P:GO:0006112; P:GO:0006799; P:GO:0007034; P:GO:0010608; P:GO:0016237; P:GO:0042144; P:GO:0061736; P:GO:0140255; F:GO:0000822; F:GO:0003729; F:GO:0005516; F:GO:0008976; F:GO:0030695; C:GO:0000329; C:GO:0000421; C:GO:0005783; C:GO:0020022; C:GO:0031965; C:GO:0031984; C:GO:0032153; C:GO:0033254; C:GO:0071944	P:energy reserve metabolic process; P:polyphosphate biosynthetic process; P:vacuolar transport; P:post-transcriptional regulation of gene expression; P:microautophagy; P:vacuole fusion, non-autophagic; P:engulfment of target by autophagosome; P:regulation of cellular response to phosphate starvation; F:inositol hexakisphosphate binding; F:mRNA binding; F:calmodulin binding; F:polyphosphate kinase…	EC:2.7.4.1	Polyphosphate kinase	G3DSA:3.20.100.30:FF:000001 (FUNFAM); IPR018966 (PFAM); IPR042267 (G3DSA:3.20.100.GENE3D); IPR003807 (PFAM); mobidb-lite (MOBIDB_LITE); mobidb-lite (MOBIDB_LITE); IPR051572 (PANTHER); IPR004331 (PROSITE_PROFILES); cd14480 (CDD); cd07751 (CDD)	OTHER
g1471.t1	---NA---	310									no IPS match	OTHER
g1472.t1	RecName: Full=Elongator complex protein 5; AltName: Full=Gamma-toxin target 5; AltName: Full=HAT-associated protein 2; AltName: Full=Protein IKI1	301	2	7.53843e-57	54.65	7	P:GO:0006400; F:GO:0000049; F:GO:0016887; F:GO:0042802; C:GO:0005654; C:GO:0005777; C:GO:0033588	P:tRNA modification; F:tRNA binding; F:ATP hydrolysis activity; F:identical protein binding; C:nucleoplasm; C:peroxisome; C:elongator holoenzyme complex	EC:3.6.1.15	Nucleoside-triphosphate phosphatase	IPR027417 (G3DSA:3.40.50.GENE3D); IPR019519 (PFAM); IPR019519 (PANTHER); cd19496 (CDD)	OTHER
g1473.t1	RecName: Full=Oxysterol-binding protein-related protein 1; Short=ORP-1; Short=OSBP-related protein 1	793	20	2.13813e-111	52.1	19	P:GO:0000742; P:GO:0001403; P:GO:0006887; P:GO:0006897; P:GO:0007124; P:GO:0009894; P:GO:0015918; P:GO:0030011; P:GO:0034727; P:GO:0035621; P:GO:0061709; F:GO:0005515; F:GO:0032934; F:GO:0036094; F:GO:0120015; C:GO:0005635; C:GO:0005886; C:GO:0010008; C:GO:0032541	P:karyogamy involved in conjugation with cellular fusion; P:invasive growth in response to glucose limitation; P:exocytosis; P:endocytosis; P:pseudohyphal growth; P:regulation of catabolic process; P:sterol transport; P:maintenance of cell polarity; P:piecemeal microautophagy of the nucleus; P:ER to Golgi ceramide transport; P:reticulophagy; F:protein binding; F:sterol binding; F:small molecule b…			Coil (COILS); G3DSA:2.40.160.120:FF:000001 (FUNFAM); IPR001849 (SMART); IPR041680 (PFAM); G3DSA:3.30.70.3490 (GENE3D); IPR000648 (PFAM); IPR011993 (G3DSA:2.30.29.GENE3D); G3DSA:2.40.160.120 (GENE3D); IPR000648 (PANTHER); IPR001849 (PROSITE_PROFILES); IPR037239 (SUPERFAMILY); IPR036598 (SUPERFAMILY); SSF50729 (SUPERFAMILY)	OTHER
g1474.t1	RecName: Full=Transcription factor GATA-4; AltName: Full=GATA-binding factor 4	240	20	3.85016e-21	49.61	68	P:GO:0001709; P:GO:0001819; P:GO:0002702; P:GO:0003002; P:GO:0003190; P:GO:0003197; P:GO:0003208; P:GO:0003300; P:GO:0006357; P:GO:0007166; P:GO:0007267; P:GO:0007283; P:GO:0007369; P:GO:0007411; P:GO:0007492; P:GO:0008284; P:GO:0008285; P:GO:0008584; P:GO:0009791; P:GO:0009896; P:GO:0009913; P:GO:0009967; P:GO:0010002; P:GO:0010506; P:GO:0010629; P:GO:0022603; P:GO:0030099; P:GO:0030217; P:GO:00…	P:cell fate determination; P:positive regulation of cytokine production; P:positive regulation of production of molecular mediator of immune response; P:regionalization; P:atrioventricular valve formation; P:endocardial cushion development; P:cardiac ventricle morphogenesis; P:cardiac muscle hypertrophy; P:regulation of transcription by RNA polymerase II; P:cell surface receptor signaling pathway…			IPR000679 (PRINTS); IPR000679 (SMART); IPR013088 (G3DSA:3.30.50.GENE3D); IPR013088 (G3DSA:3.30.50.GENE3D); IPR000679 (PFAM); mobidb-lite (MOBIDB_LITE); mobidb-lite (MOBIDB_LITE); IPR039355 (PANTHER); IPR000679 (PROSITE_PATTERNS); IPR000679 (PROSITE_PATTERNS); IPR000679 (PROSITE_PROFILES); IPR000679 (PROSITE_PROFILES); IPR000679 (CDD); IPR000679 (CDD); SSF57716 (SUPERFAMILY); SSF57716 (SUPERFAMILY)	OTHER
g1475.t1	RecName: Full=Isoflavone reductase homolog P3	296	10	1.69695e-06	46.93	17	P:GO:0006952; P:GO:0006979; P:GO:0009698; P:GO:0009699; P:GO:0009807; P:GO:0009820; P:GO:0010438; F:GO:0000166; F:GO:0016491; F:GO:0032442; F:GO:0047526; F:GO:0050664; F:GO:0070402; C:GO:0005737; C:GO:0005739; C:GO:0005829; C:GO:0005886	P:defense response; P:response to oxidative stress; P:phenylpropanoid metabolic process; P:phenylpropanoid biosynthetic process; P:lignan biosynthetic process; P:alkaloid metabolic process; P:cellular response to sulfur starvation; F:nucleotide binding; F:oxidoreductase activity; F:phenylcoumaran benzylic ether reductase activity; F:2'-hydroxyisoflavone reductase activity; F:oxidoreductase activi…			IPR008030 (PFAM); G3DSA:3.40.50.720 (GENE3D); G3DSA:3.90.25.10 (GENE3D); IPR051609 (PANTHER); IPR036291 (SUPERFAMILY)	OTHER
g1476.t1	---NA---	524									no IPS match	OTHER
g1477.t1	---NA---	122									no IPS match	SP(Sec/SPI)	Non-effector
g1478.t1	RecName: Full=Protein CFT1; AltName: Full=Cleavage factor two protein 1	1231	20	0	50.08	5	P:GO:0006369; P:GO:0006396; F:GO:0003723; F:GO:0005515; C:GO:0005634	P:termination of RNA polymerase II transcription; P:RNA processing; F:RNA binding; F:protein binding; C:nucleus			IPR015943 (G3DSA:2.130.10.GENE3D); IPR015943 (G3DSA:2.130.10.GENE3D); IPR004871 (PFAM); IPR015943 (G3DSA:2.130.10.GENE3D); IPR050358 (PANTHER)	OTHER
g1479.t1	RecName: Full=Glycosylphosphatidylinositol anchor biosynthesis protein 11	209	14	8.62553e-28	50.62	8	P:GO:0006506; P:GO:0006666; P:GO:0030148; F:GO:0000234; F:GO:0047560; F:GO:0051377; F:GO:0070402; C:GO:0005789	P:GPI anchor biosynthetic process; P:3-keto-sphinganine metabolic process; P:sphingolipid biosynthetic process; F:phosphoethanolamine N-methyltransferase activity; F:3-dehydrosphinganine reductase activity; F:mannose-ethanolamine phosphotransferase activity; F:NADPH binding; C:endoplasmic reticulum membrane	EC:1.1.1.102; EC:2.7.8; EC:2.1.1.103	3-dehydrosphinganine reductase; Transferring phosphorus-containing groups; Phosphoethanolamine N-methyltransferase	IPR009580 (PFAM)	OTHER
g148.t1	RecName: Full=Carboxypeptidase Y homolog A; Flags: Precursor	541	20	0	66.54	8	P:GO:0006995; P:GO:0016236; P:GO:0031638; P:GO:0046938; F:GO:0004185; F:GO:0005515; C:GO:0000328; C:GO:0005576	P:cellular response to nitrogen starvation; P:macroautophagy; P:zymogen activation; P:phytochelatin biosynthetic process; F:serine-type carboxypeptidase activity; F:protein binding; C:fungal-type vacuole lumen; C:extracellular region	EC:3.4.16	Acting on peptide bonds (peptidases)	IPR001563 (PRINTS); G3DSA:1.10.287.410:FF:000001 (FUNFAM); IPR029058 (G3DSA:3.40.50.GENE3D); G3DSA:1.10.287.410 (GENE3D); IPR001563 (PFAM); IPR001563 (PANTHER); IPR018202 (PROSITE_PATTERNS); IPR033124 (PROSITE_PATTERNS); IPR029058 (SUPERFAMILY)	SP(Sec/SPI)	Non-effector
g1480.t1	RecName: Full=CCR4-NOT transcriptional complex subunit CAF120; AltName: Full=120 kDa CCR4-associated factor	505	4	5.31162e-42	46.79	1	C:GO:0005933	C:cellular bud			no IPS match	OTHER
g1481.t1	RecName: Full=Mitochondrial potassium channel ATP-binding subunit; AltName: Full=ATP-binding cassette sub-family B member 8, mitochondrial; Short=ABCB8; AltName: Full=Mitochondrial sulfonylurea-receptor; Short=MITOSUR; Flags: Precursor	666	20	0	60.9	30	P:GO:0006884; P:GO:0006935; P:GO:0006972; P:GO:0010044; P:GO:0015833; P:GO:0031154; P:GO:0031288; P:GO:0034514; P:GO:0045648; P:GO:0046985; P:GO:0048821; P:GO:0070730; P:GO:0090374; P:GO:0140141; P:GO:0140982; P:GO:1902602; F:GO:0005524; F:GO:0015083; F:GO:0015421; F:GO:0015440; F:GO:0016887; F:GO:0042803; C:GO:0005654; C:GO:0005730; C:GO:0005743; C:GO:0005765; C:GO:0005789; C:GO:0005886; C:GO:00…	P:cell volume homeostasis; P:chemotaxis; P:hyperosmotic response; P:response to aluminum ion; P:peptide transport; P:culmination involved in sorocarp development; P:sorocarp morphogenesis; P:mitochondrial unfolded protein response; P:positive regulation of erythrocyte differentiation; P:positive regulation of hemoglobin biosynthetic process; P:erythrocyte development; P:cAMP transport; P:oligopep…	EC:7.2.2; EC:7.4.2.5; EC:7.4.2.6; EC:3.6.1.15	Catalysing the translocation of inorganic cations; Bacterial ABC-type protein transporter; ABC-type oligopeptide transporter; Nucleoside-triphosphate phosphatase	Coil (COILS); G3DSA:3.40.50.300:FF:000218 (FUNFAM); G3DSA:1.20.1560.10:FF:000058 (FUNFAM); IPR003593 (SMART); IPR027417 (G3DSA:3.40.50.GENE3D); IPR036640 (G3DSA:1.20.1560.GENE3D); IPR003439 (PFAM); PIRSF002773 (PIRSF); IPR011527 (PFAM); IPR039421 (PANTHER); IPR017871 (PROSITE_PATTERNS); IPR011527 (PROSITE_PROFILES); IPR003439 (PROSITE_PROFILES); cd18573 (CDD); IPR027417 (SUPERFAMILY); IPR036640 (…	OTHER
g1482.t1	RecName: Full=Boron transporter 1	498	20	0	49.56	21	P:GO:0006623; P:GO:0006820; P:GO:0010036; P:GO:0030154; P:GO:0031667; P:GO:0034220; P:GO:0046713; P:GO:0048523; P:GO:0048856; P:GO:0050801; P:GO:0050863; P:GO:0065008; P:GO:0098661; P:GO:1903037; F:GO:0005452; F:GO:0005515; F:GO:0008509; F:GO:0080139; C:GO:0000324; C:GO:0005886; C:GO:0098588	P:protein targeting to vacuole; P:monoatomic anion transport; P:response to boron-containing substance; P:cell differentiation; P:response to nutrient levels; P:monoatomic ion transmembrane transport; P:borate transport; P:negative regulation of cellular process; P:anatomical structure development; P:monoatomic ion homeostasis; P:regulation of T cell activation; P:regulation of biological quality…			G3DSA:1.10.287.570:FF:000003 (FUNFAM); IPR011531 (PFAM); G3DSA:1.10.287.570 (GENE3D); IPR003020 (PANTHER)	OTHER
g1483.t1	RecName: Full=Post-GPI attachment to proteins factor 3; AltName: Full=PER1-like domain-containing protein 1; Flags: Precursor	318	10	1.17647e-80	48.32	4	P:GO:0006505; C:GO:0005773; C:GO:0005783; C:GO:0098588	P:GPI anchor metabolic process; C:vacuole; C:endoplasmic reticulum; C:bounding membrane of organelle			IPR007217 (PFAM); IPR007217 (PANTHER)	SP(Sec/SPI)	Non-effector
g1484.t1	RecName: Full=Ketoreductase adrE; AltName: Full=Andrastin A biosynthesis cluster protein E	342	20	8.85558e-80	52.17	15	P:GO:0006090; P:GO:0008204; P:GO:0009058; P:GO:0009438; P:GO:0010584; P:GO:0030447; P:GO:1901426; F:GO:0005488; F:GO:0033721; F:GO:0043892; F:GO:0046568; C:GO:0005576; C:GO:0005634; C:GO:0005737; C:GO:0062040	P:pyruvate metabolic process; P:ergosterol metabolic process; P:biosynthetic process; P:methylglyoxal metabolic process; P:pollen exine formation; P:filamentous growth; P:response to furfural; F:binding; F:aldehyde dehydrogenase (NADP+) activity; F:methylglyoxal reductase (NADPH) activity; F:3-methylbutanal reductase [NAD(P)H] activity; C:extracellular region; C:nucleus; C:cytoplasm; C:fungal bio…	EC:1.1.1.265; EC:1.2.1.5; EC:1.2.1.4; EC:1.1.1.283	3-methylbutanal reductase; Aldehyde dehydrogenase (NAD(P)(+)); Aldehyde dehydrogenase (NADP(+)); Methylglyoxal reductase (NADPH)	G3DSA:3.40.50.720:FF:000191 (FUNFAM); IPR001509 (PFAM); G3DSA:3.40.50.720 (GENE3D); IPR050425 (PANTHER); IPR036291 (SUPERFAMILY)	OTHER
g1485.t1	RecName: Full=FAD-dependent monooxygenase fsr3; AltName: Full=Fusarubin biosynthesis cluster protein 3	441	20	4.72194e-55	48.23	2	P:GO:0009820; P:GO:0044550	P:alkaloid metabolic process; P:secondary metabolite biosynthetic process			PR00420 (PRINTS); IPR002938 (PFAM); IPR036188 (G3DSA:3.50.50.GENE3D); IPR050493 (PANTHER); IPR036188 (SUPERFAMILY); SSF54373 (SUPERFAMILY)	OTHER
g1486.t1	RecName: Full=Beauvericin cluster-specific repressor BEA4; AltName: Full=Beauvericin biosynthesis cluster protein 4	554	20	2.01233e-07	56.26	5	P:GO:0006355; P:GO:0048518; F:GO:0003677; F:GO:0003700; C:GO:0005622	P:regulation of DNA-templated transcription; P:positive regulation of biological process; F:DNA binding; F:DNA-binding transcription factor activity; C:intracellular anatomical structure			PR00755 (PRINTS); IPR001138 (SMART); IPR001138 (PFAM); IPR036864 (G3DSA:4.10.240.GENE3D); IPR021858 (PFAM); mobidb-lite (MOBIDB_LITE); PTHR37534 (PANTHER); IPR001138 (PROSITE_PATTERNS); IPR001138 (PROSITE_PROFILES); IPR001138 (CDD); IPR036864 (SUPERFAMILY)	OTHER
g1487.t1	RecName: Full=Acetate kinase EutQ; AltName: Full=Ethanolamine utilization protein EutQ	119	2	5.14917e-06	51.56	8	P:GO:0006091; P:GO:0046336; F:GO:0005515; F:GO:0005524; F:GO:0008776; F:GO:0016301; C:GO:0031469; C:GO:0031471	P:generation of precursor metabolites and energy; P:ethanolamine catabolic process; F:protein binding; F:ATP binding; F:acetate kinase activity; F:kinase activity; C:bacterial microcompartment; C:ethanolamine degradation polyhedral organelle			IPR014710 (G3DSA:2.60.120.GENE3D); IPR010424 (PFAM); IPR010424 (PANTHER); IPR011051 (SUPERFAMILY)	OTHER
g1488.t1	RecName: Full=Vanillin aminotransferase; AltName: Full=Putative aminotransferase; Short=pAMT	467	20	1.03797e-87	46.95	4	P:GO:0009058; P:GO:0019752; P:GO:0048731; F:GO:0008483	P:biosynthetic process; P:carboxylic acid metabolic process; P:system development; F:transaminase activity	EC:2.6.1	Transferring nitrogenous groups	IPR015422 (G3DSA:3.90.1150.GENE3D); IPR015421 (G3DSA:3.40.640.GENE3D); IPR005814 (PFAM); PTHR43094 (PANTHER); IPR015424 (SUPERFAMILY)	OTHER
[truncated: 5,399 more rows]
