# Supplementary material for: The Interaction Between the Nematode Caenorhabditis elegans and Its Coexisting Fungal Microbiome Member Barnettozyma californica
Source: Environ Microbiol Rep. 2025 Aug 19;17(4):e70177. doi: 10.1111/1758-2229.70177 (PMC12361814; doi:10.1111/1758-2229.70177)
Supplement: Supplementary file 11 — Table S7: Genome assembly accessions included in this study. [file EMI4-17-e70177-s008.xlsx]

## Sheet: S7 Genome assembly
Table S7: Genome assembly accessions included in this study
assembly accession	assembly name	organism name	organism intraspecific names strain	assembly level	assembly release date	WGS project accession	assembly stats number of scaffolds
GCA_019321675.1	ASM1932167v1	Wickerhamomyces anomalus	KG16	Chromosome	2021-07-22	JAHTLX01	9
GCA_030574695.1	ASM3057469v1	Wickerhamomyces bisporus	NRRL Y-1482	Scaffold	2023-07-31	JAJMFH01	266
GCA_003707945.3	ASM370794v3	Wickerhamomyces bovis	NRRL YB-4184	Scaffold	2023-07-31	PPMH03	174
GCA_003707015.3	ASM370701v3	Wickerhamomyces canadensis	NRRL Y-1888	Scaffold	2023-07-26	PPMU03	121
GCA_030574595.1	ASM3057459v1	Wickerhamomyces chambardii	NRRL Y-2378	Scaffold	2023-07-31	JAJMFI01	947
GCA_030566875.1	ASM3056687v1	Wickerhamomyces chaumierensis	CBS 8565	Scaffold	2023-07-31	JAKUBK01	475
GCA_000313485.1	ASM31348v1	Wickerhamomyces ciferrii	NRRL Y-1031 F-60-10	Contig	2012-09-21	CAIF01
GCA_003706765.3	ASM370676v3	Wickerhamomyces hampshirensis	NRRL YB-4128	Scaffold	2023-07-31	PPXL03	86
GCA_030572875.1	ASM3057287v1	Wickerhamomyces kurtzmanii	CBS 15418	Contig	2023-07-31	JAJMCJ01
GCA_030581415.1	ASM3058141v1	Wickerhamomyces mucosus	NRRL YB-1344	Scaffold	2023-07-31	JAKTTK01	274
GCA_030582435.1	ASM3058243v1	Wickerhamomyces onychis	NRRL Y-7123	Scaffold	2023-07-31	JAKTWU01	1235
GCA_030582275.1	ASM3058227v1	Wickerhamomyces pijperi	NRRL YB-4309	Scaffold	2023-07-31	JAKTWX01	1309
GCA_030674255.1	ASM3067425v1	Wickerhamomyces queroliae	NRRL Y-48478	Scaffold	2023-08-07	JAJLXP01	545
GCA_030574855.1	ASM3057485v1	Wickerhamomyces rabaulensis	NRRL Y-7945	Scaffold	2023-07-31	JAJMFP01	303
GCA_030570795.1	ASM3057079v1	Wickerhamomyces silvicola	NRRL Y-1678	Scaffold	2023-07-31	JAJLWN01	121
GCA_030574715.1	ASM3057471v1	Wickerhamomyces strasburgensis	NRRL Y-2383	Scaffold	2023-07-31	JAJMFO01	526
GCA_030582255.1	ASM3058225v1	Wickerhamomyces subpelliculosus	NRRL Y-1683	Scaffold	2023-07-31	JAKTWW01	761
GCA_030574735.1	ASM3057473v1	Wickerhamomyces sydowiorum	NRRL Y-7130	Scaffold	2023-07-31	JAJMFN01	574
GCA_030564005.1	ASM3056400v1	Wickerhamomyces tratensis	CBS 12176	Scaffold	2023-07-31	JAJMKZ01	1108
GCA_030581495.1	ASM3058149v1	Wickerhamomyces xylosica	NBRC 108869, AB557867	Scaffold	2023-07-31	JAKTTJ01	411
GCA_003708795.3	ASM370879v3	Cyberlindnera americana	NRRL Y-2156	Scaffold	2023-07-31	PPOA03	94
GCA_030557155.1	ASM3055715v1	Cyberlindnera amylophila	NRRL YB-1287	Scaffold	2023-07-31	JAKTVK01	401
GCA_030569745.1	ASM3056974v1	Cyberlindnera bimundalis	NRRL Y-5343	Scaffold	2023-07-31	JAJMLR01	164
GCA_030567115.1	ASM3056711v1	Cyberlindnera euphorbiae	NRRL Y-17232	Scaffold	2023-07-31	JAJLRQ01	246
GCA_030556625.1	ASM3055662v1	Cyberlindnera euphorbiiphila	NRRL Y-12742	Scaffold	2023-07-31	JAKTUJ01	274
GCA_001599195.1	JCM_3601_assembly_v001	Cyberlindnera fabianii	JCM 3601	Scaffold	2016-03-01	BCGI01	12
GCA_030565205.1	ASM3056520v1	Cyberlindnera galapagoensis	CBS 13997	Scaffold	2023-07-31	JAJMBA01	197
GCA_001245095.1	cj1	Cyberlindnera jadinii	CBS1600	Scaffold	2015-07-26	CDQK01	7
GCA_030557175.1	ASM3055717v1	Cyberlindnera japonica	NRRL YB-2750	Scaffold	2023-07-31	JAKTVL01	296
GCA_030567175.1	ASM3056717v1	Cyberlindnera lachancei	NRRL Y-27008	Scaffold	2023-07-31	JAJLRR01	713
GCA_003708355.3	ASM370835v3	Cyberlindnera maclurae	NRRL Y-5377	Scaffold	2023-07-31	PPNZ03	374
GCA_030557345.1	ASM3055734v1	Cyberlindnera maritima	NRRL Y-17775	Scaffold	2023-07-31	JAKTOZ01	567
GCA_030462915.1	ASM3046291v1	Cyberlindnera meyerae	NRRL Y-17236	Scaffold	2023-07-14	JAKVQR01	1012
GCA_030581715.1	ASM3058171v1	Cyberlindnera mississippiensis	NRRL YB-1294	Scaffold	2023-07-31	JAKTVV01	524
GCA_003707745.2	ASM370774v2	Cyberlindnera misumaiensis	NRRL Y-17389	Scaffold	2023-08-09	PPLI02	198
GCA_003706445.3	ASM370644v3	Cyberlindnera mrakii	NRRL Y-1364	Scaffold	2023-07-31	PPLH03	294
GCA_003708295.3	ASM370829v3	Cyberlindnera mycetangii	NRRL Y-6843	Scaffold	2023-07-31	PPNU03	77
GCA_030574135.1	ASM3057413v1	Cyberlindnera petersonii	NRRL YB-3808	Scaffold	2023-07-31	JAJMEM01	190
GCA_030569395.1	ASM3056939v1	Cyberlindnera rhodanensis	NRRL Y-7854	Scaffold	2023-07-31	JAJMKQ01	664
GCA_030569715.1	ASM3056971v1	Cyberlindnera samutprakarnensis	CBS 12528	Scaffold	2023-07-31	JAJMLQ01	254
GCA_020995425.1	ASM2099542v1	Cyberlindnera sargentensis	SHA 17.2	Chromosome	2021-11-29		7
GCA_003709245.3	ASM370924v3	Cyberlindnera saturnus	NRRL Y-17396	Scaffold	2023-07-31	PPNR03	224
GCA_003708225.3	ASM370822v3	Cyberlindnera suaveolens	NRRL Y-17391	Scaffold	2023-07-31	PPNS03	321
GCA_030574175.1	ASM3057417v1	Cyberlindnera subsufficiens	NRRL YB-1657T	Scaffold	2023-07-31	JAJMEN01	317
GCA_030563065.1	ASM3056306v1	Cyberlindnera veronae	NRRL Y-7818	Scaffold	2023-07-31	JAKUBA01	317
GCA_030585085.1	ASM3058508v1	Cyberlindnera xishuangbannaensis	CBS 14692	Scaffold	2023-07-31	JAJMBV01	259
GCA_001708105.1	ASM170810v1	Komagataella pastoris	ATCC 28485	Chromosome	2016-08-12		11
GCA_003708145.3	ASM370814v3	[Candida] orba	NRRL Y-27336	Scaffold	2023-07-26	PPNK03	149
GCA_003707215.2	ASM370721v2	Phaffomyces thermotolerans	NRRL Y-11709	Scaffold	2023-07-26	PPNJ02	200
GCA_030566895.1	ASM3056689v1	[Candida] coquimbonensis	CBS 12348	Scaffold	2023-07-31	JAKUBM01	894
GCA_003707195.2	ASM370719v2	Phaffomyces antillensis	NRRL Y-12881	Scaffold	2023-07-26	PPNI02	318
GCA_003707165.2	ASM370716v2	Phaffomyces opuntiae	NRRL Y-11707	Scaffold	2023-07-26	PPNH02	354
GCA_030580055.1	ASM3058005v1	Starmera stellimalicola	NRRL Y-17912	Scaffold	2023-07-31	JAKTSD01	96
GCA_030579675.1	ASM3057967v1	Starmera quercuum	NRRL YB-4281	Scaffold	2023-07-31	JAKTRK01	874
GCA_030579655.1	ASM3057965v1	Starmera dryadoides	NRRL Y-10990	Scaffold	2023-07-31	JAKTRJ01	352
GCA_030573755.1	ASM3057375v1	Starmera amethionina	NRRL Y-10978	Scaffold	2023-07-31	JAJMDW01	343
GCA_030564525.1	ASM3056452v1	[Candida] berthetii	NRRL Y-17644	Scaffold	2023-07-31	JAJLVX01	1290
GCA_030570475.1	ASM3057047v1	[Candida] dendrica	NRRL Y-7775	Contig	2023-07-31	JAJLVY01
GCA_020280145.1	ASM2028014v1	Barnettozyma botsteinii	1118	Scaffold	2021-10-05	JAFIIU01	36
GCA_003706615.3	ASM370661v3	[Candida] montana	NRRL Y-17326	Scaffold	2023-07-14	PPLU03	60
GCA_003707885.2	ASM370788v2	Barnettozyma salicaria	NRRL Y-6780	Scaffold	2023-07-26	PPMB02	71
GCA_003706705.3	ASM370670v3	Barnettozyma populi	NRRL Y-12728	Scaffold	2023-07-31	PPLZ03	121
GCA_030579035.1	ASM3057903v1	Barnettozyma siamensis	CBS 13392	Scaffold	2023-07-31	JAKTZZ01	167
GCA_030574915.1	ASM3057491v1	Barnettozyma wickerhamii	NRRL Y-2435	Scaffold	2023-07-31	JAJMFU01	278
GCA_003706665.2	ASM370666v2	Barnettozyma hawaiiensis	NRRL Y-27270	Scaffold	2023-07-26	PPLY02	122
GCA_003707865.2	ASM370786v2	Barnettozyma pratensis	NRRL Y-12696	Scaffold	2023-07-26	PPMA02	217
GCA_030567455.1	ASM3056745v1	[Candida] norvegica	NRRL Y-17660T	Scaffold	2023-07-31	JAJLSD01	222
GCA_030563005.1	ASM3056300v1	[Candida] qinlingensis	CBS 9768	Scaffold	2023-07-31	JAKUAP01	357
GCA_030569515.1	ASM3056951v1	Barnettozyma vustinii	CBS 11554	Scaffold	2023-07-31	JAJMLD01	342
GCA_030569275.1	ASM3056927v1	[Candida] sanyiensis	CBS 10592	Scaffold	2023-07-31	JAJMKO01	290
GCA_023627795.1	ASM2362779v1	Barnettozyma californica	PB4207	Scaffold	2022-06-01	JAMAIE01	79
GCA_030580455.1	ASM3058045v1	Barnettozyma sp. UFMG-CM-Y5996	UFMG-CM-Y5996	Scaffold	2023-07-31	JAKTSX01	267
GCA_030558145.1	ASM3055814v1	Barnettozyma sucrosica (nom. inval.)	CBS 11512	Scaffold	2023-07-31	JAJMRY01	435
GCA_003708285.2	ASM370828v2	Cyberlindnera xylosilytica	NRRL YB-2097	Scaffold	2023-07-14	PPNT02	185
